# Supplementary material for: The role of ZNF143 overexpression in rat liver cell proliferation
Source: BMC Genomics. 2022 Jul 2;23:483. doi: 10.1186/s12864-022-08714-2 (PMC9250731; doi:10.1186/s12864-022-08714-2)
Supplement: Supplementary file 8 — Additional file 8: TableS1. A list of DEGs at 72h. [file 12864_2022_8714_MOESM8_ESM.xlsx]

## Sheet: deseq_gene_72h
	baseMean	log2FoldChange	lfcSE	stat	pvalue	padj
Crip1	3291.83	7.61598	0.202643	37.5832	0	0
Nefm	3155.14	4.5677	0.116996	39.0417	0	0
Igf2r	6676.64	3.73302	0.0842879	44.2889	0	0
Ltbp3	11611.2	2.10847	0.0591384	35.6531	2.11e-278	8.85e-275
Zfp143	5672.35	2.80032	0.0849351	32.9701	2.18e-238	7.31e-235
Col16a1	2564.39	3.60734	0.110666	32.5967	4.57e-233	1.28e-229
Uchl1	6793.44	2.2351	0.0714055	31.3015	4.46e-215	1.07e-211
Prph	11933.6	2.01495	0.0672788	29.9492	4.5e-197	9.43e-194
Bcor	2230.26	-3.04705	0.112131	-27.1739	1.32e-162	2.46e-159
Itgb1	100217	-1.07726	0.0400151	-26.9214	1.23e-159	2.07e-156
Zfp469	4980.01	-2.20651	0.0841628	-26.2172	1.69e-151	2.58e-148
Podxl	15944	1.39105	0.0553489	25.1324	2.2e-139	3.07e-136
Eln	6233.75	1.86	0.0743721	25.0093	4.84e-138	6.24e-135
Col4a1	33883.5	-1.21662	0.0490094	-24.8241	4.92e-136	5.89e-133
Tfrc	41887.6	-1.25623	0.0519896	-24.1631	5.43e-129	6.07e-126
Fam20c	1570.29	3.19753	0.13358	23.9372	1.26e-126	1.32e-123
Mcm4	23544.7	-1.15401	0.0491606	-23.4742	7.48e-122	7.31e-119
Smtnl2	4862.87	1.82407	0.0777121	23.4722	7.85e-122	7.31e-119
Gas6	32755.3	1.14682	0.049853	23.0039	4.26e-117	3.76e-114
Agrn	10561.6	1.39295	0.0617697	22.5507	1.32e-112	1.11e-109
Plpp3	781.377	-5.27443	0.233919	-22.5481	1.4e-112	1.12e-109
RGD1559896	21269.3	-1.04554	0.0492377	-21.2346	4.58e-100	3.49e-97
Mef2c	1719.79	-2.65598	0.125329	-21.1921	1.13e-99	8.24e-97
Ifrd1	11472.5	-1.20835	0.0571897	-21.1288	4.32e-99	3.02e-96
Kif26b	2429.33	2.50562	0.118699	21.1091	6.56e-99	4.4e-96
Grn	14327.8	1.21789	0.0578152	21.0653	1.66e-98	1.07e-95
Cxcl1	2120.39	-2.33489	0.111116	-21.0131	4.97e-98	3.09e-95
Col1a1	28174	1.05491	0.0521855	20.2147	7.27e-91	4.35e-88
Mapk12	1371.38	2.93942	0.146329	20.0877	9.45e-90	5.46e-87
Kifc3	1709.4	2.82828	0.142056	19.9095	3.36e-88	1.88e-85
Efemp2	12114.3	1.11501	0.056104	19.874	6.84e-88	3.7e-85
Maf	9244.92	-1.3922	0.0702481	-19.8184	2.07e-87	1.08e-84
Gpc1	623.231	4.94186	0.252437	19.5766	2.45e-85	1.24e-82
Col4a2	55271.2	-0.858494	0.0438731	-19.5676	2.92e-85	1.44e-82
Tspan13	2634.09	1.91591	0.09835	19.4805	1.61e-84	7.69e-82
Sorbs2	679.485	4.41658	0.226815	19.4722	1.89e-84	8.8e-82
Slc7a5	30825.4	-0.959646	0.0495145	-19.3811	1.11e-83	5.05e-81
Ccl2	890.921	-3.609	0.18737	-19.2614	1.13e-82	5e-80
Qsox1	1203.85	2.77837	0.14951	18.5832	4.4e-77	1.89e-74
Mpp2	817.546	3.80353	0.204798	18.5721	5.4e-77	2.26e-74
Scube3	1597.67	2.31425	0.126036	18.3618	2.66e-75	1.09e-72
Mmp15	939.13	3.15048	0.173743	18.133	1.75e-73	6.98e-71
Nrp2	9627.65	-1.15624	0.0639983	-18.0667	5.83e-73	2.27e-70
Mcam	3703.12	1.5726	0.0871253	18.0499	7.91e-73	3.01e-70
Parp10	1190.77	2.58521	0.144865	17.8457	3.12e-71	1.16e-68
Sulf1	4478.3	1.52797	0.0858424	17.7998	7.1e-71	2.59e-68
Eif4g1	51444	-0.795512	0.0450702	-17.6505	1.01e-69	3.6e-67
Actr3	11961.6	-0.992054	0.0563121	-17.6171	1.82e-69	6.36e-67
Il1rl1	1123.87	-2.62841	0.149328	-17.6016	2.39e-69	8.19e-67
Adgrg1	6212.96	1.37572	0.078884	17.4397	4.12e-68	1.38e-65
Sema3a	6206.74	1.3631	0.0783356	17.4008	8.14e-68	2.67e-65
Tm4sf1	9710.17	-1.18255	0.0684216	-17.2833	6.28e-67	2.03e-64
Lgals3bp	10343	1.22882	0.0713472	17.2231	1.78e-66	5.63e-64
Slit3	9808.44	1.16977	0.0683038	17.1259	9.51e-66	2.95e-63
Gbp2	942.672	2.79946	0.164751	16.992	9.41e-65	2.87e-62
Fzd2	4367.73	1.36195	0.0803757	16.9448	2.1e-64	6.29e-62
RGD1310209	4634.91	-12.183	0.72565	-16.7891	2.93e-63	8.63e-61
Eif4a2	14131.4	-0.968703	0.0579104	-16.7276	8.25e-63	2.38e-60
Nutf2	13065.7	-0.939021	0.0570455	-16.4609	7e-61	1.99e-58
Myh10	19454.7	-0.940795	0.0573181	-16.4136	1.53e-60	4.27e-58
Sod3	1961.35	-1.94559	0.119687	-16.2557	2.04e-59	5.59e-57
Ly6e	1419.6	2.12067	0.130647	16.232	3e-59	8.1e-57
Cyp2s1	438.545	4.44696	0.275783	16.1249	1.71e-58	4.54e-56
Fcgrt	2069.39	1.81039	0.112567	16.0828	3.37e-58	8.82e-56
Ppp1r14c	1657.59	-1.99039	0.124512	-15.9855	1.61e-57	4.16e-55
Fscn1	18520.2	-0.856066	0.0537097	-15.9388	3.41e-57	8.66e-55
Mrc2	16376.1	0.912394	0.0573414	15.9116	5.26e-57	1.32e-54
LOC108352531	804.744	2.78534	0.175124	15.905	5.85e-57	1.43e-54
C1qtnf1	3975.56	1.6089	0.101159	15.9047	5.88e-57	1.43e-54
RT1-CE3	775.294	3.17044	0.20029	15.8293	1.96e-56	4.68e-54
Ranbp1	19849.8	-0.977699	0.0618633	-15.8042	2.91e-56	6.87e-54
Edn1	2871.36	-1.56415	0.0998056	-15.6719	2.35e-55	5.48e-53
Slc3a2	34563.8	-0.762331	0.048669	-15.6636	2.68e-55	6.16e-53
Notch3	904.895	2.67803	0.171809	15.5872	8.89e-55	2.01e-52
Slc4a3	1032.83	2.37765	0.153307	15.5091	3.01e-54	6.73e-52
Dsg2	5753.85	1.29039	0.0833011	15.4907	4.01e-54	8.84e-52
Wnt2b	433.128	4.06326	0.262714	15.4665	5.84e-54	1.27e-51
Cd81	17510.6	0.797953	0.0518458	15.3909	1.88e-53	4.05e-51
Dot1l	12271	-0.931424	0.0605969	-15.3708	2.57e-53	5.45e-51
Flnc	22345.3	0.777904	0.0506682	15.3529	3.39e-53	7.09e-51
Olfml2a	786.784	2.68884	0.175778	15.2968	8.03e-53	1.66e-50
Ccdc136	1553.28	1.94481	0.127423	15.2626	1.36e-52	2.77e-50
Tex101	12919.4	0.966242	0.0637085	15.1666	5.88e-52	1.19e-49
Chst4	1355.67	-1.99219	0.132586	-15.0256	4.99e-51	9.95e-49
Ftl1	67383	-0.637638	0.0424647	-15.0157	5.79e-51	1.14e-48
Slc1a3	1362.67	2.18195	0.14537	15.0097	6.35e-51	1.24e-48
Ltbp4	39043.5	0.740508	0.0494395	14.9781	1.02e-50	1.97e-48
Arhgef40	3568.88	1.33321	0.0900763	14.8008	1.45e-49	2.75e-47
Sf3b3	29329.9	-0.684512	0.0463037	-14.7831	1.88e-49	3.55e-47
Gm2a	6262.38	-1.03799	0.0702437	-14.777	2.06e-49	3.84e-47
Man1a1	15392.3	0.811662	0.0551707	14.7118	5.41e-49	9.97e-47
Serinc5	3967.7	1.31559	0.0896541	14.674	9.46e-49	1.72e-46
Tmem64	4211.36	1.21025	0.0825536	14.6602	1.16e-48	2.09e-46
Ackr3	17893	-0.782901	0.0536104	-14.6035	2.67e-48	4.75e-46
Ptx3	332.854	6.118	0.419159	14.5959	2.98e-48	5.26e-46
Src	4177.44	1.16176	0.0801679	14.4915	1.37e-47	2.39e-45
Fkbp9	9296.85	0.870962	0.0602468	14.4566	2.28e-47	3.94e-45
LOC682402	23111.2	-0.693662	0.0480378	-14.4399	2.9e-47	4.96e-45
Fam162a	10304	-0.971621	0.0673941	-14.417	4.05e-47	6.85e-45
Ap2m1	37776.6	-0.662552	0.0464281	-14.2705	3.34e-46	5.58e-44
Gnpat	2985.59	-1.32979	0.0931869	-14.2701	3.36e-46	5.58e-44
Cdh2	7583.18	-1.02993	0.0722986	-14.2456	4.78e-46	7.85e-44
Kank1	8841.79	-0.951797	0.0668179	-14.2446	4.84e-46	7.87e-44
Jph2	1531.35	-1.96471	0.138285	-14.2076	8.21e-46	1.32e-43
LOC108349608	541.306	3.8475	0.271302	14.1816	1.19e-45	1.9e-43
Fbln5	1548.07	1.75439	0.12379	14.1723	1.36e-45	2.15e-43
Cdt1	6681.69	-0.986578	0.069693	-14.1561	1.71e-45	2.68e-43
Smarcd2	9490.87	0.88634	0.0626639	14.1444	2.02e-45	3.14e-43
Ddx19a	6705.97	-0.970587	0.0686754	-14.133	2.38e-45	3.66e-43
Megf6	22778.4	0.774756	0.0548968	14.1129	3.16e-45	4.82e-43
Ptk2b	4503.55	1.09965	0.0782173	14.059	6.79e-45	1.02e-42
Aars	50102.2	-0.63656	0.0452802	-14.0583	6.86e-45	1.03e-42
Klf4	5406.23	-1.10067	0.0788758	-13.9545	2.95e-44	4.38e-42
Sh3bp5	4393.49	1.08559	0.0783038	13.8638	1.05e-43	1.54e-41
LOC100359922	11417.1	-0.828319	0.0598916	-13.8303	1.67e-43	2.44e-41
Glul	7213.49	0.924954	0.066957	13.8141	2.09e-43	3.02e-41
Utp4	8646.37	-0.884816	0.0641315	-13.7969	2.66e-43	3.81e-41
Nol3	1407.83	1.79819	0.130523	13.7768	3.51e-43	4.99e-41
Ube2l3	18558.2	-0.690508	0.0501854	-13.7591	4.49e-43	6.32e-41
Mt2A	2330.72	-1.42013	0.103572	-13.7116	8.66e-43	1.21e-40
Axin2	635.735	2.6883	0.196271	13.6969	1.06e-42	1.47e-40
Cav1	8763.65	0.852184	0.0623303	13.6721	1.49e-42	2.05e-40
Mt1	1477.62	-1.82997	0.134074	-13.649	2.05e-42	2.79e-40
Ccdc50	13502.1	-0.984666	0.0724649	-13.5882	4.71e-42	6.36e-40
Trim29	1054.23	-2.59351	0.192042	-13.5049	1.46e-41	1.96e-39
Rpl13	62470.3	-0.711357	0.0529096	-13.4448	3.3e-41	4.39e-39
Afap1l2	920.308	2.14433	0.159983	13.4035	5.77e-41	7.61e-39
Thbs1	4311.2	-1.09214	0.0818244	-13.3473	1.23e-40	1.61e-38
Plcd3	2579.01	1.31015	0.0982312	13.3374	1.4e-40	1.82e-38
Psme1	4172.22	1.27763	0.0966733	13.216	7.09e-40	9.14e-38
RT1-CE7	795.461	2.3954	0.181668	13.1856	1.06e-39	1.36e-37
Psme4	9419.4	0.899823	0.0683048	13.1736	1.24e-39	1.58e-37
Bmp1	6152.47	0.986303	0.0749887	13.1527	1.64e-39	2.07e-37
Npnt	593.266	2.75742	0.209849	13.14	1.94e-39	2.43e-37
Slc48a1	4539.95	1.08958	0.0832028	13.0955	3.49e-39	4.34e-37
Col5a3	1407.85	1.72522	0.131791	13.0906	3.73e-39	4.59e-37
RGD1310507	2024.41	1.41684	0.108855	13.0159	9.94e-39	1.22e-36
Tm7sf2	1866.13	1.58242	0.12186	12.9855	1.48e-38	1.79e-36
Prmt7	4467.61	-1.0105	0.0778949	-12.9726	1.75e-38	2.11e-36
Cdr2l	6324.35	1.02053	0.0786809	12.9705	1.8e-38	2.15e-36
Sowahc	3914.64	1.32659	0.102609	12.9286	3.1e-38	3.69e-36
Ankrd11	18600.1	-0.747444	0.0582262	-12.8369	1.02e-37	1.2e-35
Tomm20	10447.7	-0.825147	0.0645404	-12.785	1.99e-37	2.33e-35
Prkag2	460.994	3.08972	0.241783	12.7789	2.15e-37	2.5e-35
Sbspon	406.353	3.17996	0.249476	12.7466	3.26e-37	3.77e-35
Ctgf	2700.14	-1.28854	0.101425	-12.7044	5.59e-37	6.37e-35
Obsl1	3985.57	1.20773	0.0950635	12.7045	5.58e-37	6.37e-35
Cdkn1a	3098.81	1.13856	0.0901883	12.6242	1.55e-36	1.76e-34
Rassf8	9055.21	-0.917797	0.073262	-12.5276	5.27e-36	5.93e-34
Ifi35	655.187	2.50099	0.200139	12.4963	7.83e-36	8.74e-34
Tcf25	19090	-0.657589	0.0527069	-12.4763	1.01e-35	1.12e-33
Psme2	2866.19	1.2645	0.101374	12.4737	1.04e-35	1.15e-33
Mcm7	19694.6	-0.715679	0.0575558	-12.4345	1.7e-35	1.86e-33
Gsk3b	10373.9	-0.753965	0.0608416	-12.3923	2.88e-35	3.13e-33
Fn1	89361.8	-0.624301	0.0504601	-12.3722	3.7e-35	4e-33
Dock8	10165.1	-0.820337	0.0665994	-12.3175	7.29e-35	7.83e-33
Nacc2	3152.1	1.11046	0.0904789	12.2732	1.26e-34	1.34e-32
Capn1	5140.69	0.925942	0.0754423	12.2735	1.26e-34	1.34e-32
Cxadr	13173	-0.756114	0.0618036	-12.2342	2.04e-34	2.15e-32
Cd44	2666.43	-1.20897	0.0989023	-12.2239	2.32e-34	2.43e-32
Mapk1	16829.1	-0.712025	0.0584081	-12.1905	3.49e-34	3.63e-32
Usp10	7650.92	-0.818997	0.0672861	-12.1719	4.39e-34	4.54e-32
Adamts3	2288.24	-1.25263	0.102916	-12.1714	4.42e-34	4.54e-32
Ppfibp2	1859.67	-1.38185	0.113635	-12.1604	5.05e-34	5.16e-32
Gcsh	7235.49	-0.800603	0.0658427	-12.1593	5.12e-34	5.2e-32
Fhl1	5772.15	0.876871	0.0721721	12.1497	5.76e-34	5.81e-32
Smarca2	2885.41	1.25765	0.103713	12.1262	7.67e-34	7.7e-32
Pla1a	611.675	-2.43968	0.201694	-12.0959	1.11e-33	1.11e-31
Afg3l1	5827.53	-0.884972	0.0732515	-12.0813	1.33e-33	1.32e-31
Terf2	2821.1	-1.1312	0.0939574	-12.0395	2.2e-33	2.17e-31
Ccdc114	226.383	4.77615	0.396919	12.0331	2.38e-33	2.33e-31
Eml1	731.648	2.21661	0.184558	12.0103	3.14e-33	3.05e-31
Zfpm1	8379.23	-0.762687	0.0636311	-11.9861	4.2e-33	4.07e-31
Wnt11	1023.14	1.9777	0.165512	11.9489	6.58e-33	6.33e-31
Ccs	3342.52	1.09608	0.0918318	11.9357	7.71e-33	7.38e-31
Rspo1	2247.66	1.29582	0.108765	11.914	1e-32	9.52e-31
Dab2	42262	-0.656574	0.0551667	-11.9016	1.16e-32	1.1e-30
P3h3	2161.69	1.44472	0.121752	11.8661	1.78e-32	1.67e-30
Ott	483.38	8.92029	0.752698	11.8511	2.12e-32	1.99e-30
Tns1	4998.51	-1.13566	0.0958734	-11.8454	2.27e-32	2.12e-30
Fdxr	3570.07	1.07643	0.0909353	11.8373	2.5e-32	2.32e-30
Msi2	7801.17	-0.770975	0.0651565	-11.8327	2.65e-32	2.44e-30
ND1	80181.6	0.498212	0.042135	11.8242	2.93e-32	2.68e-30
Adcy4	462.648	2.80406	0.237228	11.8201	3.07e-32	2.8e-30
Tmod3	12032	-0.692417	0.058643	-11.8073	3.58e-32	3.24e-30
Gsta4	1402.01	1.63743	0.138746	11.8017	3.83e-32	3.45e-30
Smarcd3	787.477	2.03853	0.172768	11.7992	3.94e-32	3.53e-30
Rwdd1	6082.26	-0.977235	0.0828787	-11.7911	4.34e-32	3.86e-30
Umps	7208.5	-0.823718	0.0698873	-11.7864	4.59e-32	4.07e-30
Etl4	1321.69	-1.57765	0.134031	-11.7708	5.52e-32	4.87e-30
Dusp7	3364.72	-1.02432	0.0870888	-11.7618	6.14e-32	5.38e-30
Dnajb11	9625.81	-0.720467	0.0613426	-11.745	7.49e-32	6.54e-30
Me1	8239.86	0.735503	0.0626624	11.7376	8.18e-32	7.1e-30
LOC302022	2385.39	1.18934	0.101344	11.7357	8.36e-32	7.22e-30
Pear1	943.466	1.95455	0.166636	11.7294	9.01e-32	7.74e-30
Smarca5	28542.2	-0.541484	0.0462522	-11.7072	1.17e-31	1e-29
Nup133	7630.46	-0.75189	0.0642279	-11.7066	1.18e-31	1e-29
Asic1	646.54	2.35624	0.201847	11.6734	1.74e-31	1.48e-29
Psmd2	44975.1	-0.592869	0.0508016	-11.6703	1.81e-31	1.52e-29
Atp6v1a	8787.54	-0.717024	0.0614932	-11.6602	2.04e-31	1.71e-29
Me2	7547.44	-0.760699	0.0653066	-11.6481	2.35e-31	1.96e-29
Syngr2	2831.25	1.10446	0.0951295	11.6101	3.66e-31	3.04e-29
Prrt2	643.766	2.21591	0.191333	11.5814	5.12e-31	4.23e-29
Tyro3	3805.1	1.07526	0.0929777	11.5647	6.22e-31	5.11e-29
Dcaf7	8408.54	0.799765	0.0692178	11.5543	7.02e-31	5.74e-29
Stom	4109.09	-0.935119	0.0810064	-11.5438	7.94e-31	6.46e-29
Tnnt2	213.726	4.60235	0.399938	11.5077	1.21e-30	9.77e-29
Fam171a2	1314.37	1.66233	0.144491	11.5047	1.25e-30	1.01e-28
Pak1	10930.5	0.684371	0.0595129	11.4995	1.33e-30	1.06e-28
Tmem39a	3924.55	-1.02273	0.0889964	-11.4918	1.45e-30	1.16e-28
Tsnax	15222.4	-0.658217	0.0573195	-11.4833	1.6e-30	1.27e-28
Spp1	3536.87	-0.990551	0.0862888	-11.4795	1.67e-30	1.32e-28
Icam5	402.562	2.87637	0.250562	11.4797	1.67e-30	1.32e-28
Ssr1	18470.1	-0.592728	0.0518775	-11.4255	3.12e-30	2.44e-28
Dlx3	291.161	-3.70792	0.324748	-11.4178	3.41e-30	2.65e-28
Slc25a23	236.243	4.10281	0.359478	11.4132	3.59e-30	2.79e-28
Etv4	1974.86	1.33487	0.117129	11.3966	4.35e-30	3.36e-28
Galnt12	973.797	1.79766	0.157825	11.3902	4.68e-30	3.6e-28
Rasl11b	1659.87	-1.47083	0.129329	-11.3728	5.71e-30	4.37e-28
Anks1b	1373.39	-1.48767	0.130885	-11.3663	6.16e-30	4.69e-28
Tnfrsf26	491.72	-2.48565	0.219461	-11.3262	9.74e-30	7.38e-28
Comt	5695.65	-0.803265	0.0709338	-11.3241	9.96e-30	7.52e-28
LOC100911693	5761.15	-1.01386	0.0898945	-11.2783	1.68e-29	1.26e-27
Olr1	744.795	-2.11334	0.187545	-11.2684	1.88e-29	1.41e-27
Mdp1	356.226	3.02751	0.268896	11.259	2.09e-29	1.56e-27
Jun	8526.57	0.765234	0.0679814	11.2565	2.15e-29	1.59e-27
Bcar1	14451.5	-0.60397	0.0537251	-11.2419	2.54e-29	1.87e-27
Hspd1	41332.2	-0.525603	0.0468668	-11.2148	3.45e-29	2.53e-27
C2	1035.99	1.70312	0.151974	11.2067	3.78e-29	2.77e-27
Prkar1a	24960.2	0.528399	0.0471747	11.2009	4.04e-29	2.94e-27
Apol9a	525.657	3.01818	0.269706	11.1906	4.53e-29	3.29e-27
Mastl	2982.36	-1.04112	0.0932324	-11.1669	5.92e-29	4.27e-27
Hn1	12569.2	0.718637	0.0644302	11.1537	6.87e-29	4.94e-27
Nrep	1129.56	1.58289	0.142395	11.1162	1.05e-28	7.49e-27
Lamb2	11810.2	0.639199	0.0576109	11.0951	1.33e-28	9.45e-27
Poglut1	10765.6	-0.660256	0.0595225	-11.0925	1.36e-28	9.68e-27
Rasip1	316.397	3.10846	0.280499	11.0819	1.54e-28	1.09e-26
Lrrfip1	13099.2	-0.602307	0.0545296	-11.0455	2.3e-28	1.62e-26
Dnm1l	8162.97	-0.754798	0.0684272	-11.0307	2.72e-28	1.91e-26
Baiap2	11205.4	0.626537	0.0568701	11.017	3.16e-28	2.21e-26
Cyr61	6534.48	-0.741416	0.0674039	-10.9996	3.84e-28	2.67e-26
Ddx21	19361	-0.564021	0.0514192	-10.9691	5.38e-28	3.73e-26
Zswim5	216.418	4.76605	0.435174	10.9521	6.5e-28	4.48e-26
Nutm1	542.129	-2.26856	0.207817	-10.9161	9.65e-28	6.6e-26
Tarbp1	1917.69	-1.21346	0.111162	-10.9161	9.65e-28	6.6e-26
Emilin1	1278.13	1.48546	0.136109	10.9137	9.91e-28	6.75e-26
Prdx3	13475.6	-0.601232	0.0551038	-10.9109	1.02e-27	6.94e-26
Gfod1	1676.7	-1.30058	0.119237	-10.9075	1.06e-27	7.17e-26
Amd1	10854.8	-0.648286	0.059454	-10.904	1.1e-27	7.42e-26
Smim1	10300.4	0.667465	0.0612341	10.9002	1.15e-27	7.71e-26
Rrm2	19558.4	-0.537876	0.0494264	-10.8824	1.4e-27	9.34e-26
Slc7a6	8019.91	-0.747285	0.0687251	-10.8735	1.54e-27	1.02e-25
Pcdhb17	1470.67	1.43749	0.132477	10.8509	1.98e-27	1.31e-25
Ufd1l	5056.15	-0.805456	0.0743666	-10.8309	2.46e-27	1.62e-25
Tapbpl	1419.14	1.46644	0.135515	10.8213	2.73e-27	1.79e-25
Cdc45	4053.47	-0.876194	0.0811182	-10.8014	3.39e-27	2.22e-25
Agap2	469.012	2.41561	0.223665	10.8002	3.44e-27	2.24e-25
Rabl3	964.773	-1.67013	0.155108	-10.7675	4.9e-27	3.18e-25
Cdh3	40088.5	-0.496913	0.0461615	-10.7647	5.05e-27	3.27e-25
Tspan3	9295.38	0.70238	0.0653212	10.7527	5.76e-27	3.71e-25
Gpr153	648.659	2.03728	0.189646	10.7426	6.42e-27	4.12e-25
Pawr	9098.48	-0.708997	0.06615	-10.718	8.38e-27	5.36e-25
Adam15	4051.02	0.959783	0.0895568	10.717	8.47e-27	5.4e-25
Il22ra1	1455.39	1.56365	0.146068	10.705	9.65e-27	6.12e-25
Kpna1	4775.68	-0.821245	0.0767665	-10.6979	1.04e-26	6.58e-25
Ccdc47	11289	0.634588	0.0593497	10.6924	1.11e-26	6.96e-25
St6gal1	580.087	2.30086	0.215306	10.6865	1.18e-26	7.39e-25
Pianp	785.091	1.92188	0.180096	10.6714	1.38e-26	8.66e-25
Glg1	18800.8	-0.687778	0.0644862	-10.6655	1.48e-26	9.19e-25
RT1-A2	1610.76	1.32632	0.124434	10.6589	1.59e-26	9.84e-25
Fyttd1	7484.96	-0.70903	0.0667181	-10.6272	2.23e-26	1.38e-24
Bnip3	4370.04	-0.927685	0.0873299	-10.6228	2.34e-26	1.44e-24
Limd2	2255.71	1.19775	0.112779	10.6203	2.4e-26	1.47e-24
Fam69b	756.167	1.84803	0.174128	10.613	2.59e-26	1.58e-24
Cers4	319.372	3.19076	0.301252	10.5917	3.26e-26	1.98e-24
Fgfr3	1214.45	1.46787	0.138602	10.5906	3.3e-26	2e-24
Pqlc3	4013.95	-0.860155	0.0813469	-10.5739	3.94e-26	2.38e-24
Xpot	22514.2	-0.60944	0.0576405	-10.5731	3.97e-26	2.39e-24
Akr1c13	245.104	-3.8227	0.361845	-10.5645	4.35e-26	2.6e-24
Eif2b5	6081.61	-0.732857	0.0693686	-10.5647	4.34e-26	2.6e-24
Pdgfb	547.184	2.82196	0.267452	10.5512	5.01e-26	2.99e-24
LOC100910732	5084.85	-0.891149	0.0845164	-10.5441	5.41e-26	3.21e-24
Pmp22	902.363	1.77156	0.168126	10.5371	5.83e-26	3.44e-24
Rab6b	2607.44	1.11724	0.106027	10.5373	5.81e-26	3.44e-24
Hira	4865.68	-0.852032	0.0809883	-10.5204	6.96e-26	4.09e-24
Uaca	7720.56	-0.673515	0.0641086	-10.5058	8.12e-26	4.76e-24
Arhgef25	1247.99	1.43468	0.136705	10.4947	9.14e-26	5.34e-24
Psmd7	11961.4	-0.655959	0.0625669	-10.4841	1.02e-25	5.94e-24
LOC100911248	4388.66	-0.911579	0.0869769	-10.4807	1.06e-25	6.14e-24
Lrp1	21790.8	-0.641085	0.0611712	-10.4802	1.07e-25	6.16e-24
Ap1g1	6304.36	-0.753328	0.0719607	-10.4686	1.2e-25	6.93e-24
Rrm1	21550	-0.535999	0.051205	-10.4677	1.22e-25	6.98e-24
Pcsk5	1833.87	1.48989	0.142931	10.4238	1.93e-25	1.1e-23
Optn	1467.01	-1.35722	0.130361	-10.4113	2.2e-25	1.26e-23
Slc38a2	35586.4	-0.516552	0.04965	-10.4039	2.38e-25	1.35e-23
Nlgn2	2346.91	1.07746	0.103673	10.3929	2.67e-25	1.51e-23
Fam110c	1485.92	-1.31133	0.126524	-10.3643	3.6e-25	2.03e-23
Tmem132a	27587.2	0.569936	0.0550406	10.3548	3.98e-25	2.24e-23
Zc3h18	8692.03	-0.690041	0.0666759	-10.3492	4.22e-25	2.37e-23
Pitpnc1	6674.03	0.743993	0.0719145	10.3455	4.39e-25	2.45e-23
Itga8	263.368	-8.041	0.777304	-10.3447	4.42e-25	2.46e-23
Hk2	6371.08	-0.706624	0.0683289	-10.3415	4.57e-25	2.54e-23
Galk1	6485.29	0.723115	0.0700212	10.3271	5.32e-25	2.94e-23
Wipi1	1870.61	1.23306	0.119582	10.3115	6.25e-25	3.45e-23
Zfp579	1195.89	1.52082	0.147756	10.2928	7.59e-25	4.17e-23
Amot	4060.32	-0.907575	0.0883876	-10.2681	9.81e-25	5.35e-23
Zbtb47	3270.13	0.928184	0.0903939	10.2682	9.8e-25	5.35e-23
Flot2	4129.66	0.847769	0.0825895	10.2649	1.01e-24	5.52e-23
Smpd4	6779.44	-0.698576	0.0682483	-10.2358	1.37e-24	7.43e-23
LOC292543	160.335	-4.75385	0.465197	-10.219	1.63e-24	8.81e-23
Anks6	3045.6	0.98413	0.0963382	10.2154	1.69e-24	9.12e-23
Stc1	248.056	-7.95424	0.780268	-10.1942	2.1e-24	1.13e-22
Pcdhb7	843.028	2.11199	0.207205	10.1928	2.14e-24	1.14e-22
Il13ra1	2648.23	0.996954	0.097836	10.19	2.2e-24	1.17e-22
Ankh	983.549	1.5488	0.152368	10.1649	2.85e-24	1.51e-22
Psmc5	10008.9	0.644273	0.0634103	10.1604	2.98e-24	1.58e-22
Dhodh	2169.84	-1.12073	0.110506	-10.1419	3.6e-24	1.9e-22
Naa50	5556.24	-0.774456	0.0763843	-10.1389	3.71e-24	1.96e-22
LOC108349480	2983.05	-1.12772	0.111271	-10.1349	3.87e-24	2.03e-22
Yeats2	11521.1	-0.693455	0.0685971	-10.1091	5.03e-24	2.64e-22
LOC100911486	17272.8	0.552907	0.0547449	10.0997	5.54e-24	2.89e-22
Daam2	3085.7	-0.927839	0.0919263	-10.0933	5.92e-24	3.08e-22
Ppp1r2	5958.4	-0.702042	0.0696028	-10.0864	6.35e-24	3.29e-22
Nfatc3	10539.4	-0.823125	0.0817563	-10.068	7.65e-24	3.96e-22
Zfp148	5506.05	-0.817699	0.0813199	-10.0553	8.7e-24	4.49e-22
Urb2	3169.24	-0.974471	0.0970102	-10.045	9.66e-24	4.97e-22
Nfat5	9577.23	-0.702863	0.0700446	-10.0345	1.07e-23	5.51e-22
Opa1	9220.06	-0.700022	0.0697767	-10.0323	1.1e-23	5.61e-22
Piezo1	20428.6	-0.534967	0.0533638	-10.0249	1.18e-23	6.03e-22
Ncl	59594.1	-0.45726	0.0456411	-10.0186	1.26e-23	6.41e-22
Gba	3309.28	0.878777	0.0881094	9.9737	1.99e-23	1.01e-21
Tnfrsf21	2446.17	-1.0312	0.103576	-9.95594	2.38e-23	1.2e-21
Prpsap1	7254.3	0.68844	0.0691548	9.95506	2.4e-23	1.21e-21
Ftsj3	9261.47	0.608539	0.0611407	9.95309	2.44e-23	1.23e-21
Adamtsl4	1052.54	1.49767	0.150511	9.95058	2.51e-23	1.25e-21
Tlr3	277.247	2.95799	0.297371	9.94713	2.6e-23	1.29e-21
Rfc4	5885.15	-0.77044	0.0774672	-9.94536	2.64e-23	1.31e-21
Dbndd2	3420.29	0.89335	0.0899038	9.93673	2.88e-23	1.43e-21
Ptp4a1	5063.43	-0.747153	0.0752886	-9.92385	3.28e-23	1.62e-21
Sort1	18325.4	0.570608	0.0575155	9.92094	3.38e-23	1.66e-21
LOC103690914	464.349	2.2769	0.229673	9.91367	3.63e-23	1.78e-21
Map3k3	7046.9	0.659608	0.0665498	9.91149	3.71e-23	1.82e-21
Pnp	12895.1	-0.642474	0.064845	-9.90784	3.85e-23	1.88e-21
Itpr3	7907.23	0.703248	0.0710351	9.9	4.16e-23	2.03e-21
Fuca1	4578.43	0.799531	0.080764	9.8996	4.18e-23	2.03e-21
Mxra7	2140.35	1.08744	0.110031	9.88299	4.93e-23	2.39e-21
Slc22a18	589.117	2.07841	0.210506	9.87341	5.43e-23	2.62e-21
Prnp	5485.86	-0.839346	0.0852766	-9.84262	7.38e-23	3.55e-21
Pdha1	20158.1	-0.48687	0.0495431	-9.82721	8.6e-23	4.13e-21
Ppp1r12a	8770.84	-0.613828	0.0627664	-9.77956	1.38e-22	6.6e-21
Mthfd1l	15349.2	-0.515531	0.0527899	-9.76572	1.58e-22	7.54e-21
Erlec1	1201.14	1.36717	0.140168	9.75378	1.78e-22	8.46e-21
Kpnb1	38218.7	-0.544918	0.0560921	-9.7147	2.61e-22	1.24e-20
Taf5l	3704.64	-0.846501	0.0872078	-9.70671	2.82e-22	1.34e-20
Ndufa4l2	219.086	-3.361	0.346287	-9.70581	2.85e-22	1.34e-20
Col1a2	1553.94	-14.0493	1.44828	-9.70073	2.99e-22	1.41e-20
Mtss1l	4302.43	-0.76216	0.0786165	-9.69465	3.18e-22	1.49e-20
Xpo5	15147.1	-0.531983	0.0550432	-9.66484	4.25e-22	1.99e-20
LOC100912571	12200.3	-0.603203	0.0625214	-9.64794	5.02e-22	2.33e-20
Pak2	1961.17	-1.2236	0.126819	-9.64838	4.99e-22	2.33e-20
Igfbp6	6153.68	0.835962	0.0866473	9.64788	5.02e-22	2.33e-20
Gas1	96870.4	0.459051	0.0475919	9.64555	5.13e-22	2.38e-20
Tmc6	2331.55	1.00279	0.104016	9.64077	5.38e-22	2.48e-20
Ttc13	5823.82	-0.683166	0.0709516	-9.62861	6.05e-22	2.79e-20
Sema3c	19411.4	-0.696716	0.0725099	-9.60856	7.36e-22	3.38e-20
Epb41l1	3830.93	0.85065	0.0886745	9.59295	8.56e-22	3.92e-20
Kdelc2	14947	-0.579774	0.0604541	-9.59032	8.78e-22	4.01e-20
Kansl1	8914.66	0.647172	0.0675616	9.579	9.8e-22	4.46e-20
LOC108351137	31797.3	-0.436133	0.0455389	-9.57717	9.97e-22	4.53e-20
Kcnip4	497.066	2.26957	0.236996	9.5764	1e-21	4.55e-20
LOC100359539	11873.2	-0.556791	0.0582561	-9.55764	1.2e-21	5.44e-20
Atp5h	9969.4	0.760203	0.0797156	9.53644	1.48e-21	6.66e-20
ND2	104071	0.450078	0.0472493	9.5256	1.64e-21	7.37e-20
Acbd4	1344.16	1.32349	0.138962	9.52414	1.66e-21	7.46e-20
Adprh	3746.17	-0.882213	0.0926663	-9.52032	1.73e-21	7.71e-20
RT1-CE4	404.669	2.38078	0.250179	9.51631	1.79e-21	8e-20
Tagln	737.725	1.73073	0.181899	9.51476	1.82e-21	8.1e-20
Mif	13025.5	-0.52682	0.0553794	-9.51293	1.85e-21	8.22e-20
Atxn7l3	6760.36	0.640063	0.0673714	9.50051	2.09e-21	9.23e-20
Agpat3	2631.33	0.93209	0.098176	9.49407	2.22e-21	9.8e-20
Aldh2	8975.17	0.655833	0.0690881	9.4927	2.25e-21	9.9e-20
Cep57	4325.43	-0.753037	0.0794684	-9.47593	2.64e-21	1.16e-19
Fam111a	9599.95	-0.580341	0.0614298	-9.44721	3.48e-21	1.52e-19
LOC103694877	12778.4	-0.523507	0.0554225	-9.44576	3.53e-21	1.54e-19
Mbtps1	18818.2	-0.471685	0.049992	-9.43522	3.9e-21	1.7e-19
Ccdc85c	14147.6	0.50892	0.0539498	9.43321	3.98e-21	1.73e-19
Grina	10420.2	0.598536	0.0634839	9.42815	4.17e-21	1.81e-19
RT1-A1	872.341	1.56585	0.166381	9.41118	4.91e-21	2.12e-19
LOC108349682	4075.74	-0.818047	0.0870571	-9.39667	5.63e-21	2.43e-19
RGD1562218	4808.76	-0.750886	0.0799591	-9.39088	5.95e-21	2.56e-19
S100a16	1009.14	1.52132	0.162028	9.38927	6.04e-21	2.59e-19
Fam21c	7847.93	0.609622	0.0649302	9.38888	6.06e-21	2.59e-19
Hsph1	13700.8	-0.508748	0.0542869	-9.37147	7.15e-21	3.05e-19
Fam131b	479.945	2.40028	0.256309	9.36479	7.62e-21	3.24e-19
LOC100365810	2207.99	-1.3396	0.143193	-9.35521	8.34e-21	3.54e-19
Alg3	2531.07	-0.974642	0.104227	-9.35118	8.67e-21	3.67e-19
Atp1a1	31901.7	-0.421842	0.0451193	-9.3495	8.81e-21	3.72e-19
Ube2v2	4365.28	-0.763662	0.0817067	-9.34638	9.07e-21	3.82e-19
Pld3	3510.25	0.801064	0.0859304	9.32225	1.14e-20	4.78e-19
Abca3	3448.91	0.807525	0.0866435	9.32009	1.16e-20	4.87e-19
Trim30	211.403	3.29936	0.354077	9.31819	1.18e-20	4.94e-19
Rnf115	7700.8	-0.673242	0.0722695	-9.31572	1.21e-20	5.05e-19
Inhbb	2451.67	0.974636	0.104673	9.31125	1.26e-20	5.25e-19
Tmem108	10401.5	-0.579089	0.0622021	-9.3098	1.28e-20	5.31e-19
Nrbp2	756.357	1.68917	0.181516	9.30588	1.33e-20	5.5e-19
Rcn3	7583.11	0.705227	0.0757866	9.30543	1.33e-20	5.51e-19
Cebpb	7299.34	-0.72692	0.0782002	-9.29563	1.46e-20	6.02e-19
CYTB	141065	0.392214	0.042236	9.28625	1.6e-20	6.56e-19
Nolc1	21737.1	-0.457331	0.049271	-9.28196	1.66e-20	6.82e-19
Emp2	4073.94	0.746735	0.0805262	9.27319	1.81e-20	7.38e-19
Tbkbp1	1052.89	1.42351	0.153695	9.26192	2.01e-20	8.19e-19
Nmt1	10911.5	0.541311	0.0584748	9.25717	2.1e-20	8.54e-19
Npdc1	2281.23	0.953426	0.103011	9.2556	2.13e-20	8.64e-19
Zfp423	1195.44	1.30495	0.141055	9.25135	2.22e-20	8.97e-19
Fanca	2648.41	-0.910462	0.0985169	-9.24168	2.43e-20	9.8e-19
RGD1563349	220.687	3.11116	0.336706	9.24	2.46e-20	9.93e-19
Magea4	6697.98	0.637291	0.0689859	9.238	2.51e-20	1.01e-18
Abce1	25701.3	-0.460836	0.0498877	-9.23747	2.52e-20	1.01e-18
Anxa4	3595.32	0.88657	0.0959886	9.23621	2.55e-20	1.02e-18
Pcdh7	14965.9	0.539832	0.0586592	9.20286	3.49e-20	1.39e-18
Hcfc1	14703.6	-0.572727	0.0622591	-9.1991	3.61e-20	1.44e-18
Eif4g2	68206.1	-0.413195	0.0449887	-9.18443	4.14e-20	1.64e-18
Llgl2	1347.9	1.32053	0.143837	9.18068	4.28e-20	1.7e-18
Nectin2	6808.37	0.663771	0.072355	9.17381	4.57e-20	1.8e-18
Tmem5	3123.19	-0.81995	0.0895062	-9.16081	5.15e-20	2.03e-18
Tmem8a	1201.23	1.26997	0.138652	9.15944	5.22e-20	2.05e-18
LOC103692584	599.302	1.77315	0.193739	9.15225	5.58e-20	2.19e-18
Mycn	18383.6	-0.46446	0.0507659	-9.14904	5.74e-20	2.24e-18
Hdlbp	44152.4	-0.399504	0.0436665	-9.14899	5.75e-20	2.24e-18
Klhdc8a	705.447	1.64583	0.180358	9.12533	7.15e-20	2.79e-18
Clstn1	19335.3	0.471287	0.0516592	9.123	7.31e-20	2.84e-18
RT1-CE5	1285.55	1.51388	0.166478	9.09357	9.58e-20	3.72e-18
Aacs	3060.96	0.847288	0.0931901	9.09203	9.72e-20	3.76e-18
Grb2	6157.63	0.625014	0.0688274	9.0809	1.08e-19	4.16e-18
Rapgef3	365.619	2.61439	0.288494	9.06217	1.28e-19	4.93e-18
Nudt4	3599.22	-0.781744	0.0862754	-9.06104	1.29e-19	4.97e-18
COX3	175057	0.364554	0.040264	9.05409	1.38e-19	5.28e-18
Tmem209	2921.86	-0.837059	0.0926829	-9.03143	1.69e-19	6.48e-18
Ntng2	236.425	2.87311	0.318579	9.01852	1.91e-19	7.28e-18
Gsn	6144.72	0.706509	0.0784429	9.00666	2.12e-19	8.09e-18
LOC301124	6975.69	0.722237	0.0804855	8.9735	2.87e-19	1.09e-17
Tiam2	731.603	-1.73709	0.193634	-8.97097	2.94e-19	1.11e-17
Dlg1	6926.3	-0.813982	0.0907729	-8.96723	3.04e-19	1.15e-17
Ephb6	159.669	3.72542	0.415524	8.96558	3.09e-19	1.16e-17
Smc2	12260.2	-0.59958	0.067043	-8.94321	3.78e-19	1.42e-17
Ahnak2	9192.58	0.628401	0.070334	8.93452	4.09e-19	1.54e-17
Actb	200815	-0.352432	0.0394566	-8.93215	4.18e-19	1.57e-17
Fam26e	1499.61	-1.16268	0.130257	-8.92607	4.41e-19	1.65e-17
Mmp11	625.017	1.69955	0.190437	8.92444	4.48e-19	1.67e-17
Egln1	6516.58	-0.61639	0.0691226	-8.91734	4.78e-19	1.78e-17
Fam167a	281.433	2.69001	0.301902	8.91021	5.09e-19	1.89e-17
Id1	6220.89	-0.630434	0.0708161	-8.90241	5.46e-19	2.03e-17
Stat5a	1566.15	1.09889	0.123495	8.89826	5.67e-19	2.1e-17
Pcyt1b	2949.38	0.873131	0.0982226	8.88931	6.15e-19	2.27e-17
Cenpn	4135.94	-0.759813	0.0855784	-8.87856	6.77e-19	2.49e-17
Caskin2	4217.82	0.703871	0.0793333	8.87232	7.16e-19	2.63e-17
Nbr1	9196.59	0.549548	0.0619986	8.86386	7.73e-19	2.83e-17
Vac14	5019.49	-0.704495	0.0794847	-8.86328	7.77e-19	2.84e-17
Slc18b1	1146.74	1.25491	0.141637	8.86006	8e-19	2.92e-17
Hoxb9	513.491	1.87803	0.212041	8.85688	8.23e-19	3e-17
Senp2	4098.09	-0.766	0.0864968	-8.85582	8.31e-19	3.02e-17
Nfkbiz	1493.37	-1.14028	0.128772	-8.85502	8.37e-19	3.03e-17
Abca2	8426.05	0.571733	0.064578	8.85338	8.49e-19	3.07e-17
Upk1a	199.93	-3.2987	0.372795	-8.84855	8.87e-19	3.2e-17
Ankrd13d	270.549	2.59775	0.293736	8.84383	9.25e-19	3.33e-17
Dvl3	6988.32	-0.604467	0.0683909	-8.83842	9.71e-19	3.49e-17
Crkl	1369.46	-1.1943	0.135245	-8.83066	1.04e-18	3.73e-17
Ntm	671.643	-12.839	1.45415	-8.82924	1.05e-18	3.77e-17
Dclk1	20289.9	0.493229	0.0559315	8.81845	1.16e-18	4.15e-17
Cmip	2494.98	-0.963007	0.109217	-8.81736	1.17e-18	4.18e-17
LOC108351058	4142.65	-0.762088	0.0865696	-8.80318	1.33e-18	4.73e-17
Nop58	13055.1	-0.484748	0.0551337	-8.79222	1.47e-18	5.21e-17
Smtn	4004.73	-0.718163	0.0817556	-8.78426	1.57e-18	5.58e-17
Pkhd1l1	8627.91	0.829742	0.0944854	8.78169	1.61e-18	5.69e-17
Rnf213	2275.93	1.004	0.114463	8.77136	1.77e-18	6.23e-17
Sntb2	727.067	-1.55201	0.177063	-8.7653	1.86e-18	6.56e-17
Prkdc	4484.7	-0.899912	0.10302	-8.73528	2.43e-18	8.54e-17
Wt1	18140.8	0.460494	0.052891	8.70647	3.13e-18	1.1e-16
Nap1l1	39938.4	-0.379657	0.0436121	-8.70532	3.17e-18	1.11e-16
Mfsd12	3942.66	0.707447	0.0813085	8.70079	3.3e-18	1.15e-16
Flot1	3418.49	0.839617	0.0965077	8.69999	3.32e-18	1.16e-16
Eprs	58828.1	-0.407156	0.0468199	-8.69621	3.43e-18	1.19e-16
Mink1	7816.62	0.568866	0.06542	8.6956	3.45e-18	1.2e-16
Atp2b4	540.309	1.81016	0.208309	8.68977	3.63e-18	1.26e-16
Ctsa	7926.17	0.564257	0.0650213	8.67803	4.03e-18	1.39e-16
Nasp	20308.5	-0.438505	0.0505585	-8.67322	4.2e-18	1.45e-16
Tpm1	36609.7	-0.434368	0.0500891	-8.67191	4.25e-18	1.46e-16
Cdk2ap1	16104.1	-0.506458	0.0584656	-8.66248	4.62e-18	1.58e-16
Cltc	33376.1	-0.487808	0.056349	-8.65692	4.85e-18	1.66e-16
Tmem154	685.141	-1.59455	0.18459	-8.63832	5.7e-18	1.95e-16
Ctcf	9138.31	-0.522518	0.0606573	-8.61427	7.04e-18	2.4e-16
Suz12	9842.82	-0.526871	0.0612071	-8.60801	7.43e-18	2.53e-16
Ptprq	1795.83	-1.44612	0.168101	-8.60265	7.79e-18	2.65e-16
Chpf2	3374.26	0.762804	0.0887712	8.59292	8.48e-18	2.88e-16
Smarcc1	17969.5	-0.496053	0.0577332	-8.59216	8.53e-18	2.88e-16
RT1-T24-4	250.699	2.62752	0.305798	8.59235	8.52e-18	2.88e-16
NEWGENE_621351	535.909	-12.5134	1.45684	-8.58941	8.74e-18	2.95e-16
Cd209b	319.991	2.33355	0.272291	8.57005	1.03e-17	3.48e-16
Sh3kbp1	2630.03	0.827697	0.0967034	8.55913	1.14e-17	3.82e-16
LOC100911302	222.755	-3.23289	0.377956	-8.55362	1.19e-17	4e-16
Eps8l2	1535.27	1.11821	0.130751	8.5522	1.21e-17	4.04e-16
Itgb4	249.318	3.19003	0.373112	8.54981	1.23e-17	4.12e-16
Sec61a1	28933.5	-0.392813	0.0459775	-8.54358	1.3e-17	4.33e-16
Xpo1	22199.9	-0.465848	0.0545553	-8.539	1.35e-17	4.5e-16
Hspa4	27039.8	-0.395988	0.0463816	-8.53761	1.37e-17	4.54e-16
Stx1b	511.455	1.86726	0.218708	8.5377	1.37e-17	4.54e-16
Bmper	291.018	2.537	0.297316	8.53301	1.43e-17	4.71e-16
Igsf3	8455.79	0.565238	0.0662824	8.52772	1.49e-17	4.92e-16
Cog1	3200.13	0.891527	0.104622	8.52141	1.58e-17	5.19e-16
Plxna4	12395.8	0.667802	0.0784269	8.51496	1.67e-17	5.48e-16
Fam120a	21675	-0.442077	0.0519315	-8.51269	1.7e-17	5.57e-16
Parl	4042.43	-0.699479	0.0821967	-8.50982	1.74e-17	5.7e-16
Spen	7752.8	-0.655991	0.0771674	-8.50089	1.88e-17	6.15e-16
Surf4	10021.5	-0.502906	0.0592126	-8.49323	2.01e-17	6.55e-16
Oasl2	261.262	3.19986	0.377149	8.48434	2.17e-17	7.06e-16
Gaa	5388.25	0.615148	0.0725824	8.47517	2.35e-17	7.62e-16
Rhob	4549.04	0.688766	0.0815214	8.4489	2.94e-17	9.53e-16
Cdc42bpg	1699.95	0.990308	0.117222	8.44814	2.96e-17	9.57e-16
Hap1	1180.07	1.26676	0.150038	8.44298	3.09e-17	9.99e-16
Irgm2	558.948	1.89986	0.225112	8.43961	3.18e-17	1.03e-15
Foxf1	535.389	-1.73242	0.205286	-8.43906	3.2e-17	1.03e-15
Ptprf	16718.4	-0.485552	0.0575812	-8.43248	3.38e-17	1.09e-15
Usf3	3356.9	-0.824359	0.0977773	-8.43098	3.43e-17	1.1e-15
Cenpt	4519.25	-0.658903	0.0782362	-8.42197	3.7e-17	1.18e-15
Nol4l	944.943	1.32263	0.157212	8.41303	4e-17	1.28e-15
Net1	5985.4	-0.599118	0.0713759	-8.39384	4.71e-17	1.5e-15
RGD1561149	5125.12	0.644758	0.0768361	8.39134	4.81e-17	1.53e-15
Pola1	5109.75	-0.682535	0.0813609	-8.38898	4.9e-17	1.56e-15
Trim47	5086.57	0.670701	0.079953	8.38868	4.92e-17	1.56e-15
LOC102555474	66053.6	0.499965	0.0596117	8.38703	4.99e-17	1.58e-15
Kars	8396.6	-0.576286	0.0688083	-8.37525	5.51e-17	1.74e-15
Ndrg4	1048.61	1.32348	0.158062	8.3732	5.61e-17	1.77e-15
Mthfd1	8105.17	-0.534131	0.0639466	-8.35276	6.67e-17	2.1e-15
Pkn1	5960.81	0.605237	0.0725051	8.34751	6.97e-17	2.19e-15
Cxxc5	3380.91	0.827924	0.0992785	8.33941	7.47e-17	2.34e-15
Tsr1	13405.1	-0.487358	0.0584436	-8.33895	7.5e-17	2.34e-15
RGD1560108	7341.62	0.583493	0.0702912	8.30108	1.03e-16	3.22e-15
Kidins220	12069.3	-0.552124	0.0665349	-8.29827	1.06e-16	3.29e-15
Syngr1	379.716	2.1414	0.258093	8.29702	1.07e-16	3.32e-15
Kcnh2	693.286	1.61468	0.194744	8.29128	1.12e-16	3.48e-15
Wbp2	6276.87	0.565736	0.0682805	8.28548	1.18e-16	3.64e-15
Slc22a17	1007.99	1.30474	0.157718	8.27261	1.31e-16	4.05e-15
Rras2	9686.83	-0.497261	0.0601421	-8.26811	1.36e-16	4.2e-15
Slc43a2	344.941	-2.13277	0.258812	-8.24061	1.71e-16	5.28e-15
Nob1	5537.16	-0.598065	0.0726261	-8.23485	1.8e-16	5.53e-15
Adamtsl5	2680.17	0.860451	0.104535	8.23118	1.85e-16	5.69e-15
Atp13a2	2879.5	0.776713	0.0944261	8.22562	1.94e-16	5.95e-15
Map4k2	3285.58	0.755146	0.0918504	8.22148	2.01e-16	6.15e-15
Xpr1	1738.16	-0.997183	0.121322	-8.21932	2.05e-16	6.25e-15
Mphosph6	2129.96	-0.903353	0.109925	-8.21788	2.07e-16	6.31e-15
Pcdha4	654.316	1.64298	0.200083	8.21147	2.18e-16	6.64e-15
Hhipl1	567.242	1.67486	0.204022	8.20923	2.23e-16	6.76e-15
Cox4i1	17079.6	-0.490043	0.0596979	-8.20871	2.24e-16	6.77e-15
Tlcd2	135.421	3.8179	0.465451	8.20258	2.35e-16	7.12e-15
Pabpc1	50438	-0.391384	0.0478439	-8.18043	2.83e-16	8.54e-15
Tspo	2837.01	0.881224	0.107843	8.17134	3.05e-16	9.19e-15
Plcd1	2295.73	0.853863	0.104586	8.16423	3.23e-16	9.73e-15
Nup160	5682.95	-0.596929	0.0731442	-8.16099	3.32e-16	9.98e-15
Ubald2	4610.98	0.706877	0.086657	8.15718	3.43e-16	1.03e-14
Gadd45b	1695.96	-0.981447	0.120377	-8.15311	3.55e-16	1.06e-14
Mgarp	135.941	3.70037	0.454169	8.14757	3.71e-16	1.11e-14
Edc4	8796.09	-0.600491	0.0737309	-8.14436	3.81e-16	1.14e-14
LOC103694874	674.005	1.49833	0.184005	8.14287	3.86e-16	1.15e-14
Dmrt2	2344.23	-0.885451	0.1088	-8.13833	4.01e-16	1.19e-14
Etv5	2671.08	-0.778554	0.095804	-8.12653	4.42e-16	1.31e-14
B4galt1	5951.68	0.582894	0.0717524	8.12369	4.52e-16	1.34e-14
Lmtk3	492.508	1.85302	0.228164	8.12144	4.61e-16	1.36e-14
Snx18	5741.33	-0.627765	0.0775672	-8.09318	5.81e-16	1.71e-14
Mtmr12	4223.94	-0.644137	0.0797243	-8.07956	6.5e-16	1.91e-14
Ptpn13	12226	0.487557	0.0603534	8.07837	6.56e-16	1.93e-14
Adgrb2	114.125	6.81983	0.844424	8.07631	6.68e-16	1.96e-14
Cmtr2	1640.32	-0.973366	0.120528	-8.07582	6.7e-16	1.96e-14
LOC100911253	1866.95	0.91208	0.112951	8.07501	6.75e-16	1.97e-14
Mthfd2	10092.1	-0.518567	0.0642642	-8.0693	7.07e-16	2.06e-14
Pik3ip1	1425.5	1.04435	0.129632	8.05628	7.87e-16	2.29e-14
Map1b	25377.7	-0.600898	0.0747576	-8.03795	9.14e-16	2.66e-14
Irf1	1283.2	1.08529	0.135223	8.02597	1.01e-15	2.93e-14
Sumo3	11185.7	-0.474434	0.0591482	-8.0211	1.05e-15	3.04e-14
Zfp385a	4528.4	-0.638444	0.0796419	-8.01644	1.09e-15	3.15e-14
Ddit4	11489.5	0.484746	0.0605017	8.01211	1.13e-15	3.26e-14
Rcn1	15110.6	0.422041	0.0526771	8.01186	1.13e-15	3.26e-14
Kalrn	1264.47	-1.23139	0.153813	-8.00571	1.19e-15	3.42e-14
Cdc42ep4	3186.28	0.710968	0.0888607	8.00093	1.23e-15	3.55e-14
Atp2a2	27013.6	-0.375023	0.0468801	-7.99961	1.25e-15	3.58e-14
Bend3	2249	-0.853943	0.106958	-7.9839	1.42e-15	4.06e-14
Nbl1	6527.08	0.576062	0.0721779	7.98114	1.45e-15	4.15e-14
Chst10	154.838	3.91578	0.490673	7.98043	1.46e-15	4.16e-14
Ift140	3199.96	0.711233	0.0891599	7.97705	1.5e-15	4.27e-14
Spry4	1554.68	0.994231	0.124666	7.97513	1.52e-15	4.33e-14
Impact	12356	-0.450694	0.0565536	-7.96932	1.6e-15	4.53e-14
Rab34	8534.3	0.538367	0.067563	7.96837	1.61e-15	4.56e-14
Hes6	1996.06	0.942903	0.118456	7.95992	1.72e-15	4.87e-14
Zfhx3	4984.35	-0.800143	0.100544	-7.95812	1.75e-15	4.94e-14
Ak4	6633.77	-0.533421	0.0670579	-7.95462	1.8e-15	5.07e-14
Cab39l	2305.88	-0.815775	0.102555	-7.95449	1.8e-15	5.07e-14
LOC102547703	1899.58	0.893883	0.112449	7.94921	1.88e-15	5.28e-14
Fcho1	107.834	4.22591	0.531767	7.94692	1.91e-15	5.37e-14
Emc8	3850.13	-0.671518	0.0845149	-7.94556	1.93e-15	5.42e-14
Zfp703	631.254	1.67032	0.210319	7.94184	1.99e-15	5.57e-14
Cabyr	190.629	2.80059	0.352715	7.94009	2.02e-15	5.64e-14
LOC102547461	2384.68	0.810842	0.102238	7.93093	2.18e-15	6.06e-14
Shmt1	1566.1	-0.973187	0.122716	-7.93043	2.18e-15	6.08e-14
Klhl22	4482.05	-0.660886	0.0834104	-7.92331	2.31e-15	6.43e-14
Vcan	5813.82	0.645503	0.0815309	7.91728	2.43e-15	6.73e-14
Nepro	1832.54	-0.891546	0.11272	-7.90937	2.59e-15	7.16e-14
Lrrc3c	199.152	2.88022	0.364495	7.90195	2.75e-15	7.59e-14
Eml3	5045.27	0.624972	0.079199	7.89116	2.99e-15	8.26e-14
Rbck1	5975.54	0.549119	0.0696809	7.88048	3.26e-15	8.99e-14
Etf1	19752.7	-0.414224	0.0525659	-7.88009	3.27e-15	9e-14
Ddx39a	16110.1	-0.453327	0.0575614	-7.87554	3.39e-15	9.32e-14
Tnfaip2	15847.1	-0.414213	0.0526037	-7.87421	3.43e-15	9.4e-14
Anxa1	62822.8	0.350886	0.044585	7.87003	3.55e-15	9.71e-14
Kif18b	6539.39	0.541688	0.0688428	7.86848	3.59e-15	9.81e-14
H6pd	3571.82	0.683553	0.0869947	7.85741	3.92e-15	1.07e-13
Medag	1439.04	0.997893	0.127002	7.85727	3.93e-15	1.07e-13
Chchd10	389.273	2.22245	0.282924	7.8553	3.99e-15	1.08e-13
Socs3	542.209	1.62192	0.206511	7.85391	4.03e-15	1.1e-13
Ext2	8036.74	0.524781	0.0668307	7.85239	4.08e-15	1.11e-13
Nip7	3262	-0.766287	0.097591	-7.85203	4.09e-15	1.11e-13
Irf2bpl	2868.05	0.81297	0.103551	7.8509	4.13e-15	1.12e-13
Grik2	129.386	3.58048	0.456286	7.84701	4.26e-15	1.15e-13
Cadm4	1289.39	-1.11237	0.141836	-7.84265	4.41e-15	1.19e-13
Rabac1	1872.76	0.884329	0.112757	7.84275	4.41e-15	1.19e-13
LOC100911581	1893.64	0.883505	0.112674	7.84125	4.46e-15	1.2e-13
Birc5	6054.78	0.625479	0.079771	7.84093	4.47e-15	1.2e-13
Trmt10a	2101.69	-0.868062	0.110773	-7.83644	4.63e-15	1.24e-13
LOC100910973	14107.2	-0.516612	0.0659246	-7.83642	4.64e-15	1.24e-13
LOC103689978	2690.56	-0.773971	0.0990889	-7.81087	5.68e-15	1.52e-13
Eif4a1	58055.7	-0.374333	0.04797	-7.80348	6.02e-15	1.6e-13
Pigt	11892.2	0.466961	0.0598421	7.8032	6.04e-15	1.61e-13
Socs5	5158.22	-0.578726	0.0741813	-7.80151	6.12e-15	1.62e-13
Sprtn	2638.76	-0.76522	0.0981034	-7.80014	6.18e-15	1.64e-13
Api5	17070.6	-0.435041	0.0557866	-7.79831	6.27e-15	1.66e-13
Stt3a	18037.6	-0.425841	0.0546818	-7.78762	6.83e-15	1.8e-13
LOC360231	401.635	2.09732	0.269384	7.78563	6.94e-15	1.83e-13
Gprc5c	1883.41	0.956169	0.122819	7.7852	6.96e-15	1.83e-13
Slc12a4	7534.28	-0.509672	0.0654929	-7.78209	7.13e-15	1.88e-13
Vgll3	4298.77	-0.619921	0.0796876	-7.77939	7.29e-15	1.91e-13
Dhrs1	3144.89	0.702033	0.0902956	7.77483	7.55e-15	1.98e-13
Dhx38	7553.85	-0.511932	0.065856	-7.77351	7.63e-15	2e-13
LOC103693189	4076.12	-0.673123	0.0866263	-7.77042	7.82e-15	2.04e-13
Ypel1	2696.73	-0.742415	0.0955939	-7.76635	8.08e-15	2.11e-13
Ccng1	8815.25	0.518517	0.0667685	7.7659	8.11e-15	2.11e-13
Cdkl2	487.206	1.66366	0.21425	7.76505	8.16e-15	2.12e-13
Mms22l	6309.26	-0.530094	0.0682919	-7.76218	8.35e-15	2.17e-13
Abca5	618.302	1.60181	0.20663	7.7521	9.04e-15	2.34e-13
LOC100910575	4658.09	-0.629343	0.0813642	-7.73488	1.04e-14	2.68e-13
Eftud2	17864.7	0.389237	0.0503973	7.72337	1.13e-14	2.93e-13
Naprt	1637.36	1.00899	0.130648	7.72291	1.14e-14	2.94e-13
Ino80	2873.25	-0.716567	0.0928344	-7.71877	1.17e-14	3.03e-13
Fam210b	1938.19	0.900574	0.116762	7.71291	1.23e-14	3.17e-13
Zfp238	2945.9	-0.866915	0.112489	-7.70665	1.29e-14	3.32e-13
Ldha	123951	-0.362022	0.0470176	-7.69972	1.36e-14	3.5e-13
Smc4	13886.3	-0.42912	0.0557885	-7.69191	1.45e-14	3.71e-13
Irf2bp2	5965.29	-0.592702	0.077057	-7.69174	1.45e-14	3.71e-13
Npm1	61699.8	-0.365324	0.0475112	-7.68922	1.48e-14	3.78e-13
Vps8	1612.5	-0.928481	0.120773	-7.68783	1.5e-14	3.82e-13
RGD1564899	235.579	-11.3277	1.47391	-7.68545	1.52e-14	3.88e-13
Zbtb20	550.906	-1.7342	0.22573	-7.68264	1.56e-14	3.96e-13
Slc12a2	8700	-0.520702	0.0680049	-7.65684	1.91e-14	4.84e-13
Cog2	2582.07	-0.749079	0.0978522	-7.65521	1.93e-14	4.89e-13
Senp5	3034.09	-0.75784	0.0991267	-7.64516	2.09e-14	5.28e-13
Tars	25327.4	-0.38357	0.0501856	-7.64302	2.12e-14	5.36e-13
RT1-CE10	296.185	2.33191	0.305125	7.64248	2.13e-14	5.38e-13
Man2b2	6052.51	0.544824	0.0713486	7.63608	2.24e-14	5.64e-13
LOC100911837	4383.27	-0.602224	0.0789198	-7.63083	2.33e-14	5.87e-13
Mib2	4518.09	0.59088	0.0774415	7.63002	2.35e-14	5.9e-13
Lsg1	3532.27	-0.668518	0.0876693	-7.62545	2.43e-14	6.1e-13
Rad23b	27034.6	-0.352581	0.0463067	-7.61404	2.66e-14	6.65e-13
Myo10	2174.82	-0.859099	0.11284	-7.6134	2.67e-14	6.68e-13
Rhoc	4081.41	0.661456	0.0869468	7.60759	2.79e-14	6.97e-13
Ranbp10	4454.43	-0.624358	0.0820787	-7.60681	2.81e-14	7e-13
Pard3	5972.24	-0.632322	0.083133	-7.60615	2.82e-14	7.03e-13
Arf4	19068	-0.382083	0.0502469	-7.60412	2.87e-14	7.13e-13
Oaz2	6568.85	0.532437	0.0700308	7.60289	2.9e-14	7.19e-13
Ssbp4	3837.24	0.665957	0.0876834	7.59502	3.08e-14	7.63e-13
Loxl2	3588.78	0.743868	0.0979739	7.59251	3.14e-14	7.77e-13
Ddx1	30918.1	-0.347127	0.0457331	-7.59029	3.19e-14	7.89e-13
Mxra8	12461.3	-0.431911	0.0569373	-7.58574	3.31e-14	8.16e-13
Ide	17254.2	-0.422794	0.055737	-7.58552	3.31e-14	8.16e-13
Prickle1	3832.25	-0.645362	0.0850932	-7.58418	3.35e-14	8.22e-13
Cbr3	586.639	1.48131	0.195312	7.5843	3.34e-14	8.22e-13
Igsf8	2245.93	0.783323	0.103387	7.57664	3.55e-14	8.7e-13
B2m	14349.6	0.467147	0.0616702	7.57492	3.59e-14	8.8e-13
Lrrc59	18919.5	-0.394398	0.0520898	-7.5715	3.69e-14	9.02e-13
Slc2a5	710.58	1.34554	0.177823	7.56672	3.83e-14	9.35e-13
Acat2	11622.4	0.446795	0.0591083	7.55893	4.06e-14	9.91e-13
NEWGENE_1305243	2389.04	-0.868509	0.114917	-7.55771	4.1e-14	9.99e-13
Slc25a39	9838.48	0.4539	0.0600588	7.55759	4.11e-14	9.99e-13
ND4	50078.4	0.400387	0.053012	7.55276	4.26e-14	1.03e-12
Pcyt1a	5589.59	-0.60276	0.0798476	-7.54889	4.39e-14	1.06e-12
Ddx19b	5125.84	-0.580009	0.0769387	-7.53858	4.75e-14	1.15e-12
LOC100363642	190.063	-2.77937	0.368944	-7.53331	4.95e-14	1.2e-12
Zdhhc17	1427.63	-1.10656	0.146983	-7.52853	5.13e-14	1.24e-12
Eif1	17058.1	-0.439606	0.058507	-7.51375	5.75e-14	1.39e-12
Nuak1	3517.34	-0.684096	0.0910723	-7.51157	5.84e-14	1.41e-12
Kpna2	29183	0.345352	0.0459959	7.50831	5.99e-14	1.44e-12
Id3	20749.6	-0.405682	0.0540326	-7.50809	6e-14	1.44e-12
Dpp7	3772.31	0.639088	0.0851256	7.50758	6.02e-14	1.44e-12
Ppat	9177.31	-0.476483	0.0635425	-7.49865	6.45e-14	1.54e-12
Tmsb4x	47886.1	-0.394163	0.0525699	-7.49788	6.49e-14	1.55e-12
Clip3	2860.61	0.708042	0.0944843	7.49375	6.69e-14	1.6e-12
Ctsl	6917.46	-0.523483	0.0698738	-7.49184	6.79e-14	1.62e-12
Lamc1	32759.5	-0.40178	0.0536283	-7.49194	6.79e-14	1.62e-12
Exosc6	2447.71	-0.865424	0.115621	-7.48499	7.16e-14	1.7e-12
Stat1	8571.48	-0.460585	0.0615662	-7.48114	7.37e-14	1.75e-12
Crip2	7535.3	0.510148	0.0681934	7.48091	7.38e-14	1.75e-12
G6pc3	2347.51	0.783502	0.104739	7.48053	7.4e-14	1.75e-12
Axl	10999.1	-0.458606	0.0613411	-7.47633	7.64e-14	1.81e-12
Acat2l1	2454.5	0.918493	0.123002	7.46732	8.18e-14	1.93e-12
Tssc4	1286	0.992849	0.133166	7.45573	8.94e-14	2.11e-12
Cgn	6248.11	0.540556	0.0725616	7.44962	9.36e-14	2.2e-12
Kif5b	17197.5	-0.452409	0.0608015	-7.44075	1e-13	2.35e-12
Scarb1	3545.96	0.661376	0.0888919	7.44023	1.01e-13	2.36e-12
Bok	3714.16	0.663025	0.0892166	7.43163	1.07e-13	2.51e-12
Pik3r3	1863.31	-0.85624	0.115219	-7.43142	1.07e-13	2.51e-12
Gan	1374.8	-1.05507	0.142	-7.43003	1.09e-13	2.54e-12
LOC102553670	8983.24	-0.467216	0.0628901	-7.42909	1.09e-13	2.55e-12
Cep170b	10225.7	0.471902	0.0635612	7.42438	1.13e-13	2.64e-12
Ypel3	622.226	1.40493	0.189294	7.42197	1.15e-13	2.69e-12
LOC680835	4791.71	0.651405	0.0878026	7.41898	1.18e-13	2.74e-12
Zfp518b	1915.35	-0.943893	0.12723	-7.41878	1.18e-13	2.74e-12
Plxdc1	409.49	1.73416	0.233766	7.41835	1.19e-13	2.75e-12
Gtf2e1	2779.13	-0.712594	0.0961022	-7.41496	1.22e-13	2.82e-12
Osbpl11	3592.41	-0.675615	0.0912599	-7.40319	1.33e-13	3.07e-12
Ccdc58	2482.42	-0.940728	0.12707	-7.40321	1.33e-13	3.07e-12
Fam104a	3724.06	0.640408	0.0865367	7.40042	1.36e-13	3.13e-12
Atp2b1	7479.36	-0.508353	0.0687352	-7.39582	1.41e-13	3.23e-12
Selt	6006.94	-0.514338	0.0695492	-7.39531	1.41e-13	3.24e-12
Mxd4	3019.28	0.683464	0.0926024	7.38063	1.58e-13	3.62e-12
Trim5	1639.96	0.916055	0.124128	7.37995	1.58e-13	3.63e-12
Adgrl2	5948.3	0.63298	0.0858568	7.37251	1.67e-13	3.83e-12
Msmo1	18515.2	0.423133	0.0573984	7.37186	1.68e-13	3.85e-12
Cacybp	22893.3	-0.439362	0.0596632	-7.36404	1.78e-13	4.07e-12
Sgms2	2546.53	-0.783243	0.106469	-7.35654	1.89e-13	4.3e-12
Ap3b2	609.435	1.46362	0.198953	7.35659	1.89e-13	4.3e-12
Hspbap1	3097.63	-0.666701	0.0906816	-7.35211	1.95e-13	4.44e-12
Unc93b1	1834.25	0.832584	0.113447	7.33896	2.15e-13	4.89e-12
Exoc3l4	709.171	-1.43181	0.195106	-7.33863	2.16e-13	4.89e-12
Lgr6	173.675	10.887	1.48464	7.33307	2.25e-13	5.09e-12
LOC108348250	1958.96	0.921656	0.12571	7.33159	2.27e-13	5.14e-12
Tmem150a	265.466	2.18101	0.297505	7.33099	2.28e-13	5.16e-12
Pkd2	8805.54	-0.483422	0.0660305	-7.32118	2.46e-13	5.54e-12
Acox1	4133.7	0.729055	0.0996471	7.31637	2.55e-13	5.74e-12
Hexim1	5563.22	0.554377	0.0758184	7.3119	2.63e-13	5.92e-12
Prkar2a	15433.2	-0.380987	0.0521675	-7.30314	2.81e-13	6.31e-12
Stard10	429.361	1.66806	0.22863	7.29589	2.97e-13	6.66e-12
Cercam	1373.45	1.00767	0.138169	7.293	3.03e-13	6.79e-12
Pdlim4	748.728	1.30046	0.178363	7.29106	3.08e-13	6.88e-12
2020-09-09	4668.36	0.576892	0.0791591	7.28775	3.15e-13	7.04e-12
Pcsk4	249.519	2.22164	0.304908	7.28626	3.19e-13	7.11e-12
Dtx3	2456.06	0.821445	0.11275	7.28555	3.2e-13	7.14e-12
Twist1	3919.16	0.674502	0.0925922	7.28465	3.23e-13	7.18e-12
Mpp6	5723.28	-0.588073	0.0807497	-7.28266	3.27e-13	7.27e-12
Grk5	1320.77	-0.956257	0.131364	-7.27944	3.35e-13	7.44e-12
Kifc2	1314.89	0.993226	0.13653	7.27478	3.47e-13	7.69e-12
Naxe	2193.11	0.866952	0.119185	7.27402	3.49e-13	7.72e-12
Dnai2	164.692	10.8104	1.48682	7.27079	3.57e-13	7.9e-12
Ppm1f	5105.42	-0.557315	0.0768646	-7.2506	4.15e-13	9.16e-12
Med15	7010.18	-0.492621	0.0679476	-7.25002	4.17e-13	9.19e-12
Sipa1l3	6456.3	-0.499944	0.069051	-7.24022	4.48e-13	9.86e-12
LOC100911260	8779.5	-0.447975	0.061896	-7.23754	4.57e-13	1e-11
Cyb5b	5146.3	-0.577127	0.07975	-7.23671	4.6e-13	1.01e-11
Hid1	303.493	1.96862	0.272612	7.22134	5.15e-13	1.13e-11
Mtbp	2776.02	-0.695947	0.0964216	-7.21775	5.29e-13	1.16e-11
Prrx2	157.344	-10.7452	1.48988	-7.21211	5.51e-13	1.21e-11
Tcof1	9238.9	-0.466945	0.0648414	-7.20134	5.96e-13	1.3e-11
Piwil2	103.495	3.96881	0.553087	7.17574	7.19e-13	1.57e-11
Fbxo45	2536.96	-0.700363	0.0976221	-7.17423	7.27e-13	1.58e-11
Usp3	4129.38	0.643746	0.0898622	7.1637	7.85e-13	1.71e-11
Lrch3	4640.5	-0.701965	0.0980531	-7.15904	8.12e-13	1.77e-11
Nlrp1a	957.735	1.14149	0.159612	7.15164	8.57e-13	1.86e-11
Jak3	745.648	1.28656	0.179968	7.14881	8.75e-13	1.9e-11
LOC100912002	1198.53	1.04523	0.146243	7.14722	8.86e-13	1.92e-11
Kctd2	1473.82	0.918577	0.128523	7.14718	8.86e-13	1.92e-11
Tjp2	22628.2	-0.346186	0.0484596	-7.14382	9.08e-13	1.96e-11
Psmd12	10329.7	0.433222	0.0606701	7.14062	9.29e-13	2e-11
Ppp4r1	8647.51	-0.444811	0.0622967	-7.1402	9.32e-13	2.01e-11
Gtf2a1	2735.16	-0.725196	0.101611	-7.137	9.54e-13	2.05e-11
Nup205	11315.7	-0.46688	0.0654852	-7.12954	1.01e-12	2.16e-11
LOC100360218	821.725	1.22906	0.172461	7.12662	1.03e-12	2.21e-11
Selm	996.305	1.10407	0.154978	7.12407	1.05e-12	2.25e-11
Fbxl7	1219.83	0.976703	0.137196	7.11904	1.09e-12	2.33e-11
Hnrnpk	55328.6	-0.302051	0.0424389	-7.11732	1.1e-12	2.35e-11
Phlda3	5601.99	0.557414	0.0783367	7.11562	1.11e-12	2.38e-11
Usp1	11145.1	-0.429828	0.0605329	-7.10073	1.24e-12	2.65e-11
Ist1	7279.77	-0.473137	0.0666354	-7.10039	1.24e-12	2.65e-11
Wsb2	11078.8	-0.409965	0.057751	-7.09885	1.26e-12	2.68e-11
LOC103690156	1213.1	0.998391	0.140707	7.09552	1.29e-12	2.74e-11
LOC102550111	250.061	2.20742	0.311138	7.09469	1.3e-12	2.75e-11
Hsp90aa1	61030.9	-0.29676	0.041836	-7.09341	1.31e-12	2.77e-11
Rpl38	12863.3	0.511551	0.0721624	7.08888	1.35e-12	2.86e-11
Slco5a1	141.956	10.5961	1.4948	7.08863	1.35e-12	2.86e-11
Tdg	11067.2	-0.412531	0.0582051	-7.08755	1.37e-12	2.88e-11
Chmp1a	4586.36	-0.599751	0.0846423	-7.08572	1.38e-12	2.92e-11
Plcg2	1711.17	-0.848244	0.119721	-7.08519	1.39e-12	2.92e-11
Dhx8	3875.94	0.592682	0.0837225	7.07913	1.45e-12	3.05e-11
Snrk	3283.08	-0.679234	0.0959657	-7.07789	1.46e-12	3.07e-11
Gusb	13436.1	0.382935	0.0541071	7.07736	1.47e-12	3.08e-11
Chek1	4525.46	-0.556957	0.0787259	-7.07463	1.5e-12	3.14e-11
Klf15	516.072	-1.49004	0.210879	-7.06582	1.6e-12	3.34e-11
Slc35f6	1545.99	0.912176	0.129117	7.06474	1.61e-12	3.36e-11
Farsb	7196.86	-0.474936	0.0672632	-7.06086	1.65e-12	3.45e-11
Ablim1	1625.89	0.932998	0.132175	7.0588	1.68e-12	3.5e-11
Atp11c	3016.63	-0.777426	0.110382	-7.04304	1.88e-12	3.92e-11
Ephx1	217.401	2.60446	0.36982	7.0425	1.89e-12	3.93e-11
Mcm5	14833.9	-0.377337	0.0536095	-7.03861	1.94e-12	4.03e-11
Sft2d2	5540.87	0.522757	0.0743069	7.0351	1.99e-12	4.13e-11
Cc2d1a	5740.9	0.540637	0.0768877	7.03152	2.04e-12	4.23e-11
Stat5b	2002	0.829509	0.11802	7.02857	2.09e-12	4.32e-11
Idua	2122.54	0.749903	0.106715	7.02713	2.11e-12	4.36e-11
Kdm3a	6574	-0.508334	0.0723492	-7.02612	2.12e-12	4.38e-11
Igsf9	4305.72	0.578439	0.082391	7.02066	2.21e-12	4.55e-11
Slc27a1	2112.97	0.759329	0.108199	7.01786	2.25e-12	4.64e-11
Fmod	12207.9	-0.389426	0.0554987	-7.01685	2.27e-12	4.67e-11
Pgam1	78210.4	-0.335835	0.0478624	-7.01669	2.27e-12	4.67e-11
Hsbp1	8552.66	-0.434975	0.0620549	-7.00952	2.39e-12	4.9e-11
Mpa2l	3858.93	0.57577	0.0821896	7.00539	2.46e-12	5.05e-11
Lonrf1	1308.05	-0.946433	0.135136	-7.00355	2.5e-12	5.11e-11
Ano6	9382.78	-0.419261	0.0599073	-6.99851	2.59e-12	5.29e-11
Adam23	1408.09	0.900782	0.128775	6.99499	2.65e-12	5.41e-11
Sytl1	189.295	-2.48662	0.355889	-6.98705	2.81e-12	5.72e-11
Dnm1	336.8	1.83605	0.26282	6.98593	2.83e-12	5.76e-11
Bcat1	9354.08	-0.427579	0.0612234	-6.9839	2.87e-12	5.84e-11
Oxct1	9567.54	-0.471717	0.0675514	-6.98307	2.89e-12	5.87e-11
Wisp1	2499.7	-0.933031	0.133656	-6.98082	2.93e-12	5.95e-11
Ifi44	878.634	1.29652	0.185963	6.97193	3.13e-12	6.33e-11
Pcbp1	34508.2	-0.340916	0.0489059	-6.97085	3.15e-12	6.38e-11
Txnrd2	2289.35	-0.775705	0.111389	-6.96395	3.31e-12	6.69e-11
Soat1	7596.99	-0.630242	0.0905077	-6.96341	3.32e-12	6.71e-11
Rtn4	24605.9	-0.337112	0.0484133	-6.9632	3.33e-12	6.71e-11
Ubtf	13265.4	0.389503	0.0560413	6.95028	3.65e-12	7.34e-11
Ep300	7296.37	-0.573918	0.0825754	-6.95023	3.65e-12	7.34e-11
Shmt2	37829.8	-0.336448	0.0484293	-6.9472	3.73e-12	7.49e-11
Cxcl12	127.365	-10.4401	1.50296	-6.94639	3.75e-12	7.51e-11
Atad2	7377.93	-0.634366	0.0913221	-6.94647	3.75e-12	7.51e-11
Adam19	6421.74	-0.473411	0.068174	-6.94415	3.81e-12	7.62e-11
Pcna	16478.8	-0.396422	0.0571089	-6.9415	3.88e-12	7.76e-11
Micu1	6164.44	-0.504828	0.0727709	-6.93722	4e-12	7.99e-11
Isg15	188.946	2.9561	0.426309	6.93418	4.09e-12	8.15e-11
Gsdmd	6649.14	0.529804	0.076422	6.93261	4.13e-12	8.23e-11
Heph	5023.18	-0.595062	0.0859035	-6.9271	4.3e-12	8.55e-11
Plce1	1440.7	1.03457	0.149522	6.91915	4.54e-12	9.03e-11
Pxn	7545.13	0.459882	0.0664674	6.91891	4.55e-12	9.04e-11
LOC103690019	2841.85	-0.669472	0.0967691	-6.91824	4.57e-12	9.07e-11
Slc25a15	3513.26	-0.609272	0.0880801	-6.91725	4.6e-12	9.12e-11
Vopp1	1276.92	0.92456	0.133687	6.91585	4.65e-12	9.2e-11
Recql5	1501.22	0.8917	0.128964	6.91433	4.7e-12	9.28e-11
Ncapg2	5793.32	-0.550422	0.0796069	-6.91425	4.7e-12	9.28e-11
Slc9a3r1	23434.1	0.359251	0.0520058	6.9079	4.92e-12	9.69e-11
Nqo1	3060.87	-0.630362	0.0912541	-6.90776	4.92e-12	9.69e-11
Sipa1	4587.35	0.600582	0.0869811	6.90474	5.03e-12	9.89e-11
St3gal2	8830.35	-0.424652	0.0615895	-6.89487	5.39e-12	1.06e-10
Nsdhl	4322.14	0.566828	0.0822488	6.89163	5.52e-12	1.08e-10
Sfxn1	6505.31	-0.48128	0.0698881	-6.88644	5.72e-12	1.12e-10
Ddx3x	50291.9	-0.410961	0.0597181	-6.88168	5.92e-12	1.16e-10
Tcf7	266.537	2.2293	0.323984	6.88088	5.95e-12	1.16e-10
Myof	44659.7	-0.355105	0.0516409	-6.87643	6.14e-12	1.2e-10
Lhx6	319.385	1.92194	0.279633	6.87307	6.28e-12	1.23e-10
Sned1	1799.57	-0.826939	0.12034	-6.87166	6.35e-12	1.24e-10
Mfsd11	3549.24	0.611249	0.0889875	6.86894	6.47e-12	1.26e-10
Samd1	5388.97	-0.50861	0.0740511	-6.86837	6.49e-12	1.26e-10
Lhfpl2	755.544	1.22941	0.179145	6.86265	6.76e-12	1.31e-10
Mcm3	17247	-0.373782	0.0544683	-6.86237	6.77e-12	1.31e-10
LOC103692716	59636.9	-0.287011	0.0419015	-6.84966	7.4e-12	1.43e-10
LOC103690668	508.306	1.43657	0.20988	6.8447	7.66e-12	1.48e-10
Fhl2	169.137	-2.67431	0.390983	-6.83996	7.92e-12	1.53e-10
Acap2	8567.48	-0.591507	0.0864994	-6.83828	8.01e-12	1.55e-10
Baz1a	4561.08	-0.553093	0.0809215	-6.83493	8.2e-12	1.58e-10
Gemin4	2301.09	-0.782671	0.114531	-6.83368	8.28e-12	1.59e-10
Wdfy4	143.818	-2.87941	0.421535	-6.83078	8.45e-12	1.62e-10
Hivep1	2537.34	-0.730098	0.10689	-6.83038	8.47e-12	1.63e-10
Rnf168	2457.3	-0.74492	0.109067	-6.82995	8.49e-12	1.63e-10
Rapgef4	1573.97	-0.867415	0.127045	-6.82764	8.63e-12	1.65e-10
Tpr	17135.5	-0.392952	0.0575604	-6.82677	8.68e-12	1.66e-10
Fah	1204.04	0.939709	0.137668	6.82593	8.74e-12	1.67e-10
Fbf1	3037.9	0.623381	0.0914292	6.81818	9.22e-12	1.76e-10
Polq	2455.44	-0.83192	0.122027	-6.81749	9.26e-12	1.77e-10
Scn1b	414.148	1.62642	0.238604	6.81639	9.34e-12	1.78e-10
Arcn1	16746	-0.355082	0.0520984	-6.81561	9.39e-12	1.79e-10
Neurl1	1099.22	0.970136	0.142405	6.81252	9.59e-12	1.82e-10
Thsd1	2903.1	-0.631505	0.0927527	-6.80848	9.86e-12	1.87e-10
Ssh3	2392.47	0.707177	0.103898	6.80647	1e-11	1.9e-10
Slc2a1	7020.98	-0.483936	0.0711206	-6.80444	1.01e-11	1.92e-10
Smurf2	7799.11	0.442261	0.0650382	6.80002	1.05e-11	1.98e-10
Plekhm1	2156.99	0.716811	0.105436	6.79853	1.06e-11	2e-10
Bcl2l13	3821.46	-0.575508	0.0846542	-6.79834	1.06e-11	2e-10
Dusp3	2855.09	0.635574	0.0935257	6.79571	1.08e-11	2.03e-10
Lpp	10381.3	-0.604884	0.0890168	-6.79516	1.08e-11	2.04e-10
Cybrd1	2091.87	0.88771	0.130671	6.79345	1.09e-11	2.06e-10
Ankrd52	9076.67	-0.514436	0.0757293	-6.79309	1.1e-11	2.06e-10
Ccdc85b	4374.22	0.62633	0.0922066	6.79269	1.1e-11	2.07e-10
Eef2k	3451.81	0.647497	0.0953373	6.79164	1.11e-11	2.08e-10
Dcakd	5193.23	0.52729	0.0776638	6.78939	1.13e-11	2.11e-10
Fam29a	4438.92	-0.55985	0.082493	-6.78663	1.15e-11	2.15e-10
Cbx7	641.795	1.31788	0.194215	6.78566	1.16e-11	2.16e-10
Cnp	2307.17	0.792234	0.1168	6.78283	1.18e-11	2.2e-10
Picalm	11901.3	-0.386428	0.0570038	-6.77898	1.21e-11	2.26e-10
Krt14	586.801	-1.34271	0.198592	-6.76114	1.37e-11	2.55e-10
Btaf1	9108	-0.549964	0.0813605	-6.7596	1.38e-11	2.58e-10
Trim7	1002.11	1.30365	0.193296	6.74432	1.54e-11	2.86e-10
Prkaa2	1927.32	-0.758722	0.112501	-6.74411	1.54e-11	2.86e-10
B3gnt8	291.336	1.85502	0.275119	6.74259	1.56e-11	2.89e-10
Pigs	4646.03	0.527381	0.0783946	6.72727	1.73e-11	3.2e-10
Kcnt1	185.524	2.61183	0.3883	6.72633	1.74e-11	3.22e-10
LOC108348102	3113.73	-0.690624	0.102766	-6.72037	1.81e-11	3.35e-10
Phldb1	6055.26	0.48752	0.072579	6.7171	1.85e-11	3.42e-10
LOC100911685	9935.7	-0.52641	0.0784121	-6.71337	1.9e-11	3.51e-10
Sec24d	10082.8	-0.426114	0.0634752	-6.71308	1.91e-11	3.51e-10
Sertad2	3397.5	-0.603579	0.08994	-6.71091	1.93e-11	3.56e-10
Srsf6	20272.8	-0.334025	0.0497917	-6.70845	1.97e-11	3.61e-10
Cd2ap	5145.62	-0.651591	0.0971286	-6.70854	1.97e-11	3.61e-10
Ccna2	14203.2	-0.356861	0.0532331	-6.70374	2.03e-11	3.73e-10
Psmb8	2691.98	0.798993	0.119308	6.69689	2.13e-11	3.9e-10
Rnf144b	829.453	1.15981	0.173266	6.69381	2.17e-11	3.98e-10
Sacs	5060.15	-0.63185	0.0944761	-6.68794	2.26e-11	4.14e-10
Lpin3	1342.53	0.921978	0.137936	6.68412	2.32e-11	4.25e-10
Parp3	1780.65	0.836196	0.125111	6.68366	2.33e-11	4.25e-10
Timm13	4676.2	0.630811	0.094391	6.68296	2.34e-11	4.27e-10
Ctsb	17546	0.356267	0.0534433	6.66626	2.62e-11	4.78e-10
Tmem97	8093.9	-0.452914	0.0679533	-6.66508	2.65e-11	4.81e-10
Abl2	5874.97	-0.479547	0.0719797	-6.66225	2.7e-11	4.9e-10
Slc39a11	2742	0.644037	0.0966769	6.66174	2.71e-11	4.91e-10
Dalrd3	1028.19	1.03288	0.155075	6.66056	2.73e-11	4.95e-10
Ipo13	7225.81	0.438771	0.0659157	6.65655	2.8e-11	5.08e-10
Sp110	1375.26	0.894678	0.134425	6.65561	2.82e-11	5.11e-10
Lcor	3586.93	-0.643029	0.0966306	-6.65451	2.84e-11	5.14e-10
F3	8939.94	-0.431155	0.0648168	-6.6519	2.89e-11	5.22e-10
Ppp1r26	1764.02	0.853564	0.128429	6.64617	3.01e-11	5.43e-10
Lars	27312	0.322015	0.0484533	6.64589	3.01e-11	5.43e-10
Carmil1	5131.04	-0.486853	0.0734212	-6.63097	3.33e-11	6e-10
Grm4	413.044	1.57105	0.237061	6.62721	3.42e-11	6.15e-10
Akap13	6122.73	-0.487659	0.0735923	-6.62649	3.44e-11	6.17e-10
Car11	369.649	1.63662	0.247235	6.61969	3.6e-11	6.46e-10
Pld2	1253.01	1.00423	0.151709	6.61943	3.61e-11	6.46e-10
Pop1	2516.67	-0.659638	0.0996686	-6.61831	3.63e-11	6.5e-10
RGD1306148	15931.2	-0.371548	0.0561417	-6.61803	3.64e-11	6.51e-10
Ece1	5237.22	0.521767	0.0789292	6.61058	3.83e-11	6.84e-10
Rbm34	2861.96	-0.629252	0.0952064	-6.60935	3.86e-11	6.89e-10
Sec31a	11953.2	-0.368013	0.0556959	-6.60755	3.91e-11	6.97e-10
Casz1	581.624	1.27849	0.193616	6.6032	4.02e-11	7.16e-10
Dbi	7827.66	0.493068	0.0747304	6.59796	4.17e-11	7.41e-10
Xpo4	5111.54	-0.532751	0.0808805	-6.58689	4.49e-11	7.98e-10
Ptprv	262.165	2.00142	0.303969	6.5843	4.57e-11	8.11e-10
Sdc2	8966.01	0.40216	0.0611168	6.58019	4.7e-11	8.33e-10
Cndp1	277.994	1.89571	0.288128	6.57941	4.72e-11	8.37e-10
Itm2c	4339.34	0.545187	0.0828776	6.57822	4.76e-11	8.42e-10
Adk	9802.59	-0.391495	0.0595632	-6.57277	4.94e-11	8.73e-10
Tdrp	2659.74	0.635958	0.0968112	6.56905	5.06e-11	8.94e-10
2020-03-08	4878.68	0.514943	0.0783955	6.56852	5.08e-11	8.96e-10
ND3	20681.6	0.363631	0.0554001	6.56373	5.25e-11	9.25e-10
LOC100911660	1717.55	-0.803891	0.122528	-6.56086	5.35e-11	9.42e-10
Sat1	7775.04	0.464746	0.0708541	6.5592	5.41e-11	9.51e-10
Ptpn1	2661.12	-0.65698	0.100179	-6.55805	5.45e-11	9.57e-10
Wdfy3	8122.51	-0.500719	0.0764046	-6.55352	5.62e-11	9.86e-10
Cyp4f6	843.587	1.11289	0.169833	6.55287	5.64e-11	9.89e-10
Zcchc14	4290.72	-0.611014	0.0933273	-6.547	5.87e-11	1.03e-09
Ier3	3604.46	-0.574528	0.0878187	-6.5422	6.06e-11	1.06e-09
Vasn	10748.2	-0.394313	0.0602812	-6.54122	6.1e-11	1.07e-09
Chd3	20930.2	0.34908	0.0534206	6.53456	6.38e-11	1.11e-09
Atp1b3	11748.4	-0.410134	0.0627923	-6.53159	6.51e-11	1.13e-09
Sparc	62317.5	-0.283135	0.0434105	-6.52229	6.92e-11	1.21e-09
Ipo5	31782.5	-0.317476	0.0487106	-6.51759	7.14e-11	1.24e-09
Srcap	11945.8	-0.400654	0.0615488	-6.50954	7.54e-11	1.31e-09
Lox	31881.5	-0.434067	0.0667024	-6.50751	7.64e-11	1.33e-09
Map2k6	428.254	1.47972	0.227503	6.50415	7.81e-11	1.36e-09
Ptbp1	51611.5	-0.278322	0.0427963	-6.50341	7.85e-11	1.36e-09
Hspg2	43588.4	-0.393863	0.0605955	-6.49986	8.04e-11	1.39e-09
Eci3	2779.15	0.682503	0.105018	6.49893	8.09e-11	1.4e-09
Efna5	8252.3	-0.425792	0.0655191	-6.49874	8.1e-11	1.4e-09
Bhlhb9	1902.8	0.722684	0.11123	6.49723	8.18e-11	1.41e-09
Hnrnpa1	50416.6	-0.277102	0.0426646	-6.4949	8.31e-11	1.43e-09
Rxrb	2391.29	0.69019	0.106292	6.49336	8.39e-11	1.45e-09
Rfwd3	3452.2	-0.637578	0.0982255	-6.49097	8.53e-11	1.47e-09
Gpr75	286.841	1.80365	0.278337	6.48012	9.17e-11	1.58e-09
Procr	167.259	2.53995	0.39277	6.46676	1e-10	1.72e-09
Lgalsl	1600.61	0.804193	0.124484	6.46024	1.05e-10	1.79e-09
Mrpl40	1401.7	-0.853224	0.132078	-6.45999	1.05e-10	1.79e-09
Kif19	281.997	1.92119	0.297447	6.45894	1.05e-10	1.8e-09
Man2b1	14317.9	0.343519	0.0531967	6.45752	1.06e-10	1.82e-09
Rhbdl3	176.848	2.44354	0.378948	6.44822	1.13e-10	1.93e-09
Ptprd	8707	0.499291	0.0774578	6.44596	1.15e-10	1.96e-09
Adcy5	164.161	-2.41504	0.374738	-6.44461	1.16e-10	1.98e-09
Atp1b1	6671.91	-0.505707	0.078485	-6.44336	1.17e-10	1.99e-09
Fmr1nb	2919.06	-0.626371	0.0972186	-6.44291	1.17e-10	1.99e-09
Ube3c	11791.6	-0.366839	0.0569517	-6.44124	1.19e-10	2.01e-09
Pcsk6	2993.97	0.605551	0.0940468	6.43882	1.2e-10	2.04e-09
Tapbp	2508.71	0.676746	0.105105	6.43876	1.2e-10	2.04e-09
Caskin1	552.746	1.30856	0.203331	6.4356	1.23e-10	2.08e-09
Aldh1l1	210.73	2.16039	0.335765	6.43424	1.24e-10	2.1e-09
Ncapg	5847.63	-0.612725	0.095234	-6.43389	1.24e-10	2.1e-09
Myo1d	24578.1	-0.333272	0.0518232	-6.43095	1.27e-10	2.14e-09
Pyroxd2	1072.15	0.927238	0.144214	6.42959	1.28e-10	2.16e-09
Aplp1	6087.14	0.458107	0.0712787	6.42698	1.3e-10	2.19e-09
Basp1	12570.5	-0.425612	0.0662417	-6.42513	1.32e-10	2.22e-09
Atrx	5979.2	-0.579649	0.0902993	-6.41919	1.37e-10	2.3e-09
Rnase4	2905.25	-0.618516	0.0963737	-6.41789	1.38e-10	2.32e-09
Calu	40474.3	-0.301348	0.0470131	-6.40987	1.46e-10	2.45e-09
Rnps1	18676	-0.320556	0.0500264	-6.40773	1.48e-10	2.48e-09
Rtn3	22272.3	-0.325434	0.050829	-6.40253	1.53e-10	2.56e-09
Ccnd2	880.992	-1.13811	0.177789	-6.40146	1.54e-10	2.58e-09
Acsl4	9570.34	-0.406978	0.0635839	-6.40064	1.55e-10	2.59e-09
Uba52	21429.1	0.337359	0.0527265	6.39829	1.57e-10	2.63e-09
Dgka	3753.57	0.576443	0.0901933	6.39119	1.65e-10	2.75e-09
Cdc42ep2	7629.26	0.416014	0.0651039	6.39	1.66e-10	2.77e-09
Yars2	1915.83	-0.74416	0.116532	-6.38588	1.7e-10	2.84e-09
Pank1	2167.43	-0.710294	0.111366	-6.37801	1.79e-10	2.99e-09
Coro1b	14743.9	0.347132	0.054462	6.37384	1.84e-10	3.06e-09
Ccsap	1259.92	-0.853055	0.133999	-6.36615	1.94e-10	3.22e-09
Sema4b	1920	-0.699392	0.110034	-6.35614	2.07e-10	3.43e-09
Pgs1	3234.39	0.602591	0.0948944	6.35012	2.15e-10	3.57e-09
Nr1h3	458.315	1.40612	0.221442	6.34984	2.16e-10	3.57e-09
Ahnak	67916.6	0.329522	0.0519219	6.34649	2.2e-10	3.64e-09
Nup93	8547.74	-0.395942	0.0624365	-6.34152	2.28e-10	3.76e-09
Fuz	587.473	1.33041	0.209839	6.34014	2.3e-10	3.79e-09
Hspe1	6004.26	-0.460302	0.0726026	-6.34002	2.3e-10	3.79e-09
LOC108348122	2931.86	0.598531	0.0944188	6.33911	2.31e-10	3.81e-09
Pitpnm3	297.361	5.52606	0.871763	6.33895	2.31e-10	3.81e-09
RT1-CE2	77.7067	9.72674	1.53536	6.33515	2.37e-10	3.9e-09
Rarres2	1225.96	0.912043	0.143981	6.33448	2.38e-10	3.91e-09
LOC102555063	77.7016	9.72665	1.53567	6.33381	2.39e-10	3.93e-09
Larp7	4624.42	-0.504229	0.0796574	-6.32997	2.45e-10	4.02e-09
Ddx5	69593.9	0.30054	0.0474992	6.32726	2.5e-10	4.09e-09
Arap1	4479.39	0.495251	0.0782928	6.32562	2.52e-10	4.13e-09
Nr1d2	1825.48	-0.730592	0.115518	-6.32451	2.54e-10	4.15e-09
Serpinb6	2508.68	0.70121	0.111006	6.31686	2.67e-10	4.36e-09
Catip	96.3121	3.48141	0.551429	6.31342	2.73e-10	4.45e-09
Mapk8ip1	2792.87	0.651315	0.103223	6.30977	2.79e-10	4.55e-09
Vamp1	1084.84	0.98185	0.155664	6.30748	2.84e-10	4.62e-09
LOC100911374	519.25	-1.69448	0.268692	-6.30638	2.86e-10	4.65e-09
Tnrc18	25654.4	-0.330304	0.052383	-6.30555	2.87e-10	4.66e-09
Vat1	19805	0.312598	0.049575	6.30557	2.87e-10	4.66e-09
LOC103694328	6105.04	-0.544121	0.0862983	-6.30511	2.88e-10	4.67e-09
Tmf1	5907.43	-0.63068	0.10004	-6.3043	2.89e-10	4.69e-09
P4ha3	11887.9	0.377384	0.0598733	6.30304	2.92e-10	4.72e-09
Kif3c	1177.81	0.883728	0.140258	6.30071	2.96e-10	4.79e-09
Unc13d	188.54	2.17976	0.345972	6.30039	2.97e-10	4.8e-09
Notum	137.998	2.82211	0.448082	6.29819	3.01e-10	4.86e-09
Man2c1	6420.66	0.441533	0.0701406	6.29497	3.07e-10	4.96e-09
LOC100294508	3626.48	0.560984	0.0891335	6.29375	3.1e-10	4.99e-09
Syt9	236.699	1.96469	0.312265	6.29173	3.14e-10	5.05e-09
Eif1ax	19749.8	-0.340236	0.0540851	-6.29076	3.16e-10	5.08e-09
Nsf	2695.46	0.624046	0.0992344	6.28861	3.2e-10	5.15e-09
Sox11	2690.83	-0.648929	0.103216	-6.28711	3.23e-10	5.19e-09
Camk2n1	273.626	1.78298	0.28361	6.28674	3.24e-10	5.2e-09
Duox1	5744.01	0.475517	0.075655	6.28534	3.27e-10	5.24e-09
Tpm4	19966.7	-0.327745	0.0521641	-6.28295	3.32e-10	5.32e-09
Wnt2	81.9619	4.0961	0.6524	6.27851	3.42e-10	5.46e-09
Nbas	8101.29	-0.457012	0.0727889	-6.2786	3.42e-10	5.46e-09
Ankrd13b	4072.78	0.551493	0.087869	6.27631	3.47e-10	5.53e-09
Pycard	162.915	2.7859	0.443903	6.27592	3.48e-10	5.54e-09
Maoa	4191.39	-0.573758	0.0914388	-6.27478	3.5e-10	5.58e-09
Evpl	2311.09	0.655979	0.104585	6.27222	3.56e-10	5.66e-09
Il19	236.484	-2.00742	0.320094	-6.27133	3.58e-10	5.69e-09
Nup153	10599.1	-0.501956	0.0800761	-6.26848	3.65e-10	5.79e-09
Zbtb42	445.182	1.38778	0.221771	6.25771	3.91e-10	6.2e-09
Ccne2	2994.69	-0.57413	0.0917819	-6.25537	3.97e-10	6.29e-09
Arf2	2501.04	0.628764	0.100525	6.25479	3.98e-10	6.3e-09
Elf1	4086.64	-0.541921	0.086646	-6.25443	3.99e-10	6.31e-09
Apcdd1	75.8714	-9.69255	1.55011	-6.25283	4.03e-10	6.37e-09
Pspc1	3367.47	-0.621606	0.099417	-6.25251	4.04e-10	6.38e-09
Nufip2	11334.9	-0.426483	0.0682182	-6.25175	4.06e-10	6.4e-09
Il17rc	1108.33	0.906215	0.144969	6.25111	4.08e-10	6.42e-09
Rplp1	41831.7	-0.295525	0.047279	-6.25067	4.09e-10	6.44e-09
Zbtb4	2089.59	0.663459	0.106156	6.24987	4.11e-10	6.46e-09
Wdr26	13900.7	-0.381825	0.0610927	-6.24993	4.11e-10	6.46e-09
Slc7a1	13301.4	-0.392122	0.0628041	-6.24357	4.28e-10	6.72e-09
RGD1563091	150.868	2.99697	0.480318	6.23955	4.39e-10	6.89e-09
Mex3d	5414.58	-0.460011	0.0737421	-6.23811	4.43e-10	6.94e-09
Cse1l	14589.3	-0.333051	0.0533962	-6.23735	4.45e-10	6.97e-09
Slc25a25	1079.69	-0.915093	0.146721	-6.23698	4.46e-10	6.98e-09
Il17re	6024.19	0.459239	0.0736723	6.23354	4.56e-10	7.13e-09
Enpp5	3029.28	0.572954	0.0919392	6.23188	4.61e-10	7.2e-09
Cep295	2538.17	-0.620654	0.099621	-6.23016	4.66e-10	7.27e-09
Tsen54	1714.44	0.724519	0.116397	6.22452	4.83e-10	7.53e-09
Rpa1	7400.11	-0.416781	0.0669818	-6.2223	4.9e-10	7.63e-09
LOC103689996	564.034	1.41318	0.22746	6.21287	5.2e-10	8.09e-09
Nf2	8622.6	-0.385599	0.0621273	-6.20659	5.41e-10	8.42e-09
Cstf2	7262.67	-0.442672	0.0713678	-6.20269	5.55e-10	8.62e-09
Kpna3	8343.81	-0.392414	0.0632699	-6.20222	5.57e-10	8.64e-09
Ddx51	3451.32	0.540029	0.0870921	6.20066	5.62e-10	8.72e-09
Fibp	5562.3	0.450117	0.0726113	6.19899	5.68e-10	8.8e-09
Olfml1	70.0455	9.57694	1.54567	6.19599	5.79e-10	8.96e-09
Ubn1	9160.94	-0.450046	0.072646	-6.19506	5.83e-10	9.01e-09
Exo1	3167.14	-0.549447	0.0887108	-6.19368	5.88e-10	9.08e-09
Krba1	1469.43	0.902563	0.145916	6.18549	6.19e-10	9.55e-09
LOC100911221	1184.65	0.887261	0.143449	6.18519	6.2e-10	9.56e-09
Tnk2	8901.37	-0.390104	0.0630799	-6.18427	6.24e-10	9.61e-09
Pip5k1c	3089.89	0.568913	0.0920131	6.18295	6.29e-10	9.68e-09
Cat	2464.96	0.631783	0.102205	6.18152	6.35e-10	9.76e-09
Leng8	10169.5	0.368597	0.0596398	6.18039	6.39e-10	9.82e-09
Rcbtb2	1390.61	0.813527	0.131732	6.17564	6.59e-10	1.01e-08
Wdr75	4877.36	-0.493228	0.0798807	-6.17455	6.64e-10	1.02e-08
Ckap4	17695.9	-0.364416	0.0590214	-6.17431	6.65e-10	1.02e-08
Sfmbt1	768.593	1.05543	0.170956	6.17371	6.67e-10	1.02e-08
Spata31d1d	114.878	2.79683	0.453126	6.1723	6.73e-10	1.03e-08
Irf3	3906.78	0.546656	0.0885978	6.17008	6.83e-10	1.04e-08
S100a6	28802.1	-0.3509	0.0568921	-6.16782	6.92e-10	1.06e-08
Parm1	394.49	1.64211	0.266311	6.16613	7e-10	1.07e-08
Pacs1	7641.87	0.395211	0.0641546	6.16029	7.26e-10	1.11e-08
Gmps	7771.57	-0.40345	0.0655299	-6.15673	7.43e-10	1.13e-08
Fkbp1b	238.427	1.86662	0.303243	6.15552	7.48e-10	1.14e-08
LOC501116	4637.71	-0.480748	0.0781363	-6.15268	7.62e-10	1.16e-08
Pprc1	6980.5	-0.406868	0.0661611	-6.14965	7.77e-10	1.18e-08
Cep131	1697.26	0.726342	0.118178	6.14616	7.94e-10	1.2e-08
Neo1	11363.2	0.376768	0.06131	6.1453	7.98e-10	1.21e-08
Mogat2	61.8693	5.31974	0.865888	6.14368	8.06e-10	1.22e-08
Stk38l	5730.24	-0.433221	0.0705272	-6.14261	8.12e-10	1.23e-08
Mrps7	2577.09	0.63413	0.103251	6.14163	8.17e-10	1.23e-08
Aldh4a1	1763.66	-0.735436	0.119836	-6.13701	8.41e-10	1.27e-08
Otud4	17976.8	-0.395864	0.0645337	-6.13422	8.56e-10	1.29e-08
Ptk7	14249.4	0.338748	0.0552437	6.13188	8.68e-10	1.31e-08
Slc2a8	376.566	1.57814	0.257459	6.12966	8.81e-10	1.33e-08
Caprin1	35241.9	-0.327287	0.0534049	-6.1284	8.88e-10	1.34e-08
Zmiz1	8291.91	-0.426471	0.0696799	-6.12042	9.33e-10	1.4e-08
Zer1	1639.1	0.723155	0.11819	6.1186	9.44e-10	1.42e-08
Dock5	10707.3	-0.458815	0.0750162	-6.11621	9.58e-10	1.44e-08
Aqp1	128.398	-2.62318	0.429363	-6.10946	1e-09	1.5e-08
Hspa9	30108.8	-0.350537	0.0573775	-6.1093	1e-09	1.5e-08
Serpinf1	201.577	2.01982	0.330723	6.1073	1.01e-09	1.52e-08
Cobl	6705.56	-0.410141	0.0672066	-6.10269	1.04e-09	1.56e-08
Spry2	2482.41	-0.599794	0.0984778	-6.09066	1.12e-09	1.68e-08
Tap2	474.887	1.38894	0.228164	6.08746	1.15e-09	1.71e-08
Paqr4	678.364	1.18721	0.195131	6.08418	1.17e-09	1.75e-08
Ptn	1099.36	0.908857	0.149433	6.08203	1.19e-09	1.77e-08
Slc44a2	5047.13	0.455075	0.07483	6.08146	1.19e-09	1.77e-08
2020-09-11	10980.4	-0.455629	0.0749224	-6.08135	1.19e-09	1.77e-08
Cltb	1957.59	0.733688	0.120713	6.07797	1.22e-09	1.81e-08
Rpl7a	18203.1	-0.384974	0.0633597	-6.07601	1.23e-09	1.83e-08
Kcne2	290.465	1.68794	0.277909	6.0737	1.25e-09	1.85e-08
Apc2	270.26	1.74968	0.288109	6.07297	1.26e-09	1.86e-08
Slc20a1	6112.96	-0.458488	0.0755089	-6.07197	1.26e-09	1.87e-08
LOC108352203	63.2837	9.43051	1.55479	6.06546	1.32e-09	1.95e-08
Igfbp7	1794.54	-0.73198	0.12073	-6.06294	1.34e-09	1.97e-08
Hoxc13	1109.64	-0.873902	0.144204	-6.06016	1.36e-09	2.01e-08
Klhl30	175.87	-2.24315	0.370279	-6.05799	1.38e-09	2.03e-08
Zfp821	2446.74	-0.60237	0.0994832	-6.05499	1.4e-09	2.07e-08
Rhbdf1	2118.51	0.668886	0.110527	6.05177	1.43e-09	2.11e-08
ATP6	137904	0.279698	0.046222	6.05118	1.44e-09	2.12e-08
Tor1aip1	4558.3	-0.480833	0.0794682	-6.05064	1.44e-09	2.12e-08
Slc2a3	4665.73	-0.46807	0.0774126	-6.04643	1.48e-09	2.17e-08
Dpy19l3	7080.01	-0.458628	0.07585	-6.04651	1.48e-09	2.17e-08
Pds5a	15882.2	-0.39773	0.0657817	-6.04621	1.48e-09	2.17e-08
RT1-M3-1	1840.86	0.734478	0.121577	6.04126	1.53e-09	2.24e-08
Asah1	3680.93	0.523481	0.0867735	6.03272	1.61e-09	2.36e-08
Creb3l2	1919.54	-0.767935	0.127351	-6.03005	1.64e-09	2.4e-08
LOC108351961	2187.5	0.700919	0.116244	6.0297	1.64e-09	2.4e-08
Pa2g4	16449.7	-0.34242	0.0567906	-6.02953	1.64e-09	2.4e-08
Rgl2	2841.76	0.560475	0.0929738	6.02832	1.66e-09	2.42e-08
Prickle2	168.427	2.19643	0.364401	6.0275	1.67e-09	2.43e-08
Dmkn	76.9759	3.94555	0.654934	6.02435	1.7e-09	2.47e-08
Abhd4	3451.76	0.60214	0.0999798	6.02262	1.72e-09	2.5e-08
Plscr3	3860.26	0.533346	0.0886073	6.01921	1.75e-09	2.54e-08
Hdac10	1914.53	0.674548	0.112065	6.01925	1.75e-09	2.54e-08
RGD1561931	2887.86	0.629356	0.104636	6.01474	1.8e-09	2.61e-08
Cdk18	277.082	1.75711	0.292156	6.01428	1.81e-09	2.62e-08
LOC102552482	158.52	2.27307	0.378214	6.01002	1.86e-09	2.69e-08
Tmpo	34332.9	-0.276495	0.0460189	-6.00829	1.87e-09	2.71e-08
Cmtr1	7420.2	-0.394722	0.0656966	-6.00826	1.88e-09	2.71e-08
Nup35	3912.52	-0.50554	0.0842223	-6.00244	1.94e-09	2.81e-08
Stk17b	1123	-0.875536	0.145869	-6.00222	1.95e-09	2.81e-08
Naa15	12700.5	-0.358886	0.0597933	-6.00212	1.95e-09	2.81e-08
Lix1l	7021.3	0.39385	0.0656281	6.00124	1.96e-09	2.82e-08
Atad1	5461.53	-0.431656	0.0719511	-5.9993	1.98e-09	2.85e-08
Psat1	64372	-0.303321	0.0506107	-5.99322	2.06e-09	2.96e-08
Rbbp8	4355.23	-0.486167	0.0811285	-5.99256	2.07e-09	2.97e-08
LOC103694382	634.139	1.24376	0.207692	5.98851	2.12e-09	3.04e-08
Gas2l3	2969.23	-0.794234	0.132658	-5.98709	2.14e-09	3.06e-08
Smchd1	9024.24	-0.420471	0.0702285	-5.98718	2.14e-09	3.06e-08
LOC102557427	457.698	1.32524	0.221555	5.98154	2.21e-09	3.17e-08
Ckap5	15918.7	-0.384894	0.0643828	-5.97821	2.26e-09	3.23e-08
Sox4	7517.03	-0.426045	0.071272	-5.97773	2.26e-09	3.23e-08
Stag1	3967.77	-0.563514	0.0942691	-5.97772	2.26e-09	3.23e-08
LOC100912167	2025.37	0.664192	0.111148	5.97573	2.29e-09	3.27e-08
Acly	32649.4	0.274907	0.0460207	5.97355	2.32e-09	3.31e-08
Hoxb6	2940.99	0.649161	0.108676	5.97334	2.32e-09	3.31e-08
Fam171b	1366.86	0.81269	0.136064	5.97284	2.33e-09	3.32e-08
Egfr	2984.55	0.664883	0.11134	5.97162	2.35e-09	3.34e-08
C1H19orf84	59.8518	9.35001	1.56599	5.97068	2.36e-09	3.36e-08
LOC100911798	8113.95	-0.394757	0.0661191	-5.97039	2.37e-09	3.36e-08
Qtrt2	1280.41	-0.812625	0.136115	-5.97013	2.37e-09	3.36e-08
Gpm6a	58.8039	9.32459	1.56307	5.96555	2.44e-09	3.45e-08
Smo	5660.65	0.441342	0.0739805	5.96565	2.44e-09	3.45e-08
Capn2	9889.74	0.351577	0.0589521	5.96377	2.46e-09	3.49e-08
Cand1	17152	-0.358194	0.060087	-5.96126	2.5e-09	3.54e-08
Jakmip1	143.26	2.90395	0.487294	5.95935	2.53e-09	3.58e-08
Abcf3	4866.72	-0.44819	0.0752168	-5.95864	2.54e-09	3.59e-08
Snx5	6023.31	-0.44821	0.0752776	-5.9541	2.62e-09	3.69e-08
Golph3	7925.52	-0.377624	0.0634538	-5.95116	2.66e-09	3.75e-08
Ttyh2	322.213	1.60635	0.269917	5.95129	2.66e-09	3.75e-08
Psmb9	441.089	1.33059	0.223581	5.95126	2.66e-09	3.75e-08
Csf1r	83.6193	-3.83693	0.645138	-5.94745	2.72e-09	3.83e-08
Pitrm1	9783.47	-0.376496	0.0633152	-5.94637	2.74e-09	3.85e-08
Smg5	8288.17	-0.375519	0.0631578	-5.94572	2.75e-09	3.86e-08
Pfas	12896.9	-0.335872	0.0565015	-5.94448	2.77e-09	3.89e-08
Dut	7356	-0.387099	0.0651767	-5.93922	2.86e-09	4.01e-08
Sema3f	8368.51	0.371224	0.0625199	5.93769	2.89e-09	4.05e-08
Calr	95728.5	-0.246397	0.0415346	-5.93233	2.99e-09	4.18e-08
Stk25	5561.86	0.436778	0.0736317	5.93193	2.99e-09	4.18e-08
Cux1	23921.2	-0.362302	0.0611252	-5.92722	3.08e-09	4.3e-08
Dgcr8	5031.53	-0.461329	0.0778569	-5.92534	3.12e-09	4.35e-08
Mcm10	4304.07	-0.554418	0.0935883	-5.92402	3.14e-09	4.38e-08
Uba7	153.355	2.31096	0.390093	5.92411	3.14e-09	4.38e-08
Rnf157	1001.95	0.957143	0.161633	5.9217	3.19e-09	4.43e-08
Igtp	300.143	1.88764	0.318795	5.92118	3.2e-09	4.44e-08
Hivep2	1419.56	-0.764064	0.129112	-5.91782	3.26e-09	4.53e-08
Car6	59.9117	5.30395	0.896787	5.91439	3.33e-09	4.62e-08
Dnajb2	4371.46	-0.479493	0.0811036	-5.9121	3.38e-09	4.69e-08
Prmt1	13212.3	-0.359626	0.0609738	-5.89804	3.68e-09	5.1e-08
Naa10	2494.98	-0.602533	0.102292	-5.89035	3.85e-09	5.34e-08
LOC103693676	1737.1	0.709103	0.120387	5.8902	3.86e-09	5.34e-08
ND6	8916.72	0.446379	0.0758577	5.88443	3.99e-09	5.52e-08
Cdh18	722.063	1.03219	0.175436	5.88358	4.01e-09	5.55e-08
Golgb1	6560.94	-0.448969	0.0763205	-5.88269	4.04e-09	5.57e-08
Znrf1	2253.92	-0.631936	0.107437	-5.88193	4.06e-09	5.59e-08
Slc38a1	6088.27	-0.426598	0.0725385	-5.88099	4.08e-09	5.62e-08
Rlim	16052.6	-0.327334	0.0556837	-5.87845	4.14e-09	5.7e-08
Ptprm	1542.93	-0.748575	0.127386	-5.87641	4.19e-09	5.77e-08
LOC365085	688.86	1.08419	0.184514	5.87595	4.2e-09	5.78e-08
Pum2	14174.1	-0.340802	0.0580085	-5.87503	4.23e-09	5.81e-08
Id4	1100.3	-0.861416	0.14669	-5.87235	4.3e-09	5.9e-08
Ddx42	8693.49	0.380774	0.0648799	5.86891	4.39e-09	6.01e-08
Stap2	55.5098	9.24148	1.57489	5.86801	4.41e-09	6.04e-08
Hsp90b1	66303.4	-0.253025	0.0431225	-5.86759	4.42e-09	6.05e-08
Fstl1	26448.9	-0.275869	0.0470485	-5.8635	4.53e-09	6.2e-08
Ube2n	5635.73	-0.448027	0.0764335	-5.86166	4.58e-09	6.26e-08
Il1rap	848.27	-0.979973	0.167234	-5.85988	4.63e-09	6.33e-08
Abcd4	1987.62	-0.707125	0.120687	-5.85917	4.65e-09	6.35e-08
Dusp22	1273.06	0.939812	0.160629	5.85081	4.89e-09	6.67e-08
Nbn	2914.19	-0.537153	0.0918472	-5.84833	4.97e-09	6.76e-08
Slbp	6112.93	-0.403096	0.0689836	-5.84336	5.12e-09	6.96e-08
Pi4ka	3763.31	-0.551069	0.0943149	-5.84287	5.13e-09	6.98e-08
Mir3064	404.738	1.39726	0.239159	5.84239	5.15e-09	6.99e-08
Lnc215	2684.24	0.557666	0.0954964	5.83966	5.23e-09	7.1e-08
Stxbp1	2869.27	-0.542918	0.0930028	-5.83765	5.29e-09	7.18e-08
Glis2	3297.47	0.512159	0.087768	5.83538	5.37e-09	7.28e-08
Heatr1	4981.05	-0.436465	0.0748016	-5.83497	5.38e-09	7.29e-08
Plekha6	54.4845	-9.21573	1.5803	-5.83164	5.49e-09	7.43e-08
Arid1a	13807.3	-0.321411	0.0551198	-5.83113	5.51e-09	7.45e-08
Sumo2	12002.9	0.370291	0.063517	5.8298	5.55e-09	7.5e-08
Fkbp5	3434.18	-0.504863	0.0866457	-5.82675	5.65e-09	7.63e-08
Ap1s2	1053.21	-0.885689	0.152038	-5.82545	5.7e-09	7.68e-08
LOC103690008	1383.79	-1.06317	0.182607	-5.82221	5.81e-09	7.83e-08
Fam189b	2830.57	0.544402	0.093533	5.82043	5.87e-09	7.91e-08
Ect2	10469.9	-0.368599	0.0633356	-5.81978	5.89e-09	7.93e-08
Dgcr14	2995.01	-0.55473	0.0953261	-5.81929	5.91e-09	7.95e-08
LOC102553099	1223.69	-0.808931	0.139013	-5.81909	5.92e-09	7.95e-08
Pdcd4	2205.2	0.607419	0.1044	5.8182	5.95e-09	7.99e-08
Hoxc6	2621.68	0.634943	0.109154	5.81697	5.99e-09	8.04e-08
Srp68	9989.29	0.368549	0.0633588	5.81685	6e-09	8.04e-08
Iffo2	910.856	-0.923042	0.158804	-5.81245	6.16e-09	8.25e-08
Cpne9	53.0285	9.1755	1.57918	5.81029	6.24e-09	8.35e-08
Ext1	4634.53	-0.48927	0.0842123	-5.80996	6.25e-09	8.36e-08
Cd55	1126.26	-0.828708	0.142728	-5.80619	6.39e-09	8.54e-08
Tmem41a	1466.58	-0.753703	0.129816	-5.80593	6.4e-09	8.55e-08
Oxsr1	11049.6	-0.364756	0.0628393	-5.80458	6.45e-09	8.61e-08
Tnfsf12	552.962	1.15076	0.198308	5.80288	6.52e-09	8.69e-08
Pstpip1	77.9839	-3.80043	0.655132	-5.80101	6.59e-09	8.78e-08
Rab31	5164.42	-0.443774	0.0765122	-5.80004	6.63e-09	8.82e-08
Tmem98	9932.68	0.372714	0.0642705	5.79913	6.67e-09	8.86e-08
Zbtb32	110.966	-3.59235	0.619475	-5.79902	6.67e-09	8.86e-08
Cep95	1230.31	0.8384	0.144681	5.7948	6.84e-09	9.07e-08
P4ha1	17289.7	-0.307993	0.0531491	-5.79489	6.84e-09	9.07e-08
Slc30a4	3491	-0.553563	0.0955795	-5.79164	6.97e-09	9.24e-08
Rtp4	53.0175	4.6773	0.807632	5.79138	6.98e-09	9.25e-08
Rbmx	3965.12	-0.480761	0.0830236	-5.79066	7.01e-09	9.28e-08
Maf1	6396.45	0.441857	0.0763063	5.79056	7.02e-09	9.28e-08
Cox6a1	11095.6	0.462515	0.0798816	5.79001	7.04e-09	9.3e-08
Hyal1	557.088	1.40433	0.2426	5.78869	7.09e-09	9.37e-08
Ddc	2328.91	0.626257	0.108193	5.78835	7.11e-09	9.38e-08
Ptcd3	6021.76	-0.40465	0.0699264	-5.7868	7.17e-09	9.46e-08
Syt13	53.8498	-9.19896	1.58968	-5.78667	7.18e-09	9.46e-08
Plaa	7018.34	-0.410051	0.0708686	-5.78608	7.2e-09	9.48e-08
Usp24	11688.5	-0.360276	0.0622783	-5.78494	7.25e-09	9.54e-08
Sema4f	129.166	2.49046	0.430722	5.78205	7.38e-09	9.7e-08
Plscr2	3977.56	-0.473502	0.0819608	-5.77718	7.6e-09	9.98e-08
Mvk	3108.97	0.530479	0.0918502	5.77548	7.67e-09	1.01e-07
Olfml2b	582.217	1.28147	0.221945	5.77382	7.75e-09	1.02e-07
Terf2ip	2282.82	-0.654439	0.113352	-5.77351	7.76e-09	1.02e-07
Dtna	1516.43	0.779272	0.134988	5.7729	7.79e-09	1.02e-07
Lrig1	1770.5	-0.686719	0.11899	-5.77123	7.87e-09	1.03e-07
Dzank1	216.729	1.89201	0.327989	5.76851	8e-09	1.05e-07
2020-03-02	1890.45	0.66324	0.114992	5.76773	8.03e-09	1.05e-07
Eppk1	674.769	1.12714	0.195535	5.76438	8.2e-09	1.07e-07
Pomgnt1	6587.8	-0.414608	0.0719303	-5.76402	8.21e-09	1.07e-07
Prss35	281.804	2.00151	0.347252	5.76386	8.22e-09	1.07e-07
Trim6	160.364	2.20978	0.383488	5.76233	8.3e-09	1.08e-07
Esyt1	6712.76	0.403999	0.0701485	5.75919	8.45e-09	1.1e-07
Ppia	69999.1	-0.287012	0.04985	-5.75751	8.54e-09	1.11e-07
Luc7l3	11799.7	0.327562	0.0569058	5.75622	8.6e-09	1.12e-07
LOC100362400	2224.14	-0.596374	0.10361	-5.75597	8.61e-09	1.12e-07
Pdk2	882.762	0.944329	0.16408	5.75529	8.65e-09	1.12e-07
LOC102550017	576.524	1.15349	0.200612	5.74987	8.93e-09	1.16e-07
Zfand3	6219.56	-0.394565	0.0686314	-5.74904	8.98e-09	1.16e-07
Acadl	3230.45	-0.532969	0.0927484	-5.7464	9.12e-09	1.18e-07
LOC100909505	5434.28	0.50986	0.088775	5.74328	9.29e-09	1.2e-07
Akr1b1	9949.32	-0.370821	0.0645727	-5.7427	9.32e-09	1.2e-07
Polr3b	4085.44	-0.475352	0.0827918	-5.74153	9.38e-09	1.21e-07
Fer	6297.66	-0.42299	0.073707	-5.73881	9.53e-09	1.23e-07
Mamstr	201.884	1.93032	0.336457	5.73719	9.63e-09	1.24e-07
Cbx6	8836.89	0.375949	0.0655327	5.73682	9.65e-09	1.24e-07
Hltf	4605.17	-0.454364	0.0792126	-5.736	9.69e-09	1.25e-07
Arhgef10	4128.77	-0.470997	0.0821774	-5.73146	9.96e-09	1.28e-07
Dis3	3812.84	-0.509059	0.0888681	-5.72825	1.01e-08	1.3e-07
Wwc3	13558.6	-0.349569	0.0610454	-5.72639	1.03e-08	1.32e-07
Slfn2	1980.29	-0.665621	0.116297	-5.72347	1.04e-08	1.34e-07
Hlx	955.638	-0.933007	0.163148	-5.71877	1.07e-08	1.38e-07
Mgat4d	499.212	1.22518	0.214304	5.71701	1.08e-08	1.39e-07
Gga3	3307.01	0.50946	0.0892278	5.70965	1.13e-08	1.45e-07
Hsd3b7	1121.11	0.899111	0.157578	5.70583	1.16e-08	1.48e-07
Fxyd5	671.327	-1.0516	0.18447	-5.70065	1.19e-08	1.53e-07
Ppm1n	221.31	1.86499	0.327379	5.69674	1.22e-08	1.56e-07
Mmgt1	3667.76	-0.516222	0.090629	-5.69599	1.23e-08	1.57e-07
Atp7b	232.159	1.80162	0.316332	5.69535	1.23e-08	1.57e-07
Stx4	4454.76	0.484331	0.0850566	5.69422	1.24e-08	1.58e-07
LOC300249	3449.25	-0.507472	0.0892025	-5.68899	1.28e-08	1.63e-07
Nup214	5855.44	-0.411375	0.0723148	-5.68867	1.28e-08	1.63e-07
Fam134b	883.143	-0.96236	0.169226	-5.68683	1.29e-08	1.65e-07
Mapk8	3562.58	-0.48314	0.0849594	-5.68671	1.3e-08	1.65e-07
Prkar2b	1425.12	-0.771901	0.135923	-5.67894	1.36e-08	1.72e-07
Krt17	47.8333	9.0267	1.58961	5.67857	1.36e-08	1.72e-07
Nhp2l1	5953.82	-0.401038	0.070632	-5.67785	1.36e-08	1.73e-07
Pdk1	9790.49	-0.38067	0.0670482	-5.67756	1.37e-08	1.73e-07
Gcdh	2430.16	0.592384	0.104441	5.67193	1.41e-08	1.79e-07
Adamts1	1434.48	-0.715929	0.126341	-5.66664	1.46e-08	1.84e-07
Rnasel	140.233	2.58459	0.456139	5.66623	1.46e-08	1.84e-07
Lig3	6963.23	-0.443432	0.0784075	-5.65548	1.55e-08	1.96e-07
Trpv4	484.031	1.19736	0.21181	5.65297	1.58e-08	1.99e-07
Gstm2	1448.68	0.761988	0.13482	5.65191	1.59e-08	2e-07
Btn2a2	847.236	-0.938739	0.166263	-5.64611	1.64e-08	2.07e-07
Mansc1	142.266	2.23588	0.396051	5.64542	1.65e-08	2.07e-07
Foxp4	4173.62	0.501708	0.0888788	5.64485	1.65e-08	2.08e-07
Vegfb	3548.23	0.493499	0.0874263	5.64474	1.65e-08	2.08e-07
Cacnb1	1055.44	0.824501	0.14617	5.64071	1.69e-08	2.13e-07
Hand2	2049.21	-0.666456	0.11816	-5.64029	1.7e-08	2.13e-07
Cobll1	5397.3	-0.440084	0.0780235	-5.6404	1.7e-08	2.13e-07
Gdf1	729.69	0.993522	0.176196	5.63872	1.71e-08	2.15e-07
Capn8	49.7688	4.78507	0.848783	5.63756	1.72e-08	2.16e-07
Cachd1	2573.81	0.604746	0.107289	5.6366	1.73e-08	2.17e-07
Laptm4b	8117.07	0.37295	0.0662038	5.63336	1.77e-08	2.21e-07
Ints7	5949.31	-0.430813	0.0765015	-5.63143	1.79e-08	2.23e-07
Irf9	1123.08	0.879807	0.156371	5.62641	1.84e-08	2.3e-07
Calcoco1	862.205	0.926311	0.164678	5.62497	1.86e-08	2.31e-07
Rbpms	2852.16	0.545709	0.0970625	5.62225	1.88e-08	2.35e-07
Tmub2	2073.22	0.609898	0.108479	5.62229	1.88e-08	2.35e-07
Trpm4	647.031	1.07049	0.190446	5.62098	1.9e-08	2.36e-07
Casp8ap2	4178.09	-0.517213	0.0920305	-5.62002	1.91e-08	2.38e-07
Nptx1	1243.86	0.772244	0.137437	5.61891	1.92e-08	2.39e-07
Mrpl38	3398.42	0.502031	0.0893675	5.6176	1.94e-08	2.41e-07
LOC100911734	2288	0.802705	0.142899	5.61731	1.94e-08	2.41e-07
Rasgrp2	1962.27	0.650964	0.115943	5.6145	1.97e-08	2.44e-07
Erbb2	1615.37	0.717016	0.12773	5.61352	1.98e-08	2.46e-07
Flii	8318.18	0.367274	0.0654316	5.6131	1.99e-08	2.46e-07
Decr1	2031.67	0.627311	0.111766	5.61273	1.99e-08	2.46e-07
Tgfb2	2031.64	0.683256	0.121752	5.61187	2e-08	2.48e-07
Ddx41	6152.02	-0.493475	0.0879698	-5.60959	2.03e-08	2.51e-07
Capg	3185.72	0.502416	0.0896011	5.60726	2.06e-08	2.54e-07
Rpl23a	33121.1	-0.256839	0.0458184	-5.6056	2.08e-08	2.56e-07
Mpnd	2947	0.54755	0.0977135	5.60363	2.1e-08	2.59e-07
Tf	4193.78	-0.467069	0.0833651	-5.60269	2.11e-08	2.6e-07
Mdn1	9552.08	-0.512411	0.0914728	-5.60179	2.12e-08	2.61e-07
Grhl2	185.225	2.00272	0.357521	5.60168	2.12e-08	2.61e-07
Ivns1abp	17894.6	-0.300241	0.053617	-5.59973	2.15e-08	2.64e-07
Ccl7	45.1728	-8.94483	1.59833	-5.59636	2.19e-08	2.69e-07
Kcnip3	70.242	3.62512	0.647956	5.59471	2.21e-08	2.71e-07
Cth	5208.97	-0.473532	0.0846517	-5.59389	2.22e-08	2.72e-07
Rell1	3198.27	-0.496511	0.0888099	-5.59072	2.26e-08	2.77e-07
Ablim3	48.0575	5.57355	0.997077	5.58989	2.27e-08	2.78e-07
Ccnyl1	2926.91	-0.539679	0.096556	-5.58928	2.28e-08	2.79e-07
Rras	653.175	1.13585	0.203335	5.58607	2.32e-08	2.84e-07
Dnajc2	4516.09	-0.434165	0.0777353	-5.58517	2.33e-08	2.85e-07
Csmd1	54.7994	-4.92319	0.881587	-5.58447	2.34e-08	2.86e-07
Angel2	2002.21	-0.625597	0.112044	-5.58348	2.36e-08	2.88e-07
Lrrc8d	3047.66	-0.510304	0.0914715	-5.57883	2.42e-08	2.95e-07
Abcd3	3723.98	0.499824	0.0896461	5.57553	2.47e-08	3.01e-07
Lrp11	2084.64	0.612664	0.109911	5.57418	2.49e-08	3.03e-07
LOC108349805	1124.49	0.849188	0.152362	5.57348	2.5e-08	3.04e-07
Ephb3	1342.2	-0.812959	0.145908	-5.57173	2.52e-08	3.07e-07
Slc5a3	537.849	-1.28775	0.2312	-5.56985	2.55e-08	3.1e-07
Ssc5d	140.767	2.21657	0.398031	5.56885	2.56e-08	3.11e-07
Ahctf1	10073.4	-0.370195	0.0664956	-5.5672	2.59e-08	3.14e-07
Adck4	886.364	0.877845	0.157684	5.56713	2.59e-08	3.14e-07
Phf6	3224.94	-0.531283	0.0954446	-5.56641	2.6e-08	3.15e-07
Btbd2	1200.51	0.766049	0.13779	5.55953	2.7e-08	3.27e-07
Fundc2	920.193	-0.895387	0.161052	-5.55962	2.7e-08	3.27e-07
Ctnnd1	12324.6	-0.333172	0.0599307	-5.5593	2.71e-08	3.27e-07
Car9	8692.08	0.342657	0.06166	5.55721	2.74e-08	3.31e-07
Srgn	62.8906	-3.88299	0.699127	-5.55406	2.79e-08	3.37e-07
Fam8a1	3382.64	0.511595	0.0921448	5.55207	2.82e-08	3.41e-07
Prdx5	2758.52	0.571648	0.102965	5.55187	2.83e-08	3.41e-07
Cox4i2	58.1	3.85993	0.695658	5.5486	2.88e-08	3.47e-07
Ldhb	15786.3	-0.343963	0.0619935	-5.54838	2.88e-08	3.47e-07
Rest	6196.04	-0.428937	0.0773286	-5.54694	2.91e-08	3.5e-07
Naga	2225.05	0.638752	0.115164	5.54646	2.92e-08	3.5e-07
Tmem63a	558.377	1.09587	0.197589	5.54619	2.92e-08	3.51e-07
Triobp	6273.29	0.383508	0.0691764	5.54391	2.96e-08	3.55e-07
Lgr4	4344.57	-0.549724	0.099186	-5.54236	2.98e-08	3.58e-07
Tmem104	1988.47	0.61561	0.111071	5.54246	2.98e-08	3.58e-07
Patz1	1111.03	0.795701	0.143663	5.53866	3.05e-08	3.65e-07
Plat	23811.9	0.270116	0.0487712	5.53843	3.05e-08	3.65e-07
Acta2	167.185	2.0539	0.370902	5.53756	3.07e-08	3.67e-07
Rock2	12519.8	-0.396474	0.0716129	-5.53634	3.09e-08	3.69e-07
Gsto1	3651.44	-0.467734	0.0844971	-5.5355	3.1e-08	3.71e-07
Ndufv1	10021.7	0.32944	0.0595473	5.5324	3.16e-08	3.77e-07
Glud1	15596.4	-0.295229	0.0534063	-5.52799	3.24e-08	3.86e-07
Rtn4r	1161.93	-0.784341	0.142065	-5.52098	3.37e-08	4.02e-07
Ipo9	20877.3	-0.308276	0.0558663	-5.51811	3.43e-08	4.08e-07
Slc7a6os	2864.28	-0.573043	0.103862	-5.51736	3.44e-08	4.1e-07
Atad5	3141.35	-0.560822	0.10165	-5.5172	3.44e-08	4.1e-07
Fads1	29293.5	-0.26987	0.0489568	-5.51242	3.54e-08	4.21e-07
Anln	13800.7	-0.394152	0.0715233	-5.51083	3.57e-08	4.24e-07
Tnpo3	9335.13	-0.384561	0.0698185	-5.50801	3.63e-08	4.31e-07
Slk	11784	-0.430975	0.078326	-5.50232	3.75e-08	4.44e-07
Ppil2	3962.23	-0.476609	0.0866723	-5.49898	3.82e-08	4.53e-07
RGD1560248	5257.52	-0.438866	0.079812	-5.49875	3.82e-08	4.53e-07
Tap1	927.383	0.891789	0.162248	5.49647	3.87e-08	4.59e-07
Enpp1	523.142	1.16159	0.211384	5.49519	3.9e-08	4.62e-07
Rfc5	4623.1	-0.429664	0.0782096	-5.49375	3.93e-08	4.65e-07
Slc31a1	3415.03	-0.603681	0.109965	-5.48978	4.02e-08	4.75e-07
Serpinb8	202	2.11296	0.385058	5.48739	4.08e-08	4.81e-07
Anp32b	24998.1	-0.310883	0.0566645	-5.48637	4.1e-08	4.84e-07
Cct6a	20601.2	-0.269423	0.0491101	-5.48609	4.11e-08	4.84e-07
Chd1	8650.21	-0.390645	0.0712433	-5.48326	4.18e-08	4.92e-07
Csde1	15766.4	-0.301514	0.05501	-5.48108	4.23e-08	4.97e-07
Cox8a	11586.8	0.391006	0.0713624	5.47917	4.27e-08	5.02e-07
Frg1l1	149.447	-2.2021	0.402081	-5.47676	4.33e-08	5.09e-07
Kdm5c	14343.7	-0.33398	0.06102	-5.47328	4.42e-08	5.19e-07
LOC100909835	402.684	1.28825	0.235482	5.47068	4.48e-08	5.26e-07
Runx1	883.156	-0.893443	0.163351	-5.46947	4.51e-08	5.29e-07
Rassf3	2428.28	-0.588769	0.107736	-5.46493	4.63e-08	5.43e-07
Chtf8	9018.76	-0.332048	0.0607752	-5.46354	4.67e-08	5.47e-07
Arrdc1	1324.36	0.75246	0.13773	5.46329	4.67e-08	5.47e-07
E2f1	2812.4	-0.518616	0.0949264	-5.46336	4.67e-08	5.47e-07
Scd2	56613.1	0.273545	0.0500757	5.46263	4.69e-08	5.48e-07
Fbxo44	41.1047	8.80799	1.61266	5.46178	4.71e-08	5.5e-07
Mybl1	1013.96	-0.860178	0.157494	-5.46164	4.72e-08	5.5e-07
Il27ra	58.3725	3.86053	0.706935	5.46094	4.74e-08	5.52e-07
Tmem208	2138.28	-0.573857	0.105187	-5.45557	4.88e-08	5.68e-07
Tcn2	766.022	0.968212	0.177469	5.45566	4.88e-08	5.68e-07
LOC100909595	4125.75	-0.479873	0.0879892	-5.45377	4.93e-08	5.74e-07
P4hb	59602	-0.230429	0.0422581	-5.4529	4.96e-08	5.76e-07
Ubr4	21159.2	-0.346723	0.063614	-5.45042	5.03e-08	5.84e-07
Pim3	4203.71	-0.441625	0.0810362	-5.44973	5.04e-08	5.86e-07
Slc35a5	2356.88	-0.550433	0.101044	-5.44747	5.11e-08	5.93e-07
Sec24a	2641.39	-0.580532	0.106621	-5.44482	5.19e-08	6.01e-07
Klc3	322.365	1.45423	0.267228	5.4419	5.27e-08	6.11e-07
Cox17	1255.34	-0.73002	0.134157	-5.44153	5.28e-08	6.12e-07
Samd9l	204.476	1.8813	0.345748	5.44124	5.29e-08	6.12e-07
Dnase2	3607.79	0.479085	0.08808	5.4392	5.35e-08	6.19e-07
Adam33	5301.72	0.434062	0.0798324	5.43717	5.41e-08	6.26e-07
Lypla1	7339.28	-0.401303	0.0738376	-5.43494	5.48e-08	6.33e-07
Tjp3	714.849	0.946513	0.174185	5.43394	5.51e-08	6.36e-07
Mybbp1a	18736.3	-0.270965	0.0498895	-5.4313	5.59e-08	6.45e-07
Mki67	40211.8	-0.363035	0.0668727	-5.42874	5.68e-08	6.54e-07
Gstt1	196.22	1.83643	0.338298	5.42845	5.68e-08	6.55e-07
Ptger1	2142.93	0.608886	0.112259	5.42392	5.83e-08	6.71e-07
Ifitm3	595.841	1.06585	0.196515	5.42376	5.84e-08	6.71e-07
Gpr146	970.934	0.874754	0.161315	5.42265	5.87e-08	6.75e-07
Naa25	5614.04	-0.424453	0.0783074	-5.42035	5.95e-08	6.82e-07
Banp	1209.06	-0.740294	0.136576	-5.42038	5.95e-08	6.82e-07
Lrp10	9976.48	0.342072	0.0631075	5.42046	5.94e-08	6.82e-07
Ankrd42	583.505	1.07928	0.199155	5.41931	5.98e-08	6.86e-07
Decr2	630.237	1.06761	0.197022	5.41874	6e-08	6.87e-07
Nrxn3	39.8653	8.76381	1.61762	5.41773	6.04e-08	6.91e-07
Mob1b	2380.51	-0.832359	0.153644	-5.41745	6.05e-08	6.91e-07
Dhcr7	8750.19	0.347763	0.0642012	5.41677	6.07e-08	6.94e-07
Brd4	12216.8	-0.378655	0.0699212	-5.41546	6.11e-08	6.98e-07
RT1-N3	2345.11	0.550174	0.101628	5.41359	6.18e-08	7.05e-07
Lsm12	8160.26	0.400407	0.0739901	5.41163	6.25e-08	7.12e-07
Acsl5	5291.81	-0.396888	0.073349	-5.41095	6.27e-08	7.15e-07
Syde2	3720.86	-0.485012	0.089673	-5.40867	6.35e-08	7.23e-07
Fam234b	2003.54	0.602282	0.111378	5.40755	6.39e-08	7.27e-07
Arhgap9	108.36	-2.59022	0.479028	-5.40724	6.4e-08	7.28e-07
LOC102552640	4644.7	0.456323	0.0844106	5.40599	6.45e-08	7.33e-07
Pbk	2274.48	-0.596836	0.110413	-5.4055	6.46e-08	7.34e-07
Fndc5	823.407	0.919581	0.170229	5.40203	6.59e-08	7.48e-07
Dusp18	1847.61	0.687592	0.127336	5.39984	6.67e-08	7.57e-07
Rab27a	722.3	0.97294	0.180189	5.39956	6.68e-08	7.57e-07
Fat1	21351.4	-0.380071	0.070423	-5.39698	6.78e-08	7.68e-07
Rrs1	3054.53	-0.502325	0.0932059	-5.38941	7.07e-08	8e-07
Wsb1	7365.38	-0.35421	0.0657488	-5.38733	7.15e-08	8.09e-07
Hdgfrp2	7903.63	0.373095	0.0692944	5.3842	7.28e-08	8.23e-07
Xrcc1	3895.42	0.496465	0.0922201	5.38348	7.31e-08	8.25e-07
Nedd9	1357.7	0.728975	0.135465	5.38127	7.4e-08	8.35e-07
Qk	1598.69	-0.778642	0.144722	-5.38027	7.44e-08	8.39e-07
Hn1l	9146.31	-0.34124	0.0634566	-5.37752	7.55e-08	8.52e-07
Ptma	119408	-0.272071	0.0505976	-5.37716	7.57e-08	8.53e-07
Rab3gap2	4182.05	-0.49543	0.0921783	-5.37469	7.67e-08	8.64e-07
Zfp219	3699.78	0.523155	0.0973489	5.37402	7.7e-08	8.66e-07
LOC102547059	2683.38	-0.569018	0.105942	-5.37105	7.83e-08	8.8e-07
Msln	28003.3	0.27228	0.0506998	5.37044	7.85e-08	8.83e-07
Lrsam1	1263.27	0.759276	0.141451	5.36778	7.97e-08	8.95e-07
Nat6	1309.02	0.753812	0.140455	5.36692	8.01e-08	8.99e-07
Tpra1	1490.65	0.673909	0.125615	5.36488	8.1e-08	9.08e-07
Tmem101	2226.87	0.577106	0.107617	5.36261	8.2e-08	9.19e-07
Yipf5	5465.77	-0.398716	0.0744253	-5.35726	8.45e-08	9.46e-07
Tiparp	3415.17	-0.469237	0.0876441	-5.35389	8.61e-08	9.64e-07
Kdelr2	13378.6	-0.300083	0.0560808	-5.35091	8.75e-08	9.79e-07
Gata4	9743.67	0.318706	0.0595678	5.3503	8.78e-08	9.82e-07
Myadm	8700.8	-0.342284	0.063999	-5.34826	8.88e-08	9.92e-07
Efr3a	8779.74	-0.360825	0.0674761	-5.34744	8.92e-08	9.96e-07
E2f8	3295.07	-0.526062	0.0984119	-5.34551	9.02e-08	1.01e-06
Azin1	22623.4	-0.297143	0.0555889	-5.34536	9.02e-08	1.01e-06
Strada	1522.87	0.676878	0.126636	5.34508	9.04e-08	1.01e-06
Oaf	1473.64	-0.742227	0.138925	-5.34264	9.16e-08	1.02e-06
Dhx15	14328.4	-0.295696	0.0553485	-5.34245	9.17e-08	1.02e-06
Cd164	15892.7	-0.296744	0.0555738	-5.33963	9.31e-08	1.04e-06
Pgm2l1	2668.98	-0.579421	0.108524	-5.33909	9.34e-08	1.04e-06
Nup107	7269.51	-0.369717	0.069253	-5.33865	9.36e-08	1.04e-06
Nsmaf	3986.13	0.455508	0.0853558	5.33658	9.47e-08	1.05e-06
Cyp4f17	215.748	2.20524	0.413326	5.33536	9.54e-08	1.06e-06
Slc28a2	1099.54	0.818328	0.153396	5.33472	9.57e-08	1.06e-06
Gspt1	9713.48	-0.48793	0.0915099	-5.332	9.71e-08	1.08e-06
Pgrmc1	7675.86	-0.348274	0.0653211	-5.33172	9.73e-08	1.08e-06
Dhx9	19249.8	-0.375211	0.0703926	-5.33026	9.81e-08	1.08e-06
Fam78a	181.106	1.84886	0.34701	5.32797	9.93e-08	1.1e-06
Maged2	2410.25	0.539809	0.101324	5.32753	9.96e-08	1.1e-06
Top2a	31555.7	-0.282058	0.0529443	-5.32745	9.96e-08	1.1e-06
Exoc5	4063.59	-0.460683	0.0864786	-5.32713	9.98e-08	1.1e-06
Ythdf3	6885.1	-0.366074	0.0687367	-5.32574	1.01e-07	1.11e-06
Mical1	1495.49	0.703503	0.132129	5.32436	1.01e-07	1.12e-06
Irgq	2360.94	0.553593	0.104033	5.3213	1.03e-07	1.13e-06
C1qbp	10754.5	-0.306771	0.0576615	-5.32021	1.04e-07	1.14e-06
Abca7	1488.99	0.690903	0.129911	5.31829	1.05e-07	1.15e-06
Tram1	12922.2	-0.299599	0.0563739	-5.3145	1.07e-07	1.18e-06
Smarcc2	11754.1	0.309685	0.0582904	5.3128	1.08e-07	1.19e-06
Wwp2	1629.94	-0.688495	0.129597	-5.31257	1.08e-07	1.19e-06
Bzw1	20171.2	-0.270776	0.0509733	-5.31212	1.08e-07	1.19e-06
Nup43	2393.46	-0.546159	0.102875	-5.30895	1.1e-07	1.21e-06
Mybpc2	46.091	5.15294	0.971509	5.30406	1.13e-07	1.24e-06
Edem2	2245.87	0.589831	0.111235	5.30259	1.14e-07	1.25e-06
Nsd1	131.701	-2.42195	0.456874	-5.30114	1.15e-07	1.26e-06
Abcb6	2194.18	0.602116	0.113606	5.30002	1.16e-07	1.27e-06
Msh2	4533.69	-0.410513	0.0774566	-5.29991	1.16e-07	1.27e-06
Nat9	1978.72	0.618149	0.11664	5.29964	1.16e-07	1.27e-06
Pdcd6ip	15960.8	-0.296489	0.0559474	-5.29942	1.16e-07	1.27e-06
LOC103693683	365.949	-1.32105	0.24932	-5.29862	1.17e-07	1.27e-06
Eif3a	31711.9	-0.249112	0.0470218	-5.29781	1.17e-07	1.28e-06
Nid2	9425.91	0.347099	0.0655401	5.29598	1.18e-07	1.29e-06
LOC108348127	3081.18	0.531495	0.100436	5.29187	1.21e-07	1.32e-06
Ugt1a6	2215.36	0.55103	0.104132	5.29164	1.21e-07	1.32e-06
Mgst3	165.759	1.93065	0.365224	5.2862	1.25e-07	1.36e-06
Myl9	162.622	2.20291	0.416758	5.28583	1.25e-07	1.36e-06
Ccnf	6383.85	-0.368187	0.0696633	-5.28524	1.26e-07	1.36e-06
Fam65a	5458.54	-0.42033	0.0795316	-5.28507	1.26e-07	1.36e-06
Fnip2	3475.91	-0.486868	0.0921434	-5.2838	1.27e-07	1.37e-06
Mycbpap	274.657	-1.49297	0.28287	-5.27795	1.31e-07	1.41e-06
Maged1	21741.2	-0.26189	0.0496187	-5.27806	1.31e-07	1.41e-06
Lgals1	25955.4	0.345019	0.0653701	5.27793	1.31e-07	1.41e-06
Purb	4770.76	-0.544779	0.103275	-5.27504	1.33e-07	1.43e-06
LOC100911483	3760.14	0.509083	0.0965545	5.2725	1.35e-07	1.45e-06
Cnot6	13789.7	-0.326269	0.0619366	-5.26779	1.38e-07	1.49e-06
Aif1l	3828.85	0.477758	0.0907304	5.26569	1.4e-07	1.51e-06
Slc7a11	4601.14	-0.515306	0.0979146	-5.26281	1.42e-07	1.53e-06
Piga	613.605	-1.01515	0.192929	-5.26176	1.43e-07	1.54e-06
Dao	263.103	1.58165	0.300725	5.25944	1.44e-07	1.56e-06
Lpcat3	6602.38	0.361439	0.0687576	5.25671	1.47e-07	1.58e-06
Cycs	6950.43	-0.365621	0.0695575	-5.25638	1.47e-07	1.58e-06
Gatsl2	1381.53	0.750753	0.142883	5.25433	1.49e-07	1.6e-06
Zan	324.288	1.42456	0.271159	5.25358	1.49e-07	1.6e-06
Tlk2	4179.66	0.44138	0.0840195	5.2533	1.49e-07	1.6e-06
LOC102556249	159.893	2.06898	0.394031	5.2508	1.51e-07	1.62e-06
2020-03-09	418.087	1.21805	0.232018	5.24982	1.52e-07	1.63e-06
NEWGENE_69363	2667.25	-0.582169	0.110956	-5.24683	1.55e-07	1.66e-06
Amz2	3828.42	0.580876	0.110729	5.24592	1.56e-07	1.66e-06
Fanci	5494.13	-0.400933	0.0764312	-5.24567	1.56e-07	1.67e-06
Ncbp1	8566.17	-0.327208	0.062425	-5.24162	1.59e-07	1.7e-06
Pros1	1370.7	0.673256	0.128517	5.23867	1.62e-07	1.73e-06
Glb1l	1959.66	0.600319	0.114599	5.23842	1.62e-07	1.73e-06
Homer1	1243.74	-0.705006	0.134589	-5.23822	1.62e-07	1.73e-06
Tmem229b	118.9	2.45681	0.469136	5.23688	1.63e-07	1.74e-06
Slc6a6	21741.4	-0.257219	0.0491193	-5.23661	1.64e-07	1.74e-06
Foxo4	3231.91	0.488473	0.0933007	5.23547	1.65e-07	1.75e-06
She	56.6432	3.81039	0.728896	5.22761	1.72e-07	1.83e-06
Ube3a	2382.09	-0.566992	0.108517	-5.22493	1.74e-07	1.85e-06
Rnf150	464.084	-1.13435	0.217105	-5.22488	1.74e-07	1.85e-06
Cys1	111.697	2.54626	0.487953	5.21825	1.81e-07	1.92e-06
Kansl2	3906.37	-0.441417	0.084593	-5.21813	1.81e-07	1.92e-06
Fam60a	2678.14	-0.50663	0.0971003	-5.2176	1.81e-07	1.92e-06
Fancm	3423.52	-0.489567	0.0938694	-5.2154	1.83e-07	1.95e-06
Zfp266	7766.91	-0.372535	0.0714912	-5.21092	1.88e-07	1.99e-06
LOC103694872	233.573	1.98766	0.38172	5.20712	1.92e-07	2.03e-06
Pfdn6	2625.39	0.558328	0.107263	5.20524	1.94e-07	2.05e-06
Ticrr	3377.25	-0.46182	0.0887518	-5.2035	1.96e-07	2.07e-06
Adar	3295.76	0.467193	0.0898014	5.20251	1.97e-07	2.08e-06
Cfdp1	5232.94	-0.382221	0.0734893	-5.20104	1.98e-07	2.09e-06
Maz	10826.3	-0.302631	0.0582128	-5.1987	2.01e-07	2.12e-06
Dock9	2559.77	0.528481	0.101665	5.19824	2.01e-07	2.12e-06
Gstm1	1284.46	0.692193	0.133176	5.19757	2.02e-07	2.13e-06
Uso1	10688	-0.307746	0.0592098	-5.19755	2.02e-07	2.13e-06
Zfp192	1177.4	0.80799	0.155564	5.19394	2.06e-07	2.17e-06
Mapk6	6673.21	-0.383722	0.0739087	-5.19184	2.08e-07	2.19e-06
Qrich2	68.4713	3.20715	0.617809	5.19117	2.09e-07	2.2e-06
Eif1a	8156.34	-0.329647	0.0635468	-5.18747	2.13e-07	2.24e-06
Mzf1	584.06	1.0478	0.202001	5.18711	2.14e-07	2.24e-06
Pcolce	24703.7	0.282703	0.0545062	5.18662	2.14e-07	2.25e-06
Ggt7	2853.42	0.531313	0.102446	5.18626	2.15e-07	2.25e-06
Ntn4	593.649	1.11763	0.215537	5.18533	2.16e-07	2.26e-06
Got1	8404.79	-0.344306	0.066404	-5.18502	2.16e-07	2.26e-06
Tmed5	2789.29	-0.50912	0.0981919	-5.18495	2.16e-07	2.26e-06
Mn1	1368.46	-0.67711	0.130592	-5.18494	2.16e-07	2.26e-06
Cadm1	7068.14	-0.351759	0.0678465	-5.18464	2.16e-07	2.26e-06
Fbxo5	3120.41	-0.467351	0.0901429	-5.18456	2.17e-07	2.26e-06
Bax	3137.42	0.49182	0.0948867	5.18324	2.18e-07	2.28e-06
Bgn	24773.1	0.273843	0.0528563	5.18089	2.21e-07	2.31e-06
Xylt2	2173.52	0.582236	0.1124	5.18002	2.22e-07	2.31e-06
Rbm15b	4021.68	-0.432184	0.0834318	-5.18009	2.22e-07	2.31e-06
Plcg1	13198.2	0.296009	0.0571481	5.17968	2.22e-07	2.32e-06
Pten	3230.47	-0.472358	0.0912075	-5.17894	2.23e-07	2.32e-06
Mcm6	19807.4	-0.270989	0.0523432	-5.17716	2.25e-07	2.34e-06
Ino80d	4282.24	-0.527953	0.102	-5.176	2.27e-07	2.36e-06
Mk1	943.555	0.80046	0.154648	5.176	2.27e-07	2.36e-06
Bdh1	2814.05	-0.487264	0.0941658	-5.17453	2.28e-07	2.37e-06
Nrde2	1424.79	-0.679099	0.131275	-5.1731	2.3e-07	2.39e-06
RGD1562690	5955.73	-0.378988	0.0732858	-5.17137	2.32e-07	2.41e-06
Clock	3288.66	-0.501618	0.0970157	-5.17048	2.33e-07	2.42e-06
Dag1	29477	-0.250657	0.0484878	-5.16948	2.35e-07	2.43e-06
Fjx1	599.514	0.980596	0.189699	5.16923	2.35e-07	2.43e-06
Rif1	7278.88	-0.464781	0.0899228	-5.16866	2.36e-07	2.44e-06
Litaf	6229.4	-0.353349	0.0683677	-5.16836	2.36e-07	2.44e-06
LOC100911545	33.6454	8.51907	1.64876	5.16695	2.38e-07	2.46e-06
LOC100910275	4862.57	-0.394552	0.0763759	-5.16592	2.39e-07	2.47e-06
Cd276	5131.16	0.390718	0.0756356	5.1658	2.39e-07	2.47e-06
Nupr1	2745.47	-0.571197	0.110655	-5.16194	2.44e-07	2.52e-06
Pip5k1a	5672.44	-0.36499	0.0707174	-5.16124	2.45e-07	2.53e-06
Samhd1	1842.63	0.589224	0.114182	5.16041	2.46e-07	2.54e-06
Pik3cb	2866.37	-0.534535	0.103598	-5.15968	2.47e-07	2.55e-06
Fam98a	5599.56	-0.386838	0.0749951	-5.15817	2.49e-07	2.57e-06
Cmtm5	33.6095	8.5176	1.65188	5.1563	2.52e-07	2.59e-06
Orc1	3237.61	-0.480827	0.093268	-5.15532	2.53e-07	2.6e-06
Pole	4977.32	-0.398575	0.0773196	-5.1549	2.54e-07	2.61e-06
Armcx3	2294.23	-0.532374	0.103276	-5.15485	2.54e-07	2.61e-06
Abhd3	417.952	1.2192	0.236719	5.15043	2.6e-07	2.67e-06
Egln3	1383.81	-0.693241	0.134723	-5.14569	2.67e-07	2.73e-06
Ptpru	40.386	5.71649	1.11101	5.14533	2.67e-07	2.74e-06
Ppa1	9999.28	-0.330612	0.0642636	-5.14461	2.68e-07	2.75e-06
Inf2	7238.33	0.379306	0.0737387	5.14393	2.69e-07	2.75e-06
Tex30	5949.54	0.367635	0.0715215	5.14021	2.74e-07	2.81e-06
Ccdc88a	5787.01	-0.448666	0.0872946	-5.13967	2.75e-07	2.81e-06
Sh3tc1	932.504	-0.802055	0.156107	-5.13785	2.78e-07	2.84e-06
Dnaaf3	68.5809	3.24838	0.632251	5.13779	2.78e-07	2.84e-06
LOC103693480	1195.25	0.705424	0.137331	5.13665	2.8e-07	2.85e-06
LOC108353253	106.188	2.42389	0.472064	5.13467	2.83e-07	2.88e-06
Duox2	1253.56	0.712171	0.138782	5.13158	2.87e-07	2.93e-06
Sap30bp	3997.11	0.437471	0.0853211	5.12735	2.94e-07	2.99e-06
Gbe1	1540.66	-0.636708	0.124244	-5.12467	2.98e-07	3.03e-06
Kif2a	4186.91	-0.416459	0.0812701	-5.12438	2.99e-07	3.04e-06
Otud5	5764.04	0.387177	0.07556	5.1241	2.99e-07	3.04e-06
Mkrn1	3412.35	0.450255	0.0879221	5.12107	3.04e-07	3.09e-06
Tango6	1680.66	-0.604651	0.11811	-5.11938	3.07e-07	3.11e-06
Ankfy1	9969.85	-0.362867	0.0708861	-5.11901	3.07e-07	3.12e-06
LOC108348149	2658.31	-0.504847	0.0986818	-5.11591	3.12e-07	3.17e-06
Fbxo33	2163.07	-0.539476	0.105452	-5.11586	3.12e-07	3.17e-06
Ylpm1	6413.33	-0.402195	0.0786297	-5.11505	3.14e-07	3.18e-06
LOC102554096	920.712	0.808737	0.158167	5.11319	3.17e-07	3.21e-06
Ppp4r2	7187.98	-0.335404	0.0656089	-5.11218	3.18e-07	3.22e-06
Slc25a45	189.704	1.92084	0.375779	5.11161	3.19e-07	3.23e-06
Svbp	578.063	1.03468	0.202417	5.11163	3.19e-07	3.23e-06
Exoc8	1251.55	-0.687548	0.134508	-5.11158	3.19e-07	3.23e-06
Map2k1	9319.29	-0.322346	0.0630799	-5.11012	3.22e-07	3.25e-06
Fahd2a	723.57	0.974739	0.190795	5.10884	3.24e-07	3.27e-06
Inpp5f	6916.76	0.350034	0.0685341	5.10743	3.27e-07	3.29e-06
Plcb3	6027.33	0.353882	0.0693077	5.10595	3.29e-07	3.32e-06
Rnf4	13797.8	-0.273504	0.0535885	-5.10378	3.33e-07	3.35e-06
Ncbp2	2772.05	-0.494606	0.0969152	-5.10349	3.33e-07	3.36e-06
Tas1r1	338.935	1.29693	0.254197	5.10204	3.36e-07	3.38e-06
Matr3	16455.9	-0.271361	0.0531981	-5.10095	3.38e-07	3.4e-06
Dtl	3919.96	-0.421427	0.0826207	-5.10074	3.38e-07	3.4e-06
Lin28b	311.641	1.47616	0.289421	5.1004	3.39e-07	3.4e-06
LOC102552659	1183.26	0.780583	0.153057	5.09997	3.4e-07	3.41e-06
Ehbp1l1	4097.6	0.413207	0.0810246	5.09977	3.4e-07	3.41e-06
Slc31a2	571.153	1.01341	0.198718	5.09973	3.4e-07	3.41e-06
P4ha2	17671.2	0.267954	0.0525481	5.09922	3.41e-07	3.42e-06
Ccdc14	950.531	-0.886103	0.173787	-5.09879	3.42e-07	3.42e-06
Hlf	91.9361	2.54561	0.49937	5.09765	3.44e-07	3.44e-06
Asxl2	4122.5	-0.501217	0.0983807	-5.09467	3.49e-07	3.49e-06
Tspan5	7281.69	0.343588	0.067453	5.09373	3.51e-07	3.51e-06
Spg7	3767.99	-0.430111	0.0844948	-5.09038	3.57e-07	3.57e-06
LOC100911769	997.613	0.837854	0.164657	5.08848	3.61e-07	3.6e-06
LOC367746	32.8351	8.48402	1.66778	5.08703	3.64e-07	3.63e-06
Mov10	3445.74	0.50276	0.0988394	5.08663	3.64e-07	3.63e-06
Cmpk2	86.5781	2.75457	0.542092	5.08137	3.75e-07	3.73e-06
Hdac7	9600.94	0.313402	0.0616843	5.08073	3.76e-07	3.74e-06
Phldb2	8781.87	-0.33443	0.0658777	-5.07653	3.84e-07	3.82e-06
Zwint	12330.9	-0.286816	0.0565166	-5.07491	3.88e-07	3.86e-06
Tra2b	13684.5	-0.289236	0.0570093	-5.07348	3.91e-07	3.88e-06
Gys1	6127.34	-0.356105	0.0702067	-5.07223	3.93e-07	3.91e-06
Oplah	2717.92	0.482828	0.0952088	5.07125	3.95e-07	3.92e-06
Myzap	838.966	0.900556	0.177595	5.07084	3.96e-07	3.93e-06
LOC100912282	928.525	0.786778	0.155168	5.07048	3.97e-07	3.93e-06
Pigx	3698.68	-0.432945	0.0853944	-5.06995	3.98e-07	3.94e-06
LOC100912459	1302.93	-0.826855	0.163145	-5.06822	4.02e-07	3.97e-06
Srrm1	13658.3	-0.295524	0.0583092	-5.06822	4.02e-07	3.97e-06
Orc6	2638.79	-0.522837	0.103228	-5.06486	4.09e-07	4.04e-06
Dgcr2	3048.27	-0.492627	0.0972887	-5.06356	4.12e-07	4.07e-06
Lin9	1448.38	-0.719794	0.142221	-5.0611	4.17e-07	4.12e-06
Gapdh	158100	-0.233153	0.0460697	-5.06088	4.17e-07	4.12e-06
Eif4ebp2	5936.77	-0.407053	0.0804543	-5.05943	4.21e-07	4.15e-06
Cdca7	5458.25	-0.38553	0.0762013	-5.05936	4.21e-07	4.15e-06
Zwilch	5179.78	-0.421792	0.0833807	-5.05863	4.22e-07	4.16e-06
Donson	2196.87	-0.583935	0.115445	-5.05812	4.23e-07	4.17e-06
Cryzl1	1233.03	0.74133	0.146567	5.05796	4.24e-07	4.17e-06
Pxdn	15656.7	0.309581	0.0612289	5.05612	4.28e-07	4.21e-06
Gjc1	2662.64	0.509926	0.100907	5.05341	4.34e-07	4.26e-06
H3f3b	38807.9	0.260162	0.0514824	5.05342	4.34e-07	4.26e-06
Nle1	2092.11	-0.549367	0.108716	-5.05323	4.34e-07	4.27e-06
Exoc7	1838.63	0.648529	0.128354	5.05266	4.36e-07	4.28e-06
Rab3d	767.487	0.928023	0.18374	5.05074	4.4e-07	4.32e-06
Cdca2	4781.73	-0.389542	0.0771542	-5.04887	4.44e-07	4.35e-06
Parp8	1591.71	0.610845	0.120987	5.04887	4.44e-07	4.35e-06
Xylt1	1399.51	-0.815062	0.161453	-5.04829	4.46e-07	4.37e-06
Tgfb1	3875.07	0.426359	0.084495	5.04597	4.51e-07	4.42e-06
Slc4a7	1939.17	-0.627391	0.124386	-5.0439	4.56e-07	4.46e-06
Prr13	3916.13	0.42877	0.0850166	5.04337	4.57e-07	4.47e-06
Oas1i	43.2923	4.38253	0.869139	5.04238	4.6e-07	4.49e-06
RT1-Db1	31.0441	-8.40403	1.66686	-5.04183	4.61e-07	4.5e-06
Iqca1l	30.8982	8.39619	1.66562	5.04087	4.63e-07	4.52e-06
Vps36	5353.23	-0.365613	0.0725455	-5.03978	4.66e-07	4.55e-06
Itpka	94.1566	3.01656	0.598991	5.03607	4.75e-07	4.63e-06
Ttc7a	2606.03	-0.495424	0.0983912	-5.03525	4.77e-07	4.65e-06
Scrn2	981.365	0.772365	0.153403	5.03488	4.78e-07	4.66e-06
Ube4a	4061.84	-0.432098	0.0859068	-5.02985	4.91e-07	4.78e-06
Prrc2a	50445.7	-0.265635	0.0528143	-5.02961	4.91e-07	4.78e-06
Lrrc8b	2745.94	-0.477932	0.0950397	-5.02876	4.94e-07	4.8e-06
Rnaseh2a	4906.23	0.393798	0.0783471	5.02633	5e-07	4.86e-06
Bmp4	3282.48	-0.510091	0.101489	-5.02608	5.01e-07	4.86e-06
Fads6	31.4426	8.4213	1.67587	5.02503	5.03e-07	4.88e-06
Lsm2	4278.31	-0.39706	0.0790684	-5.02173	5.12e-07	4.97e-06
Aldh7a1	13600.7	0.295241	0.0588116	5.02011	5.16e-07	5e-06
Cad	19306.8	-0.266362	0.0530762	-5.01848	5.21e-07	5.04e-06
Dhrs3	413.878	1.20922	0.241064	5.01619	5.27e-07	5.1e-06
Eif5	22792.1	-0.254783	0.0507994	-5.01546	5.29e-07	5.12e-06
Osm	31.8257	8.439	1.68359	5.0125	5.37e-07	5.19e-06
Fam46b	1267.48	-0.686349	0.136956	-5.01144	5.4e-07	5.22e-06
Tbrg4	5153.39	-0.397974	0.0794574	-5.00865	5.48e-07	5.29e-06
LOC102550582	4745.11	0.389217	0.0777156	5.00822	5.49e-07	5.3e-06
Pcyt2	6648.21	0.403976	0.0806766	5.00734	5.52e-07	5.32e-06
LOC100362384	1518.17	-0.67268	0.134376	-5.00595	5.56e-07	5.36e-06
Prmt5	7156.72	-0.334121	0.0667546	-5.00521	5.58e-07	5.38e-06
LOC100910885	242.756	1.51558	0.302806	5.00511	5.58e-07	5.38e-06
Itga3	20171.3	-0.246065	0.0491901	-5.00233	5.66e-07	5.45e-06
Alcam	1622.34	0.632376	0.126432	5.00171	5.68e-07	5.47e-06
A3galt2	317.725	-1.45271	0.290489	-5.00092	5.71e-07	5.49e-06
Tle3	6025.06	0.348759	0.0698014	4.99644	5.84e-07	5.61e-06
Taf1c	2181.49	-0.54192	0.108471	-4.99599	5.85e-07	5.62e-06
Psap	26792.7	0.254842	0.0510166	4.99527	5.88e-07	5.64e-06
Psenen	1327.5	0.688382	0.137832	4.99437	5.9e-07	5.66e-06
Nfya	3464.96	-0.44362	0.0888246	-4.99433	5.9e-07	5.66e-06
Cdh1	38.1218	5.63107	1.12784	4.9928	5.95e-07	5.7e-06
Mtch2	7871.37	-0.318062	0.0637082	-4.99249	5.96e-07	5.71e-06
Atf6	8703.83	-0.379649	0.0760516	-4.99199	5.98e-07	5.72e-06
Aph1a	6979.62	0.342239	0.068561	4.99175	5.98e-07	5.72e-06
Lrrc43	29.9067	8.34913	1.67297	4.99061	6.02e-07	5.75e-06
Copb1	12002.9	-0.277795	0.0556635	-4.99061	6.02e-07	5.75e-06
Hnrnpf	40211.3	-0.233942	0.0468986	-4.98825	6.09e-07	5.82e-06
Cbx3	15729.5	-0.272618	0.0546548	-4.98799	6.1e-07	5.82e-06
B4galt2	1236.82	0.701619	0.140686	4.98713	6.13e-07	5.84e-06
Pnkd	1522.94	0.637682	0.127928	4.98468	6.21e-07	5.92e-06
Gpr137b	1865.22	-0.619732	0.124397	-4.9819	6.3e-07	6e-06
Snx24	2022.74	-0.546703	0.109771	-4.98042	6.34e-07	6.04e-06
Zfp580	693.087	0.91851	0.18447	4.97918	6.39e-07	6.08e-06
LOC108351889	29.6383	8.33617	1.67521	4.97619	6.48e-07	6.17e-06
Bclaf1	16721.2	-0.274897	0.0552467	-4.9758	6.5e-07	6.18e-06
Vrk3	1554.35	0.663712	0.13343	4.97423	6.55e-07	6.22e-06
Prps1	3721	-0.414605	0.0833607	-4.97362	6.57e-07	6.24e-06
Pkm	198087	-0.231352	0.0465279	-4.97232	6.62e-07	6.28e-06
Osbpl8	2811.07	-0.571927	0.11504	-4.97155	6.64e-07	6.3e-06
Ttc14	3784.17	-0.496336	0.0999202	-4.96732	6.79e-07	6.43e-06
Huwe1	29592.3	-0.352259	0.0709364	-4.96584	6.84e-07	6.48e-06
Cyb5r1	1092.89	0.707091	0.142529	4.96104	7.01e-07	6.64e-06
Nap1l3	445.902	1.09165	0.220062	4.96063	7.03e-07	6.65e-06
Ccdc92	1585.96	0.595869	0.120154	4.95921	7.08e-07	6.69e-06
Adamts7	1271.63	0.705649	0.142321	4.95816	7.12e-07	6.73e-06
Scfd1	2900.66	-0.473323	0.0954852	-4.95703	7.16e-07	6.76e-06
Thrb	1306.42	-0.705634	0.142353	-4.95692	7.16e-07	6.76e-06
Ubap2	13680.5	-0.269367	0.0543438	-4.95673	7.17e-07	6.76e-06
Morf4l1	16107.3	-0.258949	0.0522821	-4.95292	7.31e-07	6.89e-06
Patl1	5354.19	-0.415259	0.0839199	-4.94827	7.49e-07	7.06e-06
Loxl3	1880.64	0.602266	0.121725	4.94774	7.51e-07	7.07e-06
Fam57a	2074.59	0.674306	0.136334	4.946	7.58e-07	7.13e-06
Tnrc6c	3863.43	0.470208	0.0951011	4.9443	7.64e-07	7.19e-06
Cul5	6011.79	-0.356951	0.0722369	-4.94139	7.76e-07	7.29e-06
Myo1c	35581.1	-0.247412	0.0500915	-4.93921	7.84e-07	7.37e-06
Thada	3243.86	-0.457894	0.0927168	-4.93863	7.87e-07	7.38e-06
Med14	4936.23	-0.460821	0.0933111	-4.93854	7.87e-07	7.38e-06
A2m	29.1246	8.31098	1.68288	4.93853	7.87e-07	7.38e-06
Cpox	6134.34	0.340048	0.0688618	4.93812	7.89e-07	7.4e-06
Ergic3	6194.44	0.385911	0.0781599	4.93745	7.92e-07	7.41e-06
Tbc1d17	1783.69	0.594799	0.120466	4.93747	7.91e-07	7.41e-06
Gnl3	7629.34	-0.330733	0.0669854	-4.93738	7.92e-07	7.41e-06
Cnksr3	2312.4	-0.500229	0.10139	-4.9337	8.07e-07	7.54e-06
Trim65	1199.84	0.686717	0.139188	4.93373	8.07e-07	7.54e-06
Farp1	9375.29	-0.29672	0.060162	-4.93203	8.14e-07	7.61e-06
LOC103689983	3861.88	-0.508209	0.103069	-4.93075	8.19e-07	7.65e-06
Txndc17	2535.46	0.542692	0.110064	4.9307	8.19e-07	7.65e-06
Dpy19l1	3251.84	-0.465288	0.0944706	-4.92521	8.43e-07	7.86e-06
Fxyd1	123.639	2.20284	0.447605	4.9214	8.59e-07	8.01e-06
Hmgcs2	194.079	1.71588	0.34886	4.91852	8.72e-07	8.13e-06
Tnc	1557.94	-0.597588	0.121516	-4.91777	8.75e-07	8.15e-06
Copz2	1019.52	0.727026	0.147842	4.9176	8.76e-07	8.16e-06
Ddx58	764.14	0.898187	0.18279	4.91377	8.93e-07	8.31e-06
Bace1	1129.01	0.807599	0.164433	4.91141	9.04e-07	8.41e-06
Ift172	1743.72	0.593482	0.120845	4.91111	9.06e-07	8.42e-06
Prr5l	545.498	1.03449	0.210653	4.91086	9.07e-07	8.42e-06
Rnf10	22176.7	-0.240515	0.048981	-4.91037	9.09e-07	8.44e-06
Creb1	3543.6	-0.422792	0.0861047	-4.91021	9.1e-07	8.44e-06
LOC103693936	28.422	8.27564	1.68618	4.90793	9.2e-07	8.54e-06
Cd82	3896.13	0.41057	0.0836743	4.90677	9.26e-07	8.58e-06
Mr1	284.763	1.3442	0.274012	4.90563	9.31e-07	8.63e-06
Ccdc88b	58.9623	3.29342	0.671605	4.9038	9.4e-07	8.7e-06
Enpp4	1197.53	0.671983	0.13705	4.90318	9.43e-07	8.72e-06
Cntrob	1699.89	-0.621338	0.126788	-4.9006	9.55e-07	8.84e-06
Slc7a9	1380.03	-0.654307	0.13353	-4.90008	9.58e-07	8.85e-06
Pik3c2b	1111.58	-0.709158	0.144775	-4.89835	9.66e-07	8.93e-06
LOC103690175	2669.01	-0.491525	0.100396	-4.89587	9.79e-07	9.04e-06
Cdc6	3268.36	-0.494962	0.101178	-4.892	9.98e-07	9.21e-06
LOC100911576	11976	-0.278491	0.0569429	-4.8907	1e-06	9.27e-06
Tbccd1	1400.59	-0.621965	0.127228	-4.88858	1.02e-06	9.36e-06
Ifnar2	1631.78	0.618065	0.126441	4.88816	1.02e-06	9.38e-06
Boc	600.057	0.926154	0.189544	4.88622	1.03e-06	9.46e-06
Gpr37	27.916	8.24974	1.68878	4.88505	1.03e-06	9.51e-06
Mybl2	13588.4	-0.271875	0.0556658	-4.88406	1.04e-06	9.56e-06
Spcs3	2197.27	-0.64277	0.131629	-4.8832	1.04e-06	9.59e-06
Tecr	15830	0.277969	0.0569338	4.88232	1.05e-06	9.63e-06
Cyp2j10	39.6615	4.92815	1.00953	4.8816	1.05e-06	9.66e-06
Il33	534.542	-0.994342	0.203893	-4.87679	1.08e-06	9.89e-06
LOC685025	3246.92	-0.471877	0.0967634	-4.8766	1.08e-06	9.9e-06
Snd1	20915.5	-0.239927	0.0492165	-4.87493	1.09e-06	9.98e-06
Dek	14087.2	-0.265248	0.0544209	-4.87401	1.09e-06	1e-05
Jund	7966.81	-0.359154	0.0737016	-4.87309	1.1e-06	1.01e-05
Prrc1	5234.26	-0.362326	0.0743707	-4.8719	1.11e-06	1.01e-05
Mlx	3745.24	-0.404091	0.0829429	-4.87192	1.11e-06	1.01e-05
LOC100909964	27.6451	8.23573	1.69102	4.87027	1.11e-06	1.02e-05
Prkch	876.298	0.808328	0.166095	4.86668	1.13e-06	1.04e-05
Rrbp1	20212.6	-0.252848	0.0519602	-4.86619	1.14e-06	1.04e-05
Arv1	1357.8	-0.73094	0.150215	-4.86596	1.14e-06	1.04e-05
Top1	6187.18	-0.350242	0.0719834	-4.86559	1.14e-06	1.04e-05
Zc3h12a	703.44	-0.926323	0.190391	-4.86537	1.14e-06	1.04e-05
Arl2	1829.44	0.618109	0.127068	4.86439	1.15e-06	1.05e-05
Ndufa8	3341.92	0.50143	0.103121	4.86256	1.16e-06	1.06e-05
Zfp106	16274.7	-0.328886	0.0676415	-4.8622	1.16e-06	1.06e-05
Qser1	8892.01	-0.374124	0.0769721	-4.86052	1.17e-06	1.07e-05
Nr1h2	4449.37	0.382919	0.0788101	4.85875	1.18e-06	1.07e-05
Ttll4	6033.39	-0.339979	0.0699768	-4.85845	1.18e-06	1.08e-05
Cpz	315.496	1.49347	0.307513	4.85661	1.19e-06	1.08e-05
Dcbld2	18047.3	0.280059	0.057683	4.85514	1.2e-06	1.09e-05
Ehbp1	2354.51	-0.493256	0.101624	-4.85372	1.21e-06	1.1e-05
Ppp3r1	8414.5	-0.311012	0.0641209	-4.8504	1.23e-06	1.12e-05
Gns	3677.95	0.471567	0.0972442	4.84931	1.24e-06	1.12e-05
Trappc6a	350.699	1.27652	0.263282	4.8485	1.24e-06	1.13e-05
LOC108348438	54.8255	3.32688	0.686538	4.84588	1.26e-06	1.14e-05
Nt5c1b	115.415	-2.17519	0.449088	-4.84356	1.28e-06	1.15e-05
Fads3	5381.23	-0.37688	0.0778448	-4.84143	1.29e-06	1.17e-05
Acsm1	177.679	1.68563	0.348421	4.83792	1.31e-06	1.19e-05
Lmnb1	15386.1	-0.277542	0.0574088	-4.83449	1.33e-06	1.21e-05
Usp7	16963.4	-0.246864	0.0510636	-4.83445	1.34e-06	1.21e-05
2020-09-15	14626.9	-0.295608	0.0611471	-4.83437	1.34e-06	1.21e-05
Ptprj	1341.4	0.648467	0.134152	4.83384	1.34e-06	1.21e-05
Dbf4	2563.58	-0.487342	0.100842	-4.83273	1.35e-06	1.21e-05
Casp4	1441.53	0.624728	0.129327	4.83059	1.36e-06	1.23e-05
Lamb1	22158.5	-0.243741	0.0504656	-4.82985	1.37e-06	1.23e-05
Bcap29	3406.43	-0.422829	0.087581	-4.82787	1.38e-06	1.24e-05
Col27a1	148.821	1.90981	0.395807	4.82511	1.4e-06	1.26e-05
Eva1b	1124.95	0.678426	0.140624	4.82439	1.4e-06	1.26e-05
Unk	2778.42	0.47332	0.0981201	4.82388	1.41e-06	1.26e-05
Fbxl16	111.564	2.15969	0.447734	4.82359	1.41e-06	1.27e-05
Frmd6	3242.18	-0.43107	0.089368	-4.82353	1.41e-06	1.27e-05
Npc2	10218.8	0.287298	0.0595642	4.82332	1.41e-06	1.27e-05
Stat2	2060.27	0.567775	0.117733	4.82255	1.42e-06	1.27e-05
Htatip2	3439.78	0.422201	0.0875993	4.81969	1.44e-06	1.29e-05
Tp53inp1	918.098	0.831829	0.17261	4.81914	1.44e-06	1.29e-05
LOC108348055	628.54	0.920367	0.190998	4.81873	1.44e-06	1.29e-05
Hexb	5836.2	0.348939	0.0724214	4.81818	1.45e-06	1.3e-05
Acsf2	1322.63	0.649001	0.134912	4.81056	1.51e-06	1.35e-05
Plagl1	19495.1	0.367083	0.0763121	4.81029	1.51e-06	1.35e-05
Arhgap4	233.651	1.53801	0.3198	4.8093	1.51e-06	1.35e-05
Ankrd17	14427.6	-0.340931	0.0708914	-4.8092	1.52e-06	1.35e-05
Trim34	290.555	1.49747	0.311379	4.80917	1.52e-06	1.35e-05
Gsr	4427.63	0.393256	0.0817867	4.80832	1.52e-06	1.36e-05
Hcfc1r1	1773.14	0.551809	0.11483	4.80545	1.54e-06	1.38e-05
Galr2	316.466	1.26108	0.262487	4.80437	1.55e-06	1.38e-05
Cald1	19517.7	0.266718	0.0555303	4.80311	1.56e-06	1.39e-05
Uckl1	1162.65	0.673871	0.140316	4.80253	1.57e-06	1.39e-05
Wdr62	2653.85	-0.473116	0.0985357	-4.80146	1.58e-06	1.4e-05
Cdk2	5687.51	-0.346785	0.0722261	-4.80138	1.58e-06	1.4e-05
Nlrx1	418.889	1.1865	0.247306	4.79768	1.61e-06	1.43e-05
Tapt1	1778.25	-0.560517	0.116868	-4.79616	1.62e-06	1.44e-05
Sec14l1	7296.48	0.349434	0.0728685	4.79541	1.62e-06	1.44e-05
Nova1	1464.57	-0.597519	0.124612	-4.79504	1.63e-06	1.44e-05
Wars	11735.9	-0.296842	0.0619683	-4.79022	1.67e-06	1.48e-05
Arid2	7502.47	-0.363112	0.0758336	-4.78828	1.68e-06	1.49e-05
Senp1	3464.48	-0.409993	0.085643	-4.78724	1.69e-06	1.5e-05
LOC100360575	26.1552	8.15579	1.70365	4.78723	1.69e-06	1.5e-05
Dars	6820.92	-0.338695	0.0707652	-4.78618	1.7e-06	1.5e-05
Cables1	2433.2	-0.519155	0.108501	-4.78478	1.71e-06	1.51e-05
Fam64a	681.597	0.863555	0.18048	4.78476	1.71e-06	1.51e-05
Iqsec1	2915.63	-0.56618	0.118343	-4.78423	1.72e-06	1.52e-05
LOC108348061	69.6837	2.86172	0.598161	4.78419	1.72e-06	1.52e-05
Pdpk1	5386.92	-0.416079	0.0869731	-4.784	1.72e-06	1.52e-05
Sec22c	1277.77	0.641203	0.134034	4.78389	1.72e-06	1.52e-05
Nop14	5858.28	-0.341656	0.0714249	-4.78343	1.72e-06	1.52e-05
Mettl7a	1305.84	0.654477	0.136872	4.78168	1.74e-06	1.53e-05
Sag	26.145	8.15525	1.7055	4.78172	1.74e-06	1.53e-05
Pds5b	9595	-0.326844	0.0683811	-4.77974	1.76e-06	1.54e-05
Haus3	2654.3	-0.475074	0.0993919	-4.7798	1.75e-06	1.54e-05
Cnksr1	81.4999	2.60408	0.544914	4.77889	1.76e-06	1.55e-05
LOC679894	763.854	-0.962097	0.201324	-4.77885	1.76e-06	1.55e-05
Rgs3	1635.12	-0.572855	0.119901	-4.77774	1.77e-06	1.56e-05
RGD1565367	313.909	1.31327	0.274891	4.77742	1.78e-06	1.56e-05
Bicd1	1475.84	-0.72554	0.1519	-4.77645	1.78e-06	1.57e-05
Plbd2	4692.44	0.373708	0.0782671	4.77478	1.8e-06	1.58e-05
Nek6	6144.88	-0.341547	0.0715439	-4.77395	1.81e-06	1.58e-05
Ugdh	6591.39	-0.355718	0.0745283	-4.77292	1.82e-06	1.59e-05
Tspan9	1596.75	0.597864	0.125411	4.76725	1.87e-06	1.63e-05
Raph1	2368.71	-0.561947	0.117944	-4.76452	1.89e-06	1.66e-05
Itgb5	17428.6	-0.243163	0.0510701	-4.76136	1.92e-06	1.68e-05
Med13	4523.16	-0.509795	0.107178	-4.75651	1.97e-06	1.72e-05
LOC102549019	42.1222	3.84176	0.807771	4.75599	1.97e-06	1.73e-05
Ube2e3	8049.52	-0.304183	0.0640071	-4.75234	2.01e-06	1.76e-05
Creb5	1324.9	-0.626847	0.131913	-4.75198	2.01e-06	1.76e-05
Nabp2	5171.17	0.408568	0.0859843	4.75166	2.02e-06	1.76e-05
Prkra	3454.39	0.411471	0.0866026	4.75125	2.02e-06	1.76e-05
Gdi2	21232.4	-0.242473	0.0510393	-4.75071	2.03e-06	1.77e-05
Gfpt1	8592.83	-0.352179	0.0741475	-4.74971	2.04e-06	1.77e-05
Paox	773.537	0.817197	0.172095	4.74853	2.05e-06	1.78e-05
Hspb2	2001.13	0.627294	0.132108	4.74834	2.05e-06	1.78e-05
Wnt6	116.029	2.17777	0.458754	4.74713	2.06e-06	1.79e-05
Loxl4	628.473	0.917932	0.193382	4.74673	2.07e-06	1.8e-05
Edn2	73.8326	2.75501	0.580761	4.7438	2.1e-06	1.82e-05
Rcor3	1540.88	-0.681247	0.143642	-4.74268	2.11e-06	1.83e-05
Paqr7	568.852	0.93914	0.198109	4.74052	2.13e-06	1.85e-05
Cx3cl1	45.1491	4.65847	0.982796	4.74002	2.14e-06	1.85e-05
Lgals3	8119.62	-0.307243	0.0648326	-4.73902	2.15e-06	1.86e-05
Hsf4	317.232	1.26578	0.267093	4.7391	2.15e-06	1.86e-05
Prkca	5022.93	0.418624	0.0883685	4.73725	2.17e-06	1.88e-05
Arl4d	461.775	1.03571	0.218706	4.73563	2.18e-06	1.89e-05
LOC102550999	162.214	1.76188	0.372079	4.73523	2.19e-06	1.89e-05
Stag2	10142.9	-0.341804	0.072213	-4.73327	2.21e-06	1.91e-05
Rprd1a	2627.88	0.471668	0.0997226	4.7298	2.25e-06	1.94e-05
Vmac	605.676	0.898029	0.189858	4.73	2.25e-06	1.94e-05
Ryk	19540	-0.236072	0.0499116	-4.7298	2.25e-06	1.94e-05
Cct2	25968	-0.24236	0.0512386	-4.73003	2.24e-06	1.94e-05
Ugp2	3447.61	-0.412919	0.0873196	-4.72882	2.26e-06	1.95e-05
Fst	597.816	0.911817	0.192832	4.72855	2.26e-06	1.95e-05
Zfp185	1641.59	0.565214	0.119536	4.72841	2.26e-06	1.95e-05
Wdr81	2575.54	0.528094	0.111698	4.72785	2.27e-06	1.95e-05
LOC314140	3961.47	-0.408652	0.0864354	-4.72783	2.27e-06	1.95e-05
Emilin2	484.722	0.999339	0.211368	4.72797	2.27e-06	1.95e-05
Sec24b	5550.14	-0.364044	0.0770074	-4.72738	2.27e-06	1.96e-05
Prim1	17975.9	-0.237476	0.0502374	-4.72708	2.28e-06	1.96e-05
Plp2	12669	-0.270653	0.057263	-4.72648	2.28e-06	1.96e-05
Map1lc3b	8285.73	-0.30745	0.065052	-4.72621	2.29e-06	1.96e-05
Sesn1	1445.53	0.62633	0.132519	4.72632	2.29e-06	1.96e-05
Eri1	6614.34	-0.348734	0.0737885	-4.72613	2.29e-06	1.96e-05
Glb1	4777.63	0.364061	0.0770469	4.72518	2.3e-06	1.97e-05
Atxn3	2645.71	-0.462671	0.0979353	-4.72425	2.31e-06	1.98e-05
Atox1	1915.7	0.529673	0.112144	4.72315	2.32e-06	1.99e-05
Ndc1	6809.75	-0.31729	0.0671849	-4.72264	2.33e-06	1.99e-05
Wnt4	195.664	1.62237	0.343604	4.72163	2.34e-06	2e-05
Mrps18b	2796.69	-0.458372	0.0971195	-4.71967	2.36e-06	2.02e-05
Plcb4	1770.86	-0.542539	0.114966	-4.71912	2.37e-06	2.02e-05
Eif4e	9084.06	-0.300398	0.0636583	-4.71891	2.37e-06	2.02e-05
Brd2	7860.41	-0.299325	0.0634338	-4.71869	2.37e-06	2.03e-05
Mras	10156	-0.287263	0.0608897	-4.71775	2.38e-06	2.03e-05
Fzd4	23383.2	0.248803	0.0527503	4.71662	2.4e-06	2.04e-05
Ddx25	581.376	0.964654	0.204554	4.71589	2.41e-06	2.05e-05
LOC108348298	3353.57	-0.436072	0.0925048	-4.71404	2.43e-06	2.07e-05
LOC102549675	5834.81	0.342572	0.0726835	4.7132	2.44e-06	2.08e-05
Sp4	532.023	-0.965498	0.204943	-4.71106	2.46e-06	2.1e-05
Bbc3	494.793	1.1855	0.251727	4.70946	2.48e-06	2.11e-05
Ifi44l	47.4226	3.75475	0.797754	4.70664	2.52e-06	2.14e-05
Ptgr1	439.818	1.173	0.249286	4.70544	2.53e-06	2.15e-05
Pabpc4	27588.7	-0.230467	0.04899	-4.70438	2.55e-06	2.16e-05
Gprasp2	2285.23	0.521263	0.110853	4.70227	2.57e-06	2.18e-05
Slc35d1	1494.43	-0.602882	0.128276	-4.69989	2.6e-06	2.21e-05
Ncln	13161.9	-0.27542	0.0586653	-4.69477	2.67e-06	2.26e-05
Ndufb4	3860.53	-0.3963	0.0844389	-4.69333	2.69e-06	2.28e-05
Phf11	46.7276	4.33365	0.923769	4.69127	2.72e-06	2.3e-05
Lrrc71	63.9605	2.98414	0.636122	4.69114	2.72e-06	2.3e-05
Snrpg	3933.89	0.393563	0.0839475	4.68821	2.76e-06	2.33e-05
Rdx	10449.3	-0.27248	0.0581216	-4.6881	2.76e-06	2.33e-05
Soga1	1694.26	-0.703733	0.150237	-4.68415	2.81e-06	2.38e-05
Gabpb2	1647.21	-0.595451	0.127138	-4.68351	2.82e-06	2.38e-05
LOC100912218	1092.16	-0.671217	0.143344	-4.68257	2.83e-06	2.39e-05
Snx4	4992.42	-0.364933	0.0779448	-4.68194	2.84e-06	2.4e-05
Rps23	26973.6	0.305544	0.065272	4.68109	2.85e-06	2.41e-05
C3ar1	1111.09	-0.763023	0.16307	-4.67913	2.88e-06	2.43e-05
Abca9	1003.31	0.75436	0.161292	4.67697	2.91e-06	2.45e-05
Arnt2	8140.63	-0.297759	0.0636691	-4.67666	2.92e-06	2.46e-05
Rpl36	38819.2	-0.247418	0.0529124	-4.67599	2.93e-06	2.46e-05
LOC102547313	45.0028	3.82037	0.817398	4.67381	2.96e-06	2.49e-05
Zdhhc7	4701.75	-0.408852	0.0875708	-4.66881	3.03e-06	2.55e-05
Wnt5b	349.338	1.30157	0.278786	4.66869	3.03e-06	2.55e-05
Kmt2c	5759.97	-0.464296	0.0994629	-4.66803	3.04e-06	2.56e-05
Pttg1ip	8947.19	0.292231	0.0626291	4.66606	3.07e-06	2.58e-05
LOC100365773	40.7968	4.50582	0.965748	4.66563	3.08e-06	2.58e-05
Apex1	11052.8	-0.283694	0.060813	-4.66503	3.09e-06	2.59e-05
Wdhd1	7055.44	-0.369107	0.0791987	-4.66052	3.15e-06	2.65e-05
Epn1	6058.71	0.344915	0.0740206	4.65971	3.17e-06	2.65e-05
[truncated: 16,556 more rows]
