# Supplementary material for: The role of ZNF143 overexpression in rat liver cell proliferation
Source: BMC Genomics. 2022 Jul 2;23:483. doi: 10.1186/s12864-022-08714-2 (PMC9250731; doi:10.1186/s12864-022-08714-2)
Supplement: Supplementary file 9 — Additional file 9: TableS2. All peaks of ZNF143. [file 12864_2022_8714_MOESM9_ESM.xlsx]

## Sheet: all peaks
seqnames	start	end	width	strand	Conc	Conc_OE	Conc_Cont	Fold	p.value	FDR	intergenic	N/A	gene_id
chr1	174728167	174728467	301	*	6.37	7.35	0.95	6.4	1.31e-118	2.96e-114	cds-exon	NM_001012169.1	Zfp143
chr13	48979612	48979912	301	*	5.4	6.08	4.07	2.02	1.42e-19	1.6e-15	cds-intron	XM_017598967.1	LOC102556277
chr1	129546196	129546496	301	*	3.73	0.54	4.65	-4.11	9.4e-17	7.07e-13	downstream	XR_590333.2	LOC102551020
chr9	36989197	36989497	301	*	4.13	2.22	4.92	-2.7	9.12e-15	5.15e-11	intergenic	N/A	N/A
chr14	46610351	46610651	301	*	4.45	2.78	5.2	-2.42	4.32e-14	1.95e-10	intergenic	N/A	N/A
chr2	52672580	52672880	301	*	3.02	-0.09	3.93	-4.02	8.44e-14	3.18e-10	5utr-exon	XR_590924.2	LOC102556643
chr2	180305723	180306023	301	*	3.56	1.46	4.38	-2.92	6.49e-13	1.76e-09	intergenic	N/A	N/A
chr16	79488096	79488396	301	*	4.2	2.65	4.93	-2.28	6.53e-13	1.76e-09	intergenic	N/A	N/A
chr1	43676835	43677135	301	*	3.51	0.88	4.39	-3.5	7.03e-13	1.76e-09	5utr-intron	NR_027877.1	Oprm1
chr14	37889864	37890164	301	*	3.12	0.17	4.02	-3.85	1.71e-12	3.87e-09	downstream	XR_001841122.1	LOC102556376
chr9	13901873	13902173	301	*	4.6	5.51	1.54	3.97	2.24e-12	4.59e-09	5utr-exon	XR_001839735.1	LOC108351889
chr9	30208439	30208739	301	*	2.92	-0.09	3.82	-3.92	2.58e-12	4.86e-09	intergenic	N/A	N/A
chr11	78772182	78772482	301	*	3.78	1.9	4.57	-2.66	4.4e-12	7.63e-09	cds-intron	NM_001108320.1	Tprg1
chr1	227922533	227922833	301	*	2.99	0.31	3.87	-3.57	5.41e-12	8.72e-09	cds-intron	XM_342028.7	Ms4a6a
chr3	142229517	142229817	301	*	5.15	5.76	4.07	1.69	7.11e-12	1.07e-08	intergenic	N/A	N/A
chr19	37795261	37795561	301	*	11.44	11.34	11.54	-0.2	1.21e-11	1.71e-08	TSS	XM_006255529.3	Tsnaxip1
chr20	38785015	38785315	301	*	3.2	0.67	4.07	-3.41	1.66e-11	2.21e-08	intergenic	N/A	N/A
chr6	97281094	97281394	301	*	3.17	0.81	4.02	-3.21	5.23e-11	6.56e-08	intergenic	N/A	N/A
chr1	35202876	35203176	301	*	3.54	4.31	1.76	2.55	1.42e-10	1.69e-07	intergenic	N/A	N/A
chr3	101352738	101353038	301	*	3.62	4.37	1.94	2.43	2.01e-10	2.27e-07	intergenic	N/A	N/A
chr9	112131660	112131960	301	*	4.95	4.09	5.49	-1.4	2.71e-10	2.91e-07	3utr-intron	XR_357270.2	LOC102552268
chr9	113331375	113331675	301	*	7.91	8.12	7.66	0.46	4.57e-10	4.52e-07	5utr-exon	XM_008767384.1	Vapa
chr13	101520778	101521078	301	*	4.6	5.18	3.59	1.59	4.6e-10	4.52e-07	TSS	XM_006250384.3	Disp1
chr14	83404720	83405020	301	*	6.94	7.22	6.59	0.63	7.21e-10	6.78e-07	TSS	NM_001191682.1	Sfi1
chr3	148403112	148403412	301	*	4.25	4.91	2.99	1.92	1.07e-09	9.69e-07	intergenic	N/A	N/A
chr13	74634155	74634455	301	*	3.09	1.01	3.9	-2.89	1.59e-09	1.38e-06	intergenic	N/A	N/A
chr14	82425888	82426188	301	*	3.86	4.57	2.39	2.18	1.89e-09	1.58e-06	intergenic	N/A	N/A
chr1	134346428	134346728	301	*	2.91	0.87	3.72	-2.85	2.42e-09	1.95e-06	intergenic	N/A	N/A
chr2	34565500	34565800	301	*	4.02	2.82	4.66	-1.84	3.22e-09	2.51e-06	cds-intron	XM_008760707.2	Adamts6
chr19	27432159	27432459	301	*	4.76	3.61	5.39	-1.77	4.06e-09	3.05e-06	cds-intron	XM_006255355.2	Mylk3
chr2	47813965	47814265	301	*	3.28	1.65	4.03	-2.38	9.39e-09	6.84e-06	intergenic	N/A	N/A
chr8	53825852	53826152	301	*	3.31	1.64	4.06	-2.42	1.06e-08	7.5e-06	3utr-exon	XR_593877.2	LOC102556026
chr8	82360748	82361048	301	*	4.21	3.14	4.81	-1.67	1.18e-08	8.09e-06	5utr-intron	XR_356434.3	LOC102551227
chr8	13550094	13550394	301	*	3.65	2.17	4.37	-2.19	1.39e-08	9.21e-06	cds-intron	NM_001106801.1	Med17
chr19	60234026	60234326	301	*	2.93	1.13	3.7	-2.57	1.79e-08	1.15e-05	cds-intron	NM_031235.1	Pard3
chr3	149151902	149152202	301	*	3.32	1.75	4.05	-2.3	2.23e-08	1.4e-05	cds-intron	NM_001003959.1	Dnmt3b
chr12	24969306	24969606	301	*	3.74	4.47	2.19	2.28	2.46e-08	1.5e-05	intergenic	N/A	N/A
chr6	52638685	52638985	301	*	2.74	3.58	0.45	3.13	2.72e-08	1.62e-05	cds-intron	XM_008764632.2	Atxn7l1
chr3	100402328	100402628	301	*	2.36	-0.09	3.22	-3.31	2.87e-08	1.63e-05	cds-intron	NM_001137642.1	Kif18a
chr5	159531950	159532250	301	*	4.23	4.81	3.23	1.58	2.89e-08	1.63e-05	upstream	NM_001107989.1	Mfap2
chr19	10556853	10557153	301	*	2.54	3.4	0.12	3.27	3.02e-08	1.66e-05	intergenic	N/A	N/A
chr7	27038548	27038848	301	*	4.45	5.03	3.46	1.57	3.32e-08	1.78e-05	intergenic	N/A	N/A
chr19	37819653	37819953	301	*	8.25	8.05	8.43	-0.38	3.97e-08	2.09e-05	TSS	NM_001024257.1	Cenpt
chr12	22992760	22993060	301	*	2.75	3.57	0.66	2.91	5.92e-08	3.04e-05	intergenic	N/A	N/A
chr4	97650570	97650870	301	*	5.67	5.06	6.1	-1.04	6.13e-08	3.08e-05	5utr-intron	XM_006236610.2	Gng12
chr18	61168961	61169261	301	*	4.2	3.2	4.78	-1.58	6.34e-08	3.11e-05	intergenic	N/A	N/A
chr1	280570547	280570847	301	*	3.41	1.9	4.13	-2.22	8.02e-08	3.85e-05	intergenic	N/A	N/A
chr14	9358167	9358467	301	*	3.4	4.13	1.86	2.27	8.81e-08	4.09e-05	cds-intron	NM_001170551.2	Wdfy3
chr5	173572937	173573237	301	*	2.95	0.77	3.78	-3.01	8.88e-08	4.09e-05	intergenic	N/A	N/A
chr19	52317781	52318081	301	*	6.13	5.53	6.56	-1.03	9.23e-08	4.17e-05	cds-intron	XM_006255705.2	Wfdc1
chr13	35667479	35667779	301	*	4.17	2.96	4.82	-1.85	1.08e-07	4.76e-05	cds-intron	NM_001012023.1	Epb4.1l5
chr17	68719517	68719817	301	*	3.58	2.34	4.24	-1.9	1.1e-07	4.76e-05	intergenic	N/A	N/A
chr5	151295023	151295323	301	*	5.66	6.04	5.15	0.89	1.43e-07	5.98e-05	intergenic	N/A	N/A
chrX	74682129	74682429	301	*	2.48	0.4	3.3	-2.9	1.45e-07	5.98e-05	cds-intron	NM_147216.1	Slc16a2
chr1	177136484	177136784	301	*	6.11	6.5	5.59	0.91	1.46e-07	5.98e-05	5utr-intron	XR_001835449.1	Mical2
chr1	281751906	281752206	301	*	3.63	2.45	4.28	-1.83	1.53e-07	6.14e-05	intergenic	N/A	N/A
chr16	21177407	21177707	301	*	8.04	8.21	7.85	0.37	1.55e-07	6.14e-05	promoter	XM_017600035.1	Gatad2a
chr13	49068090	49068390	301	*	3.46	4.14	2.11	2.03	1.65e-07	6.41e-05	intergenic	N/A	N/A
chr4	177389434	177389734	301	*	5.06	4.35	5.53	-1.19	1.71e-07	6.56e-05	intergenic	N/A	N/A
chr15	32854920	32855220	301	*	4.44	3.17	5.11	-1.94	1.82e-07	6.74e-05	intergenic	N/A	N/A
chr11	60557219	60557519	301	*	4.01	2.87	4.64	-1.77	1.82e-07	6.74e-05	intergenic	N/A	N/A
chr1	99053625	99053925	301	*	4.63	3.72	5.19	-1.47	1.88e-07	6.86e-05	cds-exon	XM_017590445.1	LOC108349760
chr7	96433722	96434022	301	*	3.62	4.28	2.34	1.94	2.22e-07	7.97e-05	intergenic	N/A	N/A
chrX	21421284	21421584	301	*	4.47	3.56	5.02	-1.46	2.32e-07	8.17e-05	intergenic	N/A	N/A
chr1	21727105	21727405	301	*	3.1	3.83	1.55	2.28	2.35e-07	8.17e-05	intergenic	N/A	N/A
chr8	77744030	77744330	301	*	5.8	6.22	5.19	1.04	2.68e-07	9.06e-05	intergenic	N/A	N/A
chr3	9258682	9258982	301	*	3.11	3.84	1.55	2.29	2.69e-07	9.06e-05	cds-intron	NM_001108578.1	Aif1l
chr1	81109773	81110073	301	*	4.24	4.86	3.1	1.77	2.79e-07	9.25e-05	intergenic	N/A	N/A
chr4	8138190	8138490	301	*	3.18	3.92	1.56	2.36	2.83e-07	9.25e-05	cds-intron	XM_017592513.1	Srpk2
chr15	18676622	18676922	301	*	3.21	3.91	1.81	2.1	2.99e-07	9.66e-05	5utr-intron	XM_006251767.3	Abhd6
chr12	7922257	7922557	301	*	3.34	4.07	1.78	2.3	3.06e-07	9.74e-05	intergenic	N/A	N/A
chr18	47646450	47646750	301	*	2.76	3.54	0.91	2.63	3.15e-07	9.88e-05	intergenic	N/A	N/A
chr7	120244824	120245124	301	*	2.71	3.52	0.74	2.77	3.35e-07	0.000104	intergenic	N/A	N/A
chr4	174004106	174004406	301	*	3.14	1.72	3.85	-2.13	3.64e-07	0.000111	cds-intron	XM_008763348.1	Pik3c2g
chr1	135867302	135867602	301	*	2.91	1.25	3.66	-2.41	3.78e-07	0.000114	cds-intron	XM_006229378.3	Slco3a1
chr2	203343846	203344146	301	*	4.21	3.3	4.77	-1.47	3.94e-07	0.000117	cds-intron	NM_001106454.3	Ttf2
chr3	22496360	22496660	301	*	3.04	1.57	3.75	-2.18	3.97e-07	0.000117	cds-intron	NM_001191747.1	Dennd1a
chr10	64718849	64719149	301	*	3.4	2.06	4.08	-2.02	4.08e-07	0.000118	intergenic	N/A	N/A
chr14	2793760	2794060	301	*	4.25	3.41	4.77	-1.36	4.36e-07	0.000125	cds-intron	NM_001170456.1	Fam69a
chr7	75409739	75410039	301	*	3.61	2.46	4.25	-1.79	4.55e-07	0.000127	3utr-intron	NM_134353.3	Pabpc1
chr15	84671195	84671495	301	*	2.28	0.17	3.1	-2.94	4.56e-07	0.000127	5utr-intron	XM_006252410.3	Klf12
chr1	204662882	204663182	301	*	6.56	5.96	6.98	-1.02	4.63e-07	0.000128	cds-intron	XM_008759911.2	Lhpp
chr16	6712380	6712680	301	*	2.89	3.64	1.25	2.39	4.73e-07	0.000128	TSS	NM_001135866.1	Rft1
chr8	104989274	104989574	301	*	3.48	2.2	4.15	-1.94	4.75e-07	0.000128	3utr-intron	XR_001839506.1	Slc25a36
chr2	43635392	43635692	301	*	2.46	0.62	3.25	-2.63	5.25e-07	0.000139	5utr-intron	XR_590894.2	LOC102554307
chr20	29336120	29336420	301	*	4.11	3.09	4.7	-1.61	5.43e-07	0.000143	cds-intron	XM_006256420.3	Micu1
chr20	34621298	34621598	301	*	4.91	5.38	4.21	1.17	5.91e-07	0.000153	cds-intron	XM_017601527.1	Cep85l
chr7	23869554	23869854	301	*	2.51	0.67	3.29	-2.63	6.09e-07	0.000156	cds-intron	NM_001106773.1	Bpifc
chr9	80089316	80089616	301	*	2.3	0.26	3.11	-2.85	6.14e-07	0.000156	intergenic	N/A	N/A
chr9	59987073	59987373	301	*	2.12	-0.09	2.96	-3.05	6.47e-07	0.000161	5utr-intron	XM_006244937.3	Slc39a10
chr4	22425371	22425671	301	*	2.64	0.84	3.42	-2.57	6.5e-07	0.000161	TSS	NM_133401.1	Abcb1a
chr10	67261663	67261963	301	*	3.32	2.02	4	-1.97	7.18e-07	0.000176	cds-intron	XM_017597670.1	Utp6
chr8	65173962	65174262	301	*	3.51	4.21	2.13	2.07	7.42e-07	0.00018	cds-intron	XM_017596049.1	Thsd4
chr7	109127998	109128298	301	*	2.76	3.52	1.1	2.42	7.56e-07	0.000182	cds-intron	XM_017594960.1	Zfat
chr4	26054983	26055283	301	*	2.21	-0.09	3.06	-3.15	7.9e-07	0.000188	cds-intron	NM_001108617.1	Cdk14
chr9	53783332	53783632	301	*	5.3	5.72	4.7	1.02	8.08e-07	0.000188	intergenic	N/A	N/A
chr2	207575816	207576116	301	*	2.72	1.07	3.47	-2.4	8.08e-07	0.000188	promoter	XR_001836858.1	LOC102548357
chr1	180912132	180912432	301	*	3.1	1.3	3.88	-2.58	8.23e-07	0.00019	intergenic	N/A	N/A
chr6	28432439	28432739	301	*	4.36	4.87	3.57	1.3	9.26e-07	0.000211	cds-intron	XM_006239853.1	Efr3b
chr3	47002592	47002892	301	*	4.02	3.11	4.57	-1.47	1.04e-06	0.000234	cds-intron	XM_006234235.2	Rbms1
chrX	33701885	33702185	301	*	5.03	4.18	5.57	-1.39	1.08e-06	0.00024	5utr-intron	XR_597587.1	LOC102550331
chr8	24510072	24510372	301	*	3.07	3.8	1.52	2.28	1.08e-06	0.00024	cds-intron	NM_001135799.1	Bmper
chr17	86601008	86601308	301	*	2.42	0.62	3.2	-2.58	1.13e-06	0.000247	3utr-exon	XR_001841978.1	LOC108348625
chr10	89180089	89180389	301	*	5.58	5.98	5.02	0.97	1.15e-06	0.000249	promoter	XM_006247280.3	Wnk4
chrX	52782959	52783259	301	*	2.76	3.5	1.17	2.34	1.24e-06	0.000267	cds-intron	XM_017601907.1	Dmd
chr19	23882142	23882442	301	*	2.43	3.23	0.45	2.78	1.3e-06	0.000275	intergenic	N/A	N/A
chr6	29369164	29369464	301	*	3.52	4.24	2.01	2.23	1.3e-06	0.000275	5utr-intron	XM_017594072.1	Klhl29
chr4	77403733	77404033	301	*	3.39	1.99	4.09	-2.1	1.32e-06	0.000277	intergenic	N/A	N/A
chr5	80697056	80697356	301	*	4.22	4.78	3.28	1.5	1.34e-06	0.000277	intergenic	N/A	N/A
chr20	6073873	6074173	301	*	2.54	0.77	3.31	-2.54	1.36e-06	0.000279	5utr-intron	XR_362040.3	Brpf3
chr19	37830605	37830905	301	*	11.07	10.98	11.15	-0.16	1.45e-06	0.000292	TSS	NM_001007629.1	Nutf2
chr6	129436665	129436965	301	*	5.01	4.39	5.44	-1.06	1.46e-06	0.000292	promoter	NM_030851.1	Bdkrb1
chr7	118044521	118044821	301	*	3.3	3.98	1.97	2.01	1.46e-06	0.000292	intergenic	N/A	N/A
chr3	101559874	101560174	301	*	2.58	0.95	3.33	-2.38	1.56e-06	0.000309	intergenic	N/A	N/A
chr5	4685601	4685901	301	*	3.28	3.99	1.84	2.15	1.72e-06	0.000336	intergenic	N/A	N/A
chr1	222077758	222078058	301	*	5.07	5.56	4.3	1.26	1.73e-06	0.000336	intergenic	N/A	N/A
chr7	121318774	121319074	301	*	2.91	3.63	1.41	2.22	1.76e-06	0.000339	cds-intron	XM_006241971.3	Syngr1
chrX	111324902	111325202	301	*	7.81	7.53	8.04	-0.52	1.92e-06	0.000367	TSS	NM_001109420.1	Rbm41
chr11	44458316	44458616	301	*	2.42	3.22	0.47	2.76	2e-06	0.000374	intergenic	N/A	N/A
chr18	31103779	31104079	301	*	2.7	1.02	3.45	-2.43	2e-06	0.000374	3utr-intron	XR_001842023.1	Fchsd1
chr2	227318166	227318466	301	*	3.82	2.84	4.4	-1.55	2e-06	0.000374	cds-intron	NM_001191963.1	Synpo2
chr7	126451272	126451572	301	*	3.38	4.02	2.2	1.82	2.04e-06	0.000378	cds-intron	NM_001009695.1	Wnt7b
chr2	46743665	46743965	301	*	3.36	2.12	4.01	-1.89	2.09e-06	0.000383	5utr-intron	XR_590907.1	LOC103691459
chr1	1150311	1150611	301	*	2.04	-0.09	2.87	-2.96	2.11e-06	0.000383	intergenic	N/A	N/A
chr19	52323408	52323708	301	*	4.47	3.68	4.98	-1.31	2.15e-06	0.000388	cds-intron	XM_006255705.2	Wfdc1
chr14	92000621	92000921	301	*	2.5	3.27	0.72	2.55	2.17e-06	0.000389	upstream	XR_595912.2	LOC103693175
chr10	88892916	88893216	301	*	3.66	2.58	4.28	-1.7	2.2e-06	0.000391	intergenic	N/A	N/A
chr19	54172300	54172600	301	*	3.28	2.04	3.93	-1.89	2.22e-06	0.000392	intergenic	N/A	N/A
chr2	118466082	118466382	301	*	3.32	2.12	3.97	-1.85	2.3e-06	0.000402	5utr-intron	XM_017590735.1	Kcnmb2
chr18	62112248	62112548	301	*	4.7	5.2	3.93	1.27	2.56e-06	0.000445	intergenic	N/A	N/A
chr1	261872607	261872907	301	*	3.78	2.6	4.42	-1.82	2.69e-06	0.000463	3utr-intron	XR_590700.2	LOC102547572
chr13	90966737	90967037	301	*	4.5	3.67	5.02	-1.35	2.78e-06	0.000473	downstream	NM_001105973.1	Slamf8
chr20	18381202	18381502	301	*	2.04	-0.09	2.86	-2.95	2.78e-06	0.000473	intergenic	N/A	N/A
chr2	211815773	211816073	301	*	5.32	4.51	5.84	-1.33	2.84e-06	0.000478	cds-intron	NM_001163568.2	Fam102b
chr3	142463432	142463732	301	*	3.63	2.49	4.25	-1.76	2.93e-06	0.000489	5utr-intron	XR_352697.3	LOC102549662
chr3	126245594	126245894	301	*	3.27	2.12	3.91	-1.79	2.97e-06	0.000492	intergenic	N/A	N/A
chr15	93584524	93584824	301	*	2.64	1.05	3.38	-2.32	3.04e-06	0.000501	intergenic	N/A	N/A
chr4	16030640	16030940	301	*	2.66	0.62	3.47	-2.86	3.13e-06	0.000513	cds-intron	XM_006235981.2	Cacna2d1
chr9	107625182	107625482	301	*	2.56	3.34	0.74	2.6	3.17e-06	0.000514	intergenic	N/A	N/A
chr6	110783333	110783633	301	*	2.6	0.96	3.34	-2.38	3.22e-06	0.000519	intergenic	N/A	N/A
chr7	34713186	34713486	301	*	3.96	3.01	4.53	-1.52	3.29e-06	0.000527	promoter	NM_001108083.1	Usp44
chr6	60444670	60444970	301	*	3.9	4.46	2.98	1.47	3.32e-06	0.000527	cds-intron	XM_008764654.2	Dock4
chr8	68212868	68213168	301	*	3.72	2.74	4.3	-1.57	3.37e-06	0.000531	cds-intron	XM_006243229.3	Map2k5
chr13	55344295	55344595	301	*	2.18	-0.09	3.02	-3.11	3.47e-06	0.000539	intergenic	N/A	N/A
chr11	89121582	89121882	301	*	4.03	3.11	4.58	-1.47	3.5e-06	0.000539	cds-intron	NM_001100988.1	Spidr
chr14	88985274	88985574	301	*	3.43	4.05	2.31	1.74	3.51e-06	0.000539	intergenic	N/A	N/A
chr8	26186425	26186725	301	*	2.88	1.46	3.58	-2.12	3.51e-06	0.000539	intergenic	N/A	N/A
chr3	64140127	64140427	301	*	2.32	0.58	3.09	-2.51	3.73e-06	0.000568	intergenic	N/A	N/A
chr3	163546697	163546997	301	*	4.69	5.15	4.03	1.12	3.75e-06	0.000568	intergenic	N/A	N/A
chr18	71398068	71398368	301	*	3.52	4.15	2.37	1.77	3.89e-06	0.000585	cds-intron	NM_030858.1	Smad7
chr16	11720540	11720840	301	*	3	1.64	3.69	-2.04	3.92e-06	0.000586	cds-intron	NM_024378.1	Grid1
chr1	104645432	104645732	301	*	3.27	3.95	1.9	2.05	3.95e-06	0.000587	cds-intron	XM_017588749.1	Nav2
chr11	74992199	74992499	301	*	3.32	1.99	4	-2	4.08e-06	0.000603	cds-intron	XM_008768800.2	Atp13a5
chr6	145393847	145394147	301	*	3.28	2.09	3.92	-1.83	4.19e-06	0.000613	cds-intron	XM_017594239.1	Rapgef5
chr4	153737164	153737464	301	*	2.49	3.25	0.74	2.51	4.21e-06	0.000613	intergenic	N/A	N/A
chr1	261986815	261987115	301	*	6.25	5.77	6.61	-0.83	4.31e-06	0.000623	TSS	XM_006231396.3	Pyroxd2
chr9	13363579	13363879	301	*	3.85	4.4	2.94	1.46	4.36e-06	0.000626	intergenic	N/A	N/A
chr6	26213597	26213897	301	*	4.08	4.78	2.65	2.13	4.38e-06	0.000626	downstream	NM_001106709.2	Slc4a1ap
chr5	57388871	57389171	301	*	2.17	2.98	0.12	2.86	4.5e-06	0.000638	intergenic	N/A	N/A
chr6	41380637	41380937	301	*	4.78	4.19	5.2	-1.01	4.53e-06	0.000639	intergenic	N/A	N/A
chr19	21343440	21343740	301	*	2.46	0.72	3.22	-2.5	4.6e-06	0.000645	intergenic	N/A	N/A
chr7	11521715	11522015	301	*	6.45	6.73	6.09	0.64	4.66e-06	0.000649	TSS	NM_022703.3	Sgta
chr19	37825222	37825522	301	*	10.74	10.61	10.86	-0.25	4.76e-06	0.000651	promoter	NM_001107422.1	Thap11
chr17	27041713	27042013	301	*	3.71	2.74	4.29	-1.55	4.76e-06	0.000651	cds-intron	NM_013107.1	Bmp6
chr6	50569100	50569400	301	*	5.15	4.44	5.62	-1.18	4.78e-06	0.000651	cds-intron	XM_006239996.3	Lamb1
chr6	40934222	40934522	301	*	3.7	2.64	4.3	-1.67	4.79e-06	0.000651	intergenic	N/A	N/A
chr13	109637156	109637456	301	*	4.34	4.9	3.41	1.48	4.83e-06	0.000651	intergenic	N/A	N/A
chr1	80352898	80353198	301	*	3.83	4.4	2.86	1.54	4.86e-06	0.000651	cds-intron	NM_001191071.1	Mark4
chrX	156458120	156458420	301	*	3.57	1.92	4.32	-2.4	4.87e-06	0.000651	upstream	XM_006229570.3	Flna
chr11	74457576	74457876	301	*	5.12	4.54	5.53	-1	5.11e-06	0.000678	intergenic	N/A	N/A
chr1	52172307	52172607	301	*	4.49	3.46	5.08	-1.62	5.53e-06	0.000727	5utr-intron	XR_001835617.1	LOC108349524
chr10	68173063	68173363	301	*	4.32	4.84	3.52	1.31	5.54e-06	0.000727	TSS	NM_001007672.1	Tmem98
chr1	56156266	56156566	301	*	3.66	2.66	4.25	-1.58	5.6e-06	0.000731	intergenic	N/A	N/A
chr9	54558239	54558539	301	*	3.3	2.2	3.91	-1.71	5.85e-06	0.000759	TSS	XM_017596806.1	LOC103690550
chr3	50943058	50943358	301	*	3.39	4	2.31	1.69	6.28e-06	0.00081	cds-intron	NM_031623.1	Grb14
chr1	177098794	177099094	301	*	6.19	6.56	5.7	0.86	6.33e-06	0.00081	5utr-intron	XR_001835449.1	Mical2
chr11	69301106	69301406	301	*	2.49	0.87	3.24	-2.36	6.35e-06	0.00081	cds-exon	XM_006248441.2	Ccdc14
chr11	75656168	75656468	301	*	4.3	4.92	3.19	1.73	6.39e-06	0.000811	cds-intron	XM_017597855.1	Fgf12
chr1	219284716	219285016	301	*	2.98	3.66	1.67	1.99	6.44e-06	0.000812	intergenic	N/A	N/A
chr2	196235742	196236042	301	*	5.14	4.52	5.57	-1.05	6.57e-06	0.000824	cds-intron	XM_008761316.1	Pip5k1a
chr2	57419535	57419835	301	*	2.65	1.15	3.37	-2.22	6.65e-06	0.000825	intergenic	N/A	N/A
chr1	165508495	165508795	301	*	6.03	6.37	5.58	0.78	6.65e-06	0.000825	5utr-intron	NM_019354.3	Ucp2
chr8	107995204	107995504	301	*	2.42	3.18	0.72	2.46	6.84e-06	0.000844	intergenic	N/A	N/A
chr19	10101104	10101404	301	*	2.43	3.2	0.66	2.55	7.05e-06	0.000865	TSS	NM_001106168.2	Mmp15
chr5	13386905	13387205	301	*	2.52	0.95	3.25	-2.31	7.1e-06	0.000866	intergenic	N/A	N/A
chr1	247985364	247985664	301	*	3.44	2.34	4.06	-1.71	7.15e-06	0.000867	TSS	XM_017589268.1	Ranbp6
chr1	216968159	216968459	301	*	4.83	5.39	3.88	1.51	7.2e-06	0.00087	downstream	NM_001002288.1	Mrgpre
chr9	19507320	19507620	301	*	2.14	2.95	0.12	2.83	7.36e-06	0.000879	intergenic	N/A	N/A
chr8	130673126	130673426	301	*	2.56	3.31	0.94	2.37	7.36e-06	0.000879	intergenic	N/A	N/A
chr17	59731612	59731912	301	*	2.59	1.09	3.31	-2.22	7.84e-06	0.000931	cds-intron	XM_008771753.2	RGD1560860
chr2	182487010	182487310	301	*	3.11	1.86	3.77	-1.92	7.96e-06	0.000939	intergenic	N/A	N/A
chr3	175463253	175463553	301	*	3.49	4.09	2.43	1.66	8.01e-06	0.000939	cds-intron	XM_017591618.1	Mtg2
chr20	40913666	40913966	301	*	3.72	2.65	4.33	-1.69	8.02e-06	0.000939	intergenic	N/A	N/A
chr11	75450248	75450548	301	*	3.81	2.65	4.45	-1.8	8.08e-06	0.00094	cds-intron	NM_001109056.2	Mb21d2
chr8	130028910	130029210	301	*	3.45	4.05	2.42	1.63	8.32e-06	0.000959	5utr-intron	XM_006244103.3	Trak1
chr7	18635497	18635797	301	*	4.22	3.39	4.75	-1.36	8.38e-06	0.000959	promoter	NM_199115.2	Angptl4
chr9	15492951	15493251	301	*	4.04	4.58	3.16	1.42	8.42e-06	0.000959	intergenic	N/A	N/A
chr3	176472260	176472560	301	*	6.85	7.08	6.57	0.51	8.47e-06	0.000959	upstream	NM_145090.3	Arfgap1
chr1	265099862	265100162	301	*	8.4	8.26	8.53	-0.27	8.48e-06	0.000959	TSS	NM_001007148.2	Btrc
chr16	40555067	40555367	301	*	3.13	3.78	1.93	1.84	8.49e-06	0.000959	TSS	NM_053653.1	Vegfc
chr7	50129398	50129698	301	*	4.86	4.19	5.31	-1.13	8.58e-06	0.000964	cds-intron	XM_017594679.1	Syt1
chr13	109740784	109741084	301	*	3.28	2.12	3.91	-1.79	8.76e-06	0.00098	3utr-intron	XR_001840962.1	LOC102554575
chr10	45169281	45169581	301	*	4.61	3.91	5.08	-1.17	8.96e-06	0.000996	TSS	XM_006246531.2	RGD1561277
chr10	16963563	16963863	301	*	4.99	4.39	5.42	-1.02	9.52e-06	0.00105	3utr-exon	XR_594631.2	LOC102552476
chr13	96384290	96384590	301	*	4.27	3.49	4.77	-1.29	9.52e-06	0.00105	cds-intron	XM_006250319.3	Efcab2
chrX	65191563	65191863	301	*	2.06	0.18	2.85	-2.67	9.6e-06	0.00105	intergenic	N/A	N/A
chr13	52008770	52009070	301	*	4.84	4.15	5.31	-1.15	9.69e-06	0.00106	intergenic	N/A	N/A
chr2	205553945	205554245	301	*	3.06	1.83	3.71	-1.87	9.73e-06	0.00106	cds-intron	XM_006233059.2	Nras
chr10	89000163	89000463	301	*	5.01	4.15	5.55	-1.4	9.96e-06	0.00108	cds-intron	XM_017597398.1	Mlx
chr14	70063580	70063880	301	*	2.42	0.58	3.2	-2.62	1e-05	0.00108	cds-intron	NM_001305171.1	Fam184b
chr11	73442736	73443036	301	*	3.99	2.57	4.69	-2.11	1.06e-05	0.00113	intergenic	N/A	N/A
chr6	91532591	91532891	301	*	2.9	1.6	3.57	-1.96	1.07e-05	0.00114	cds-intron	NM_001108027.1	Klhdc1
chr9	23409705	23410005	301	*	3.97	3.03	4.53	-1.5	1.12e-05	0.00119	intergenic	N/A	N/A
chr3	22598746	22599046	301	*	3.48	2.41	4.08	-1.68	1.14e-05	0.0012	intergenic	N/A	N/A
chr15	90065387	90065687	301	*	3.56	2.31	4.22	-1.91	1.14e-05	0.0012	intergenic	N/A	N/A
chr7	110165466	110165766	301	*	3.95	2.97	4.52	-1.56	1.15e-05	0.0012	cds-intron	NM_022249.1	Khdrbs3
chr2	210457602	210457902	301	*	3.88	2.98	4.43	-1.44	1.18e-05	0.00123	5utr-intron	XM_008761405.2	Ahcyl1
chr13	85653576	85653876	301	*	2.6	1.05	3.33	-2.28	1.19e-05	0.00123	intergenic	N/A	N/A
chr19	49695118	49695418	301	*	3.98	3.15	4.5	-1.35	1.21e-05	0.00125	5utr-exon	XM_006255685.3	Gan
chr10	67388689	67388989	301	*	4.96	5.37	4.39	0.98	1.23e-05	0.00126	cds-intron	NM_001168612.1	Crlf3
chr14	110893600	110893900	301	*	3.89	3.05	4.42	-1.38	1.24e-05	0.00126	intergenic	N/A	N/A
chr17	23574212	23574512	301	*	2.89	3.61	1.35	2.26	1.24e-05	0.00126	cds-intron	NM_214457.2	Phactr1
chr8	47821969	47822269	301	*	2.53	3.26	0.95	2.31	1.32e-05	0.00134	TSS	XR_356238.2	LOC102555063
chr7	74735586	74735886	301	*	2.73	1.43	3.4	-1.98	1.4e-05	0.00141	TSS	NM_019360.2	Cox6c
chr3	45802283	45802583	301	*	3.68	2.72	4.25	-1.53	1.41e-05	0.00141	cds-intron	XM_006234204.2	Tanc1
chr11	77919224	77919524	301	*	4.01	3.01	4.59	-1.58	1.41e-05	0.00141	intergenic	N/A	N/A
chr20	7059843	7060143	301	*	4.63	5.07	4	1.07	1.49e-05	0.00148	intergenic	N/A	N/A
chr18	31534540	31534840	301	*	3.16	2.02	3.79	-1.76	1.5e-05	0.00148	intergenic	N/A	N/A
chr20	40595592	40595892	301	*	3.19	3.86	1.9	1.96	1.51e-05	0.00148	intergenic	N/A	N/A
chr2	62261232	62261532	301	*	4.77	4.04	5.25	-1.21	1.51e-05	0.00148	cds-intron	XM_017590832.1	Mtmr12
chr1	105098198	105098498	301	*	4.44	3.77	4.9	-1.13	1.51e-05	0.00148	cds-intron	XM_006229251.2	Htatip2
chr19	35352513	35352813	301	*	4.8	4.22	5.22	-1.01	1.53e-05	0.00149	intergenic	N/A	N/A
chr10	93440910	93441210	301	*	4.11	3.32	4.62	-1.29	1.53e-05	0.00149	cds-intron	XM_006247574.3	Tlk2
chr19	54652269	54652569	301	*	4.52	3.89	4.96	-1.07	1.58e-05	0.00152	TSS	NM_001107438.1	Klhdc4
chr1	165506068	165506368	301	*	4.94	5.33	4.4	0.93	1.58e-05	0.00152	TSS	NM_019354.3	Ucp2
chr5	80124700	80125000	301	*	3.95	3.15	4.46	-1.31	1.61e-05	0.00153	intergenic	N/A	N/A
chr6	23394004	23394304	301	*	3.58	4.16	2.6	1.56	1.61e-05	0.00153	cds-intron	XM_002729599.5	Fam179a
chr8	19918344	19918644	301	*	2.12	2.92	0.12	2.8	1.7e-05	0.00162	promoter	NM_001000872.1	Olr1158
chr1	255121162	255121462	301	*	4.7	3.79	5.25	-1.47	1.72e-05	0.00162	intergenic	N/A	N/A
chr10	90529368	90529668	301	*	4.16	4.66	3.39	1.27	1.72e-05	0.00162	5utr-exon	XR_001840295.1	LOC102550111
chr7	41312206	41312506	301	*	4.97	5.46	4.22	1.24	1.82e-05	0.0017	5utr-intron	XM_017595204.1	Poc1b
chr11	44983604	44983904	301	*	3.61	4.2	2.6	1.6	1.85e-05	0.00173	5utr-intron	XM_017598011.1	Col8a1
chr3	35410587	35410887	301	*	2.77	1.3	3.48	-2.18	1.87e-05	0.00174	5utr-intron	XM_017591886.1	Lypd6b
chrX	72382834	72383134	301	*	3.13	3.78	1.9	1.88	1.89e-05	0.00175	cds-intron	XM_006257102.3	Phka1
chr1	213856098	213856398	301	*	4.55	5.05	3.76	1.29	1.96e-05	0.0018	cds-intron	XM_017590246.1	Ifitm6
chr17	15873559	15873859	301	*	2.81	1.42	3.5	-2.09	1.96e-05	0.0018	cds-intron	NM_012867.1	Ninj1
chr7	121737171	121737471	301	*	2.22	2.99	0.42	2.58	1.97e-05	0.0018	cds-intron	XM_008765791.2	Enthd1
chr3	142168150	142168450	301	*	4.75	5.26	3.95	1.31	1.99e-05	0.00182	intergenic	N/A	N/A
chr12	51994401	51994701	301	*	3.56	2.6	4.14	-1.53	2.03e-05	0.00184	cds-intron	NM_001107149.1	Ep400
chr11	10204032	10204332	301	*	2.4	3.16	0.68	2.48	2.15e-05	0.00194	intergenic	N/A	N/A
chr10	55241519	55241819	301	*	3.06	1.93	3.68	-1.76	2.2e-05	0.00197	intergenic	N/A	N/A
chrUn_KL568487v1	138814	139114	301	*	4.28	3.22	4.88	-1.66	2.2e-05	0.00197	intergenic	N/A	N/A
chr5	127077594	127077894	301	*	4.67	4.03	5.12	-1.09	2.22e-05	0.00198	cds-intron	XM_006238561.2	Glis1
chr15	46552201	46552501	301	*	4.43	5.05	3.32	1.73	2.23e-05	0.00198	intergenic	N/A	N/A
chr5	79365210	79365510	301	*	3.97	3.14	4.5	-1.36	2.24e-05	0.00199	upstream	NM_001106660.1	Atp6v1g1
chr19	38597594	38597894	301	*	7.81	7.65	7.95	-0.31	2.26e-05	0.00199	TSS	NM_001025765.1	Zfp90
chr8	22570475	22570775	301	*	3.87	3.03	4.39	-1.37	2.33e-05	0.00205	cds-intron	XM_006242674.3	LOC691141
chr3	81903150	81903450	301	*	3.95	4.5	3.06	1.44	2.36e-05	0.00207	cds-intron	XM_017592049.1	Prdm11
chr2	60609720	60610020	301	*	2.68	3.41	1.13	2.28	2.39e-05	0.00208	cds-intron	XM_006232062.3	Rai14
chr1	264640574	264640874	301	*	4.26	4.81	3.37	1.44	2.48e-05	0.00215	intergenic	N/A	N/A
chr10	89598962	89599262	301	*	6.18	6.59	5.61	0.97	2.51e-05	0.00217	intergenic	N/A	N/A
chr13	80042058	80042358	301	*	5.28	4.82	5.64	-0.82	2.55e-05	0.00219	cds-intron	XM_006250141.3	Dnm3
chr9	27031633	27031933	301	*	3.56	2.69	4.1	-1.41	2.57e-05	0.00221	5utr-intron	XM_017596434.1	Paqr8
chr2	96416001	96416301	301	*	3.87	2.87	4.45	-1.58	2.6e-05	0.00223	intergenic	N/A	N/A
chr8	67466133	67466433	301	*	2.8	1.52	3.47	-1.95	2.66e-05	0.00226	cds-intron	XM_217183.9	Coro2b
chr12	844760	845060	301	*	2.97	3.73	1.25	2.48	2.66e-05	0.00226	intergenic	N/A	N/A
chr4	70903301	70903601	301	*	2.67	3.37	1.29	2.08	2.68e-05	0.00227	TSS	NM_001107857.1	Ephb6
chr3	55278911	55279211	301	*	2.69	3.39	1.3	2.09	2.7e-05	0.00227	cds-intron	XM_006234308.3	Cers6
chr2	242800107	242800407	301	*	4.43	3.8	4.87	-1.07	2.7e-05	0.00227	cds-intron	NM_001047950.1	LOC499715
chr1	247414590	247414890	301	*	2.85	3.51	1.59	1.92	2.76e-05	0.0023	cds-intron	NM_031514.1	Jak2
chr8	65715302	65715602	301	*	3.01	3.67	1.79	1.87	2.83e-05	0.00236	cds-intron	XM_006243205.3	Uaca
chr3	29802236	29802536	301	*	4.95	4.3	5.39	-1.09	2.84e-05	0.00236	intergenic	N/A	N/A
chr4	84202598	84202898	301	*	2.01	2.8	0.12	2.68	2.93e-05	0.00242	intergenic	N/A	N/A
chr10	63307762	63308062	301	*	3.74	4.29	2.82	1.47	2.95e-05	0.00242	3utr-intron	XR_001840398.1	LOC108352222
chr6	96650119	96650419	301	*	3.83	2.94	4.37	-1.43	2.95e-05	0.00242	cds-intron	NM_031085.2	Prkch
chr20	20720507	20720807	301	*	3.21	3.81	2.16	1.65	2.97e-05	0.00243	intergenic	N/A	N/A
chr10	88014323	88014623	301	*	4.52	5.04	3.69	1.36	3.01e-05	0.00245	upstream	NM_001008820.1	Krt35
chr1	260554928	260555228	301	*	3.52	1.5	4.33	-2.84	3.04e-05	0.00246	cds-intron	XM_017589045.1	Pik3ap1
chr14	16757032	16757332	301	*	2.06	2.85	0.12	2.73	3.04e-05	0.00246	cds-intron	XM_006250723.3	Shroom3
chr19	53100820	53101120	301	*	6.86	6.52	7.13	-0.61	3.13e-05	0.00252	5utr-intron	XM_017601301.1	RGD1304884
chr8	104083796	104084096	301	*	3.64	2.72	4.2	-1.48	3.16e-05	0.00254	cds-intron	XM_017595582.1	Tfdp2
chr18	15058435	15058735	301	*	2.98	1.77	3.62	-1.85	3.18e-05	0.00254	cds-intron	NM_001101000.1	Mapre2
chr8	88998668	88998968	301	*	2.39	0.82	3.12	-2.31	3.19e-05	0.00254	intergenic	N/A	N/A
chr7	125576011	125576311	301	*	2.67	3.37	1.27	2.1	3.2e-05	0.00254	5utr-exon	XM_008765722.2	Prr5
chr14	36606845	36607145	301	*	4.44	3.75	4.9	-1.15	3.21e-05	0.00255	intergenic	N/A	N/A
chr15	46506327	46506627	301	*	2.95	3.59	1.79	1.79	3.26e-05	0.00257	intergenic	N/A	N/A
chr3	12117996	12118296	301	*	2.83	3.5	1.56	1.94	3.26e-05	0.00257	cds-intron	XM_017592117.1	Garnl3
chr9	76993635	76993935	301	*	2.19	0.58	2.93	-2.35	3.3e-05	0.00259	intergenic	N/A	N/A
chr3	46687477	46687777	301	*	3.74	2.87	4.28	-1.41	3.4e-05	0.00265	cds-intron	XM_008761845.2	Itgb6
chr20	54465571	54465871	301	*	2.05	2.85	0.12	2.73	3.4e-05	0.00265	cds-intron	NM_019309.2	Grik2
chr14	42559547	42559847	301	*	7.21	6.97	7.42	-0.45	3.45e-05	0.00268	TSS	NM_021671.3	Tmem33
chr4	157138155	157138455	301	*	3.05	1.91	3.68	-1.76	3.49e-05	0.0027	downstream	NM_001134555.1	C1r
chr17	14200914	14201214	301	*	3.58	4.21	2.44	1.78	3.56e-05	0.00274	intergenic	N/A	N/A
chr5	2804250	2804550	301	*	3.14	3.74	2.09	1.65	3.58e-05	0.00275	promoter	NM_001013928.2	LOC297756
chr11	79660105	79660405	301	*	3.72	2.67	4.32	-1.65	3.64e-05	0.00279	5utr-intron	XM_017597911.1	Lpp
chr1	214143765	214144065	301	*	4.52	5	3.79	1.2	3.66e-05	0.00279	cds-intron	XM_017589005.1	Ptdss2
chr10	86947139	86947439	301	*	3.77	4.34	2.79	1.56	3.67e-05	0.00279	upstream	NM_001004274.2	Igfbp4
chr1	124650514	124650814	301	*	3.21	2.21	3.8	-1.59	3.74e-05	0.00282	cds-intron	XM_008759566.2	Otud7a
chr17	13890627	13890927	301	*	3.83	4.42	2.82	1.6	3.74e-05	0.00282	intergenic	N/A	N/A
chr10	65734338	65734638	301	*	4.06	4.53	3.34	1.19	3.76e-05	0.00283	TSS	NM_001013969.1	Slc46a1
chr3	64110878	64111178	301	*	2.83	3.5	1.54	1.96	3.81e-05	0.00286	5utr-intron	XM_008761893.2	Sestd1
chr13	52716509	52716809	301	*	3.49	4.05	2.55	1.49	3.85e-05	0.00288	cds-intron	NM_001107181.1	Pkp1
chr1	231357431	231357731	301	*	5.43	5	5.75	-0.75	3.88e-05	0.00289	intergenic	N/A	N/A
chr2	209170875	209171175	301	*	4.26	3.56	4.73	-1.17	3.92e-05	0.00291	cds-intron	XM_006233123.3	Dram2
chr5	114781631	114781931	301	*	5.75	6.41	4.49	1.91	4.03e-05	0.00299	cds-intron	XM_017593260.1	Fggy
chr9	65626310	65626610	301	*	4.69	3.98	5.16	-1.18	4.1e-05	0.00303	5utr-intron	NM_022277.1	Casp8
chr3	59570995	59571295	301	*	2.31	3.05	0.71	2.33	4.15e-05	0.00305	3utr-intron	XR_001837143.1	LOC108350397
chr6	7585973	7586273	301	*	3.81	4.36	2.9	1.46	4.17e-05	0.00306	cds-intron	XM_017594120.1	Thada
chr1	24426554	24426854	301	*	3.44	2.51	4	-1.5	4.23e-05	0.00309	intergenic	N/A	N/A
chr6	103087750	103088050	301	*	2.44	3.16	0.95	2.21	4.26e-05	0.00309	downstream	XR_001838479.1	LOC108351266
chr1	80740116	80740416	301	*	5.44	4.91	5.83	-0.92	4.26e-05	0.00309	cds-intron	NM_001109422.1	Bcl3
chr19	54518805	54519105	301	*	5.24	4.59	5.69	-1.1	4.35e-05	0.00315	intergenic	N/A	N/A
chr10	43640793	43641093	301	*	3.95	3.2	4.44	-1.25	4.36e-05	0.00315	upstream	XM_008767748.2	Irgm2
chr3	116616189	116616489	301	*	3.51	2.57	4.07	-1.5	4.4e-05	0.00317	intergenic	N/A	N/A
chr10	83913361	83913661	301	*	5.53	5.1	5.87	-0.77	4.43e-05	0.00318	intergenic	N/A	N/A
chr15	103121455	103121755	301	*	4.58	5.02	3.94	1.09	4.45e-05	0.00318	cds-intron	XM_003751533.4	Gpc6
chr8	22892431	22892731	301	*	4.08	3.32	4.57	-1.25	4.56e-05	0.00325	intergenic	N/A	N/A
chr8	111254378	111254678	301	*	4.81	4.2	5.25	-1.05	4.58e-05	0.00325	intergenic	N/A	N/A
chr1	265169527	265169827	301	*	3.8	2.73	4.41	-1.68	4.63e-05	0.00327	cds-intron	XM_006231531.3	Btrc
chr13	83471126	83471426	301	*	2.4	3.12	0.87	2.26	4.66e-05	0.00329	intergenic	N/A	N/A
chr19	44078245	44078545	301	*	8.05	7.77	8.28	-0.52	4.7e-05	0.00331	TSS	NM_199378.3	Cfdp1
chr7	52685940	52686240	301	*	3.76	2.91	4.29	-1.37	4.88e-05	0.00342	intergenic	N/A	N/A
chr2	210726266	210726566	301	*	4.82	4	5.35	-1.34	4.91e-05	0.00343	promoter	NM_031154.1	Gstm7
chr5	79907818	79908118	301	*	3.32	2.32	3.91	-1.59	5.11e-05	0.00356	intergenic	N/A	N/A
chr1	82486953	82487253	301	*	2.46	0.98	3.17	-2.2	5.17e-05	0.00359	cds-intron	NM_021578.2	Tgfb1
chr14	16982839	16983139	301	*	3.19	2.04	3.81	-1.77	5.2e-05	0.0036	upstream	NM_001013988.1	Stbd1
chr1	98211421	98211721	301	*	6.77	7.04	6.44	0.6	5.24e-05	0.00362	5utr-exon	XM_006228941.3	LOC102555672
chr1	72902623	72902923	301	*	9.04	8.93	9.14	-0.21	5.27e-05	0.00362	promoter	XM_017589553.1	Ppp1r12c
chr4	30651875	30652175	301	*	2.25	0.76	2.97	-2.22	5.28e-05	0.00362	intergenic	N/A	N/A
chr1	89062300	89062600	301	*	5.43	5.02	5.75	-0.73	5.29e-05	0.00362	cds-intron	NM_001108911.1	Upk1a
chr2	98036693	98036993	301	*	4.39	3.67	4.86	-1.19	5.32e-05	0.00363	intergenic	N/A	N/A
chr17	72440930	72441230	301	*	2.92	1.63	3.59	-1.96	5.39e-05	0.00366	cds-intron	XM_017600666.1	Gata3
chr20	54310924	54311224	301	*	2.12	2.87	0.45	2.42	5.41e-05	0.00366	cds-intron	NM_019309.2	Grik2
chr9	40342449	40342749	301	*	2.41	3.13	0.91	2.21	5.42e-05	0.00366	intergenic	N/A	N/A
chr7	120219062	120219362	301	*	4.31	3.63	4.77	-1.14	5.54e-05	0.00373	cds-intron	XM_017594979.1	Triobp
chr3	46750353	46750653	301	*	3.74	2.91	4.27	-1.36	5.55e-05	0.00373	5utr-intron	XM_008761845.2	Itgb6
chr1	276004604	276004904	301	*	3.99	3.06	4.54	-1.49	5.65e-05	0.00378	3utr-intron	XR_001836174.1	LOC108348158
chr5	100810858	100811158	301	*	3.41	3.98	2.46	1.52	5.68e-05	0.00378	intergenic	N/A	N/A
chr19	60041971	60042271	301	*	4.56	3.84	5.03	-1.19	5.69e-05	0.00378	cds-intron	NM_031235.1	Pard3
chr3	114900129	114900429	301	*	3.69	2.69	4.28	-1.58	5.69e-05	0.00378	TSS	NM_001047913.2	Sqrdl
chr14	70140133	70140433	301	*	4.57	3.9	5.03	-1.13	5.79e-05	0.00383	intergenic	N/A	N/A
chr4	82840859	82841159	301	*	3.39	3.96	2.45	1.51	5.85e-05	0.00385	cds-intron	XM_001065610.6	Jazf1
chr3	24958462	24958762	301	*	3.15	1.95	3.79	-1.84	5.87e-05	0.00385	intergenic	N/A	N/A
chr14	86036237	86036537	301	*	4.58	5.04	3.88	1.16	5.88e-05	0.00385	cds-intron	NM_001277211.1	Dbnl
chr5	154319081	154319381	301	*	3.57	4.15	2.57	1.58	5.89e-05	0.00385	5utr-intron	NM_031342.1	Lypla2
chr5	138846979	138847279	301	*	6.2	5.78	6.52	-0.74	5.92e-05	0.00387	5utr-intron	XM_017593396.1	Hivep3
chr4	22307541	22307841	301	*	3.48	2.63	4.01	-1.38	5.96e-05	0.00388	TSS	XM_017592469.1	Abcb1b
chr18	26787519	26787819	301	*	4.24	4.71	3.55	1.16	6.02e-05	0.00391	5utr-exon	XM_006254583.3	Epb41l4a
chrX	71592900	71593200	301	*	3.06	1.99	3.67	-1.68	6.06e-05	0.00392	5utr-intron	XM_006257115.3	LOC102548506
chr14	21163034	21163334	301	*	3.61	2.72	4.15	-1.43	6.08e-05	0.00392	intergenic	N/A	N/A
chr11	87230521	87230821	301	*	3.67	2.74	4.24	-1.49	6.18e-05	0.00397	cds-intron	XM_006248636.3	Dgcr14
chr10	62673229	62673529	301	*	5.39	4.92	5.75	-0.84	6.21e-05	0.00398	promoter	XM_017597657.1	Ankrd13b
chr6	55267578	55267878	301	*	3.19	1.99	3.84	-1.84	6.24e-05	0.00399	intergenic	N/A	N/A
chr1	216959415	216959715	301	*	4.11	4.62	3.32	1.3	6.28e-05	0.004	upstream	XM_008760117.1	Mrgprg
chr20	30894413	30894713	301	*	3.43	4.02	2.43	1.59	6.29e-05	0.004	intergenic	N/A	N/A
chr7	64535933	64536233	301	*	4.58	3.91	5.03	-1.12	6.35e-05	0.00403	intergenic	N/A	N/A
chr5	134637287	134637587	301	*	3.63	4.16	2.78	1.38	6.43e-05	0.00406	cds-exon	NM_001109566.1	Tex38
chr3	91927705	91928005	301	*	3.44	2.58	3.98	-1.4	6.44e-05	0.00406	intergenic	N/A	N/A
chr2	109502919	109503219	301	*	3.5	2.64	4.03	-1.4	6.45e-05	0.00406	cds-intron	XM_008760899.2	Naaladl2
chr6	103282999	103283299	301	*	3.87	4.37	3.09	1.27	6.64e-05	0.00415	3utr-exon	XR_354970.3	LOC102547173
chr10	83523176	83523476	301	*	3.06	1.93	3.69	-1.76	6.65e-05	0.00415	intergenic	N/A	N/A
chr10	66502320	66502620	301	*	4.9	4.16	5.39	-1.22	6.69e-05	0.00415	intergenic	N/A	N/A
chr19	10536655	10536955	301	*	4.24	4.69	3.59	1.1	6.69e-05	0.00415	downstream	XM_017601308.1	Ccdc102a
chr6	10733006	10733306	301	*	3.26	3.84	2.28	1.56	6.69e-05	0.00415	intergenic	N/A	N/A
chr6	44353263	44353563	301	*	3.59	4.22	2.47	1.74	6.73e-05	0.00416	intergenic	N/A	N/A
chr7	121462802	121463102	301	*	4.87	5.28	4.32	0.96	6.77e-05	0.00418	TSS	XM_006242083.3	Mief1
chr5	127041675	127041975	301	*	2.53	1.18	3.21	-2.03	6.97e-05	0.00428	promoter	XM_006238561.2	Glis1
chr14	33172199	33172499	301	*	3.42	2.51	3.98	-1.47	6.99e-05	0.00428	TSS	XR_595760.2	LOC102551532
chr3	8627504	8627804	301	*	4.54	3.98	4.94	-0.96	7e-05	0.00428	promoter	NM_001047861.1	Pkn3
chr1	221082631	221082931	301	*	5.71	5.32	6.02	-0.7	7.01e-05	0.00428	cds-intron	XM_017589249.1	Ehbp1l1
chr19	55869946	55870246	301	*	4.27	3.64	4.7	-1.07	7.06e-05	0.00429	intergenic	N/A	N/A
chr13	74074999	74075299	301	*	4.58	4.03	4.98	-0.95	7.11e-05	0.00431	5utr-exon	XR_595515.1	LOC103691961
chr3	28975360	28975660	301	*	2.69	3.35	1.46	1.89	7.24e-05	0.00438	cds-intron	XM_017591541.1	Arhgap15
chr1	221605564	221605864	301	*	9.44	9.32	9.55	-0.23	7.34e-05	0.00443	promoter	NM_181379.2	Ppp2r5b
chr1	162750288	162750588	301	*	4.01	4.53	3.17	1.36	7.35e-05	0.00443	5utr-intron	XR_001835906.1	LOC102550562
chr4	7487596	7487896	301	*	4.21	3.54	4.67	-1.14	7.42e-05	0.00446	intergenic	N/A	N/A
chr1	264008906	264009206	301	*	7.63	7.33	7.87	-0.54	7.51e-05	0.0045	intergenic	N/A	N/A
chr9	4463122	4463422	301	*	3.32	2.09	3.98	-1.88	7.63e-05	0.00455	cds-intron	XM_017596684.1	RGD1562392
chr12	19262929	19263229	301	*	5.61	5.23	5.91	-0.68	7.64e-05	0.00455	TSS	NM_001012021.2	Zscan21
chr1	238662259	238662559	301	*	5.41	4.86	5.8	-0.94	7.7e-05	0.00457	intergenic	N/A	N/A
chr5	99811414	99811714	301	*	2.82	1.66	3.45	-1.79	8.02e-05	0.00474	intergenic	N/A	N/A
chr4	97591284	97591584	301	*	3.53	2.41	4.16	-1.75	8.03e-05	0.00474	intergenic	N/A	N/A
chr13	101553691	101553991	301	*	2.83	3.47	1.65	1.82	8.03e-05	0.00474	5utr-intron	NM_001105983.1	Disp1
chr9	66329795	66330095	301	*	3.05	3.67	1.93	1.74	8.12e-05	0.00477	intergenic	N/A	N/A
chr10	68136116	68136416	301	*	3.81	2.97	4.33	-1.36	8.19e-05	0.0048	cds-intron	NM_012983.2	Myo1d
chr1	282321825	282322125	301	*	4.62	4.04	5.03	-1	8.2e-05	0.0048	cds-intron	XM_006231686.1	Grk5
chr4	22867014	22867314	301	*	3.16	2.19	3.73	-1.54	8.23e-05	0.0048	5utr-intron	XR_001837516.1	Adam22
chr8	70446119	70446419	301	*	5.31	5.65	4.87	0.78	8.33e-05	0.00485	TSS	XM_008766238.1	Vwa9
chr12	24929834	24930134	301	*	3.77	4.37	2.72	1.66	8.39e-05	0.00487	intergenic	N/A	N/A
chr1	134347055	134347355	301	*	3.49	2.66	4.02	-1.36	8.42e-05	0.00488	intergenic	N/A	N/A
chr1	163816132	163816432	301	*	3.21	3.8	2.22	1.58	8.56e-05	0.00493	promoter	NM_001109336.1	RGD1561870
chr15	55275090	55275390	301	*	4.27	3.5	4.77	-1.27	8.57e-05	0.00493	cds-intron	NM_001006963.1	Itm2b
chr11	72099888	72100188	301	*	3.65	2.88	4.15	-1.28	8.64e-05	0.00496	5utr-intron	XM_017598071.1	Ncbp2
chr7	139325181	139325481	301	*	4.16	4.62	3.48	1.14	8.85e-05	0.00507	5utr-exon	XR_001839034.1	LOC108351548
chr5	61564792	61565092	301	*	4.75	5.13	4.24	0.88	8.95e-05	0.00512	TSS	NM_138871.1	Tdrd7
chr2	114273797	114274097	301	*	3.49	2.61	4.03	-1.42	8.97e-05	0.00512	cds-intron	XM_017590730.1	Tnik
chr3	177098082	177098382	301	*	5.99	6.3	5.59	0.7	9.09e-05	0.00516	TSS	NM_001079766.1	Prpf6
chr8	21773649	21773949	301	*	2.91	3.53	1.79	1.74	9.12e-05	0.00516	intergenic	N/A	N/A
chr11	27128421	27128721	301	*	5.31	5.75	4.68	1.06	9.16e-05	0.00516	5utr-intron	XR_001840414.1	Usp16
chr1	261574720	261575020	301	*	3.75	2.83	4.31	-1.48	9.18e-05	0.00516	cds-intron	XM_006231385.3	Crtac1
chr2	28253242	28253542	301	*	2.72	3.37	1.54	1.83	9.19e-05	0.00516	intergenic	N/A	N/A
chr1	259409077	259409377	301	*	2.95	3.62	1.69	1.93	9.2e-05	0.00516	cds-intron	XM_017590354.1	Sorbs1
chr1	24330028	24330328	301	*	1.71	-0.09	2.48	-2.58	9.2e-05	0.00516	3utr-intron	XR_001835572.1	LOC108349238
chr1	136957427	136957727	301	*	3.92	2.89	4.51	-1.62	9.24e-05	0.00516	intergenic	N/A	N/A
chr1	17942848	17943148	301	*	3.36	3.94	2.37	1.57	9.29e-05	0.00518	cds-intron	XM_017589315.1	Ptprk
chr1	77852363	77852663	301	*	4.4	4.84	3.75	1.09	9.34e-05	0.0052	cds-intron	NM_001024897.1	Ehd2
chr10	87792187	87792487	301	*	3.17	2.21	3.75	-1.53	9.39e-05	0.00521	intergenic	N/A	N/A
chr5	147597402	147597702	301	*	5.96	6.39	5.36	1.03	9.43e-05	0.00522	5utr-exon	XR_001838075.1	LOC108351038
chr8	43940255	43940555	301	*	3.02	2.01	3.61	-1.6	9.47e-05	0.00523	intergenic	N/A	N/A
chr16	3526000	3526300	301	*	5.04	4.51	5.43	-0.93	9.54e-05	0.00525	cds-intron	XM_017600004.1	Erc2
chr6	108648444	108648744	301	*	4.04	3.29	4.53	-1.24	9.61e-05	0.00528	cds-exon	NM_001106744.1	Arel1
chr2	61992941	61993241	301	*	4.11	4.58	3.42	1.16	9.83e-05	0.00539	cds-intron	NM_001047944.1	LOC499544
chr3	88938906	88939206	301	*	4.25	3.6	4.7	-1.1	9.92e-05	0.00542	intergenic	N/A	N/A
chr12	6181046	6181346	301	*	4.19	3.56	4.63	-1.08	9.96e-05	0.00543	3utr-intron	XR_001840617.1	LOC108352409
chr9	79011243	79011543	301	*	2.92	1.66	3.59	-1.93	9.99e-05	0.00543	intergenic	N/A	N/A
chr18	61225919	61226219	301	*	4.72	4.1	5.14	-1.04	0.0001	0.00543	intergenic	N/A	N/A
chr5	167061586	167061886	301	*	1.9	2.68	0.12	2.55	0.0001	0.00543	5utr-intron	XR_592791.2	LOC103692514
chr1	143005888	143006188	301	*	3.62	2.82	4.14	-1.32	0.000101	0.00543	intergenic	N/A	N/A
chr17	44794005	44794305	301	*	4.3	3.53	4.79	-1.26	0.000101	0.00546	TSS	XM_577577.7	Hist1h2ai
chr3	151356162	151356462	301	*	5.61	5.91	5.22	0.69	0.000103	0.00552	downstream	NM_001037352.1	Eif6
chr18	81478460	81478760	301	*	3.47	4.06	2.48	1.58	0.000103	0.00552	cds-intron	XM_008772135.2	Cndp1
chr6	102966697	102966997	301	*	4.75	5.25	3.98	1.27	0.000105	0.00561	cds-intron	XM_017594475.1	Rad51b
chr18	55971034	55971334	301	*	2.54	3.21	1.24	1.97	0.000106	0.00563	cds-intron	NM_024361.1	Ndst1
chr7	36462715	36463015	301	*	2.4	1.05	3.09	-2.04	0.000106	0.00564	intergenic	N/A	N/A
chr8	73631377	73631677	301	*	3.28	2.35	3.84	-1.49	0.000106	0.00564	intergenic	N/A	N/A
chr14	100597619	100597919	301	*	2.5	3.18	1.17	2	0.000106	0.00564	intergenic	N/A	N/A
chr7	137629518	137629818	301	*	4.85	5.23	4.34	0.89	0.000108	0.00573	cds-intron	XM_017595308.1	LOC108351541
chr1	111435339	111435639	301	*	3.64	4.17	2.8	1.37	0.000109	0.00574	intergenic	N/A	N/A
chr5	148246080	148246380	301	*	5.39	5.74	4.92	0.82	0.00011	0.0058	intergenic	N/A	N/A
chr12	23796241	23796541	301	*	4.52	3.94	4.93	-0.99	0.000111	0.0058	cds-intron	XM_006249184.3	Ywhag
chr20	32509549	32509849	301	*	6.31	6.56	6.01	0.56	0.000111	0.0058	TSS	XM_006256442.2	Kpna5
chr18	29521956	29522256	301	*	4.39	4.82	3.78	1.04	0.000111	0.0058	promoter	XR_361319.2	RGD1565779
chr2	185471527	185471827	301	*	2.32	1.01	3	-1.99	0.000112	0.00584	intergenic	N/A	N/A
chr5	22026612	22026912	301	*	3.16	1.95	3.81	-1.85	0.000113	0.00589	upstream	XR_592417.2	LOC103692299
chr19	32480773	32481073	301	*	3.56	4.16	2.5	1.66	0.000114	0.00589	cds-intron	XM_017601429.1	Zfp827
chr13	93094195	93094495	301	*	2.55	1.31	3.21	-1.9	0.000114	0.00589	5utr-intron	XR_359133.2	LOC102546416
chr14	85950755	85951055	301	*	4.79	4.22	5.19	-0.97	0.000115	0.00596	cds-intron	NM_001077659.1	Mrps24
chr2	257144139	257144439	301	*	3.27	2.23	3.87	-1.64	0.000116	0.00597	intergenic	N/A	N/A
chr2	211001386	211001686	301	*	7.3	7.1	7.47	-0.37	0.000116	0.00597	promoter	XM_008761446.2	Atxn7l2
chr11	65124821	65125121	301	*	3.85	3.15	4.32	-1.16	0.000116	0.00597	cds-intron	XM_006248373.3	Gsk3b
chr11	72450449	72450749	301	*	5.94	5.6	6.22	-0.62	0.000117	0.00599	intergenic	N/A	N/A
chr1	236051214	236051514	301	*	4.41	4.95	3.55	1.39	0.000119	0.00608	cds-intron	NM_053823.1	Pcsk5
chr2	157331096	157331396	301	*	3.05	1.94	3.67	-1.72	0.00012	0.00608	cds-intron	XM_003749294.4	Tiparp
chr10	105737251	105737551	301	*	3.92	4.42	3.14	1.29	0.00012	0.00608	intergenic	N/A	N/A
chr10	36171291	36171591	301	*	4.29	4.74	3.65	1.09	0.00012	0.00611	cds-intron	NM_001137622.1	Adamts2
chr1	37863580	37863880	301	*	7.49	7.33	7.64	-0.32	0.000121	0.00611	intergenic	N/A	N/A
chr1	216253504	216253804	301	*	4.32	4.74	3.71	1.02	0.000121	0.00611	TSS	XM_008760149.1	Tssc4
chr5	173517462	173517762	301	*	2.79	3.5	1.35	2.14	0.000121	0.00611	TSS	XM_006239559.3	Ttll10
chr8	125391137	125391437	301	*	4.91	4.41	5.28	-0.86	0.000123	0.00618	cds-intron	XM_017596208.1	Rbms3
chr19	54742570	54742870	301	*	4.56	3.88	5.01	-1.13	0.000123	0.00618	cds-intron	NM_019293.3	Ca5a
chr5	152784755	152785055	301	*	2.65	3.31	1.41	1.91	0.000124	0.00622	cds-intron	NM_001108687.1	Man1c1
chr4	44805121	44805421	301	*	2.45	3.12	1.14	1.98	0.000125	0.00622	cds-intron	XM_006236129.3	Met
chrX	37856742	37857042	301	*	3.01	1.98	3.61	-1.63	0.000125	0.00622	cds-intron	XM_006256931.1	Sh3kbp1
chr1	263180327	263180627	301	*	4.82	4.22	5.24	-1.02	0.000125	0.00622	upstream	XM_006231483.3	Cnnm1
chr20	34675117	34675417	301	*	2.96	1.85	3.57	-1.72	0.000126	0.00625	5utr-intron	XM_017601527.1	Cep85l
chr1	209408430	209408730	301	*	1.9	2.67	0.12	2.55	0.000126	0.00626	cds-intron	NM_012861.1	Mgmt
chr1	282542303	282542603	301	*	5.28	4.84	5.62	-0.78	0.000127	0.00628	5utr-intron	XM_006231692.3	LOC102550729
chr7	24881166	24881466	301	*	3.39	3.93	2.51	1.42	0.000127	0.00628	cds-intron	XM_006241174.3	Tcp11l2
chr2	195966226	195966526	301	*	2.63	3.29	1.35	1.94	0.000128	0.0063	intergenic	N/A	N/A
chr10	46230386	46230686	301	*	3.44	3.98	2.58	1.4	0.000129	0.00634	cds-intron	XM_006246460.3	Nt5m
chr11	69541017	69541317	301	*	3.46	4	2.57	1.43	0.00013	0.00635	cds-intron	NM_032062.2	Kalrn
chr16	19399852	19400152	301	*	5.15	5.5	4.68	0.82	0.000132	0.00643	TSS	NM_012678.2	Tpm4
chr7	117165463	117165763	301	*	3.01	3.6	2	1.6	0.000132	0.00643	cds-exon	XM_017595389.1	Eppk1
chr2	113165728	113166028	301	*	3.69	4.26	2.73	1.52	0.000132	0.00645	cds-intron	XM_006232215.3	Fndc3b
chr18	60440971	60441271	301	*	3.97	3.23	4.46	-1.24	0.000134	0.00651	cds-intron	NM_001008300.2	Nedd4l
chr18	3391079	3391379	301	*	3.41	2.58	3.93	-1.36	0.000134	0.00651	cds-intron	NM_001107404.1	Cables1
chr13	50833087	50833387	301	*	3.95	3.23	4.43	-1.2	0.000136	0.00658	intergenic	N/A	N/A
chr9	13894135	13894435	301	*	1.93	2.71	0.12	2.58	0.000137	0.00659	5utr-intron	XM_017596408.1	Lrfn2
chr20	10407531	10407831	301	*	4.09	4.55	3.41	1.15	0.000137	0.00659	TSS	NM_001044291.1	U2af1
chr2	80671534	80671834	301	*	4.41	3.84	4.81	-0.97	0.000139	0.0067	cds-intron	XM_006232090.3	Trio
chr16	32185092	32185392	301	*	3.66	2.91	4.15	-1.24	0.000142	0.0068	cds-intron	XM_017600106.1	Sh3rf1
chr10	52276897	52277197	301	*	2.65	1.51	3.28	-1.77	0.000142	0.0068	cds-intron	NM_001030023.1	Map2k4
chr1	24705534	24705834	301	*	3.7	2.83	4.23	-1.4	0.000143	0.0068	intergenic	N/A	N/A
chr11	37301325	37301625	301	*	2.78	1.61	3.41	-1.8	0.000143	0.0068	cds-intron	NM_133587.1	Dscam
chr5	124634737	124635037	301	*	3.82	2.93	4.37	-1.44	0.000145	0.00689	cds-intron	NM_023991.1	Prkaa2
chr1	201229705	201230005	301	*	4.34	3.61	4.83	-1.22	0.000146	0.00694	cds-intron	XM_017589221.1	Tacc2
chr19	44033917	44034217	301	*	3.86	3.04	4.38	-1.34	0.000149	0.00703	cds-intron	NM_199378.3	Cfdp1
chrX	31907899	31908199	301	*	2.38	1.05	3.06	-2.01	0.000149	0.00703	cds-intron	NM_001009474.1	Pir
chr10	8878060	8878360	301	*	2.48	3.18	1.07	2.11	0.000149	0.00704	cds-intron	XM_017597209.1	Rbfox1
chr4	58963423	58963723	301	*	4.93	5.31	4.41	0.9	0.000152	0.00715	5utr-intron	XR_592071.2	LOC102548611
chr1	102467123	102467423	301	*	3.61	2.82	4.12	-1.29	0.000153	0.00716	3utr-intron	XR_001835763.1	Sergef
chr3	38471977	38472277	301	*	4.79	4.16	5.22	-1.06	0.000155	0.00725	5utr-intron	XR_001837106.1	RGD1560248
chr4	67088138	67088438	301	*	2.97	1.9	3.58	-1.68	0.000156	0.00725	intergenic	N/A	N/A
chr6	115678131	115678431	301	*	3.48	2.59	4.03	-1.44	0.000156	0.00725	intergenic	N/A	N/A
chr17	9527711	9528011	301	*	4.6	3.9	5.07	-1.16	0.000156	0.00725	cds-intron	XM_006253659.3	Camlg
chr15	17331325	17331625	301	*	3.38	3.92	2.52	1.4	0.000156	0.00725	intergenic	N/A	N/A
chrX	11397615	11397915	301	*	3.12	2.17	3.68	-1.51	0.000157	0.00725	intergenic	N/A	N/A
chr1	163125698	163125998	301	*	3.76	4.25	3.01	1.24	0.000157	0.00725	5utr-intron	NM_134461.2	Capn5
chr1	102772164	102772464	301	*	4.88	3.97	5.44	-1.47	0.000158	0.00729	intergenic	N/A	N/A
chr3	71211076	71211376	301	*	3.26	2.3	3.83	-1.53	0.000159	0.00734	cds-intron	XM_575160.7	Fam171b
chr6	102803364	102803664	301	*	3.71	2.96	4.2	-1.24	0.00016	0.00734	cds-intron	XM_017594474.1	Rad51b
chr13	110481351	110481651	301	*	7.41	7.59	7.21	0.39	0.00016	0.00735	3utr-intron	XR_001840976.1	LOC102555670
chr1	84094143	84094443	301	*	5.26	5.61	4.8	0.81	0.000161	0.00739	intergenic	N/A	N/A
chrX	35901982	35902282	301	*	2.52	3.18	1.27	1.9	0.000162	0.00743	cds-intron	NM_001034935.1	Ppef1
chr20	38490748	38491048	301	*	3.33	2.48	3.86	-1.38	0.000163	0.00743	intergenic	N/A	N/A
chr2	253306719	253307019	301	*	5.47	4.95	5.85	-0.9	0.000163	0.00743	intergenic	N/A	N/A
chr17	54999748	55000048	301	*	2.84	1.62	3.49	-1.87	0.000164	0.00743	intergenic	N/A	N/A
chr1	206285766	206286066	301	*	3.59	2.44	4.22	-1.78	0.000164	0.00743	5utr-intron	XM_017590240.1	Adam12
chr20	30959042	30959342	301	*	3.09	3.75	1.83	1.91	0.000166	0.00748	cds-intron	NM_001034128.2	Pald1
chr5	167497473	167497773	301	*	4.35	4.85	3.57	1.28	0.000166	0.00748	cds-intron	XM_008764198.2	Rere
chr1	141530564	141530864	301	*	4.87	4.3	5.27	-0.97	0.000166	0.00749	5utr-intron	XR_001835467.1	Wdr93
chr7	123415353	123415653	301	*	4.47	4.95	3.74	1.21	0.000167	0.00749	cds-exon	XM_006242079.3	Srebf2
chr1	169540295	169540595	301	*	3.15	2.13	3.74	-1.61	0.000167	0.00749	promoter	XM_006229917.3	Trim30
chr9	100811626	100811926	301	*	4.7	5.08	4.19	0.89	0.000168	0.00752	intergenic	N/A	N/A
chr7	121243599	121243899	301	*	5.3	5.72	4.69	1.03	0.000168	0.00752	5utr-intron	XR_001838978.1	LOC108351514
chr14	10393409	10393709	301	*	4.37	3.41	4.94	-1.53	0.000169	0.00753	cds-intron	XM_008770020.2	Gpat3
chr5	75260727	75261027	301	*	1.65	-0.09	2.41	-2.51	0.00017	0.00757	cds-intron	XM_006238194.3	Svep1
chr3	1163933	1164233	301	*	2.56	3.21	1.35	1.86	0.00017	0.00757	intergenic	N/A	N/A
chr17	67878525	67878825	301	*	4.38	3.72	4.82	-1.1	0.000171	0.00758	intergenic	N/A	N/A
chr2	222576314	222576614	301	*	1.87	2.63	0.12	2.51	0.000171	0.00759	cds-intron	NM_031027.1	Dpyd
chr2	174894733	174895033	301	*	3.88	3.18	4.35	-1.17	0.000172	0.00759	cds-intron	NM_001271195.1	Fstl5
chr10	15098911	15099211	301	*	7.07	7.3	6.8	0.51	0.000173	0.00764	TSS	NM_001105774.1	Rpusd1
chr11	79197773	79198073	301	*	3.66	4.17	2.87	1.3	0.000175	0.00768	3utr-exon	XM_006248507.2	Lpp
chr6	128693599	128693899	301	*	5.19	5.53	4.75	0.78	0.000175	0.00768	5utr-intron	NM_001106762.1	Syne3
chr2	204587519	204587819	301	*	4.54	3.91	4.97	-1.06	0.000177	0.00778	cds-intron	XM_006233055.3	Vangl1
chr7	12762080	12762380	301	*	5.08	5.51	4.46	1.04	0.000178	0.0078	TSS	XM_006240871.3	Abca7
chr2	143656749	143657049	301	*	1.87	2.63	0.12	2.51	0.000179	0.00781	TSS	NM_001108550.1	Postn
chr7	144531374	144531674	301	*	5.97	6.22	5.66	0.57	0.000184	0.00798	promoter	XM_235695.8	Hoxc13
chr5	34070666	34070966	301	*	2.46	1.23	3.11	-1.88	0.000184	0.00798	intergenic	N/A	N/A
chr5	159290587	159290887	301	*	6.11	6.38	5.77	0.61	0.000184	0.00798	cds-intron	NM_017227.1	Padi4
chr5	128064141	128064441	301	*	6.37	6.69	5.95	0.74	0.000184	0.00798	5utr-intron	NM_001107953.1	Zcchc11
chr19	10389536	10389836	301	*	3.22	3.78	2.28	1.5	0.000185	0.00798	intergenic	N/A	N/A
chr19	14342806	14343106	301	*	2.65	1.53	3.27	-1.74	0.000185	0.00798	promoter	XR_001842236.1	LOC108348897
chr4	181382149	181382449	301	*	5.09	4.63	5.44	-0.82	0.000185	0.00798	cds-intron	XM_008763382.1	Ppfibp1
chr15	46540897	46541197	301	*	4.93	5.29	4.44	0.86	0.000186	0.00798	intergenic	N/A	N/A
chr10	89592181	89592481	301	*	5.11	5.55	4.47	1.09	0.000186	0.00798	intergenic	N/A	N/A
chr9	93541010	93541310	301	*	5.79	6.11	5.38	0.74	0.000187	0.008	3utr-exon	XR_357177.2	LOC102548888
chr17	10568121	10568421	301	*	4.23	3.61	4.66	-1.05	0.000188	0.00802	3utr-exon	XM_006253629.2	Arl10
chr1	205066207	205066507	301	*	4.61	4.1	4.98	-0.89	0.000188	0.00803	intergenic	N/A	N/A
chr17	70338095	70338395	301	*	3.68	2.89	4.19	-1.31	0.00019	0.00806	intergenic	N/A	N/A
chr13	110546330	110546630	301	*	5.6	5.94	5.15	0.79	0.00019	0.00806	intergenic	N/A	N/A
chr5	112217662	112217962	301	*	4.33	4.74	3.74	1	0.00019	0.00806	intergenic	N/A	N/A
chr3	104731021	104731321	301	*	3.15	2.19	3.72	-1.53	0.00019	0.00806	5utr-intron	XM_017592190.1	Tmco5b
chr3	152551085	152551385	301	*	5.2	5.57	4.7	0.87	0.000191	0.00807	5utr-intron	XM_017592007.1	Epb41l1
chr1	80866968	80867268	301	*	5.37	4.87	5.73	-0.86	0.000191	0.00807	5utr-intron	XM_017590008.1	Igsf23
chr20	5807071	5807371	301	*	2.96	1.92	3.56	-1.63	0.000192	0.00807	promoter	XM_008772711.2	Clps
chr19	42948111	42948411	301	*	4.66	4.15	5.04	-0.89	0.000192	0.00808	intergenic	N/A	N/A
chr1	261497548	261497848	301	*	3.21	2.2	3.8	-1.61	0.000194	0.00813	5utr-intron	NM_001305219.1	Golga7b
chr9	38202848	38203148	301	*	3.66	2.83	4.18	-1.35	0.000194	0.00814	cds-intron	XM_017596786.1	Dst
chr3	176834090	176834390	301	*	3.87	4.35	3.16	1.19	0.000196	0.00818	cds-intron	XM_006235773.3	Rtel1
chr11	89819536	89819836	301	*	5.76	5.17	6.18	-1	0.000196	0.00818	intergenic	N/A	N/A
chr8	48290904	48291204	301	*	2.24	0.92	2.92	-2	0.000197	0.00819	intergenic	N/A	N/A
chr9	64749212	64749512	301	*	4.34	3.78	4.74	-0.96	0.000197	0.0082	cds-intron	XM_006244992.2	Spats2l
chr1	261371362	261371662	301	*	6.63	6.32	6.89	-0.57	0.000198	0.0082	TSS	XM_017588737.1	Avpi1
chr13	34402606	34402906	301	*	3.49	2.66	4.01	-1.35	0.000199	0.00822	cds-intron	XM_008769518.2	Clasp1
chr1	233254826	233255126	301	*	5.03	4.59	5.36	-0.77	0.000199	0.00822	TSS	XR_350945.3	LOC102553402
chr12	17971297	17971597	301	*	3.76	4.24	3.03	1.2	0.0002	0.00824	cds-intron	NM_001012238.1	Fam20c
chr1	199794321	199794621	301	*	3.35	3.91	2.43	1.48	0.0002	0.00825	cds-exon	XM_006230326.3	Rgs10
chr5	147609351	147609651	301	*	4.36	4.86	3.58	1.28	0.000201	0.00829	5utr-intron	XR_001838076.1	LOC108351038
chr3	55255502	55255802	301	*	3.65	4.19	2.77	1.42	0.000205	0.0084	cds-intron	XM_006234308.3	Cers6
chr4	56033561	56033861	301	*	3.41	2.6	3.92	-1.32	0.000205	0.00842	cds-intron	NM_022694.2	Snd1
chr2	232229945	232230245	301	*	4.09	3.39	4.57	-1.18	0.000208	0.0085	cds-intron	NM_001109651.1	LOC691931
chr19	37999028	37999328	301	*	5.13	4.71	5.45	-0.73	0.000208	0.0085	cds-intron	NM_001106181.1	Dus2
chr1	204861497	204861797	301	*	6.94	6.71	7.15	-0.44	0.000209	0.00851	TSS	NM_001106307.1	Fam175b
chr6	135845476	135845776	301	*	5.82	6.43	4.74	1.69	0.000212	0.00863	intergenic	N/A	N/A
chr19	52206137	52206437	301	*	7.54	7.34	7.71	-0.37	0.000212	0.00863	TSS	NM_053569.1	Mbtps1
chr11	74353177	74353477	301	*	3.74	2.8	4.31	-1.51	0.000214	0.00868	intergenic	N/A	N/A
chr7	139689666	139689966	301	*	4.69	4.2	5.05	-0.85	0.000215	0.00869	intergenic	N/A	N/A
chr20	22427870	22428170	301	*	1.83	0.31	2.56	-2.25	0.000215	0.00869	intergenic	N/A	N/A
chr7	117444864	117445164	301	*	7.3	7.45	7.12	0.33	0.000218	0.00877	TSS	NM_001103364.1	Mroh1
chr19	60206128	60206428	301	*	5.22	4.47	5.71	-1.25	0.000218	0.00877	cds-intron	NM_031235.1	Pard3
chr19	54517860	54518160	301	*	4.71	3.74	5.29	-1.54	0.000218	0.00877	intergenic	N/A	N/A
chr17	87938077	87938377	301	*	4.05	3.37	4.51	-1.14	0.00022	0.00881	cds-intron	XM_008771860.2	Prtfdc1
chr20	6940645	6940945	301	*	3.7	4.22	2.89	1.33	0.000222	0.00889	cds-intron	XM_006256184.1	Mtch1
chr1	185036623	185036923	301	*	2.45	3.12	1.15	1.97	0.000222	0.00889	intergenic	N/A	N/A
chr18	65043368	65043668	301	*	3.49	2.53	4.06	-1.52	0.000224	0.00891	intergenic	N/A	N/A
chr20	41262766	41263066	301	*	3.51	2.61	4.06	-1.45	0.000224	0.00891	upstream	NM_024368.1	Frk
chr14	85388735	85389035	301	*	2.72	3.35	1.57	1.79	0.000224	0.00891	cds-intron	XM_008770371.2	Emid1
chr1	207895907	207896207	301	*	3.14	2.22	3.7	-1.48	0.000226	0.00896	5utr-intron	XM_008759971.2	Ptpre
chr2	85376952	85377252	301	*	5.61	5.91	5.22	0.69	0.000226	0.00896	TSS	NR_110700.1	LOC100909539
chr1	211636980	211637280	301	*	5.1	5.43	4.68	0.75	0.000228	0.00897	intergenic	N/A	N/A
chr17	77223922	77224222	301	*	5.47	5.84	4.98	0.86	0.000228	0.00897	TSS	NM_001107366.1	Mcm10
chr20	3576466	3576766	301	*	4.64	5.02	4.13	0.89	0.000228	0.00897	downstream	XM_017601562.1	Ddr1
chr1	233504796	233505096	301	*	3.82	2.97	4.35	-1.38	0.000229	0.00897	cds-intron	NM_031036.1	Gnaq
chr13	88354183	88354483	301	*	2.87	3.48	1.8	1.68	0.000229	0.00897	cds-intron	XM_006250229.3	Ddr2
chr7	117390086	117390386	301	*	5.46	5.79	5.04	0.75	0.000229	0.00897	TSS	NM_001134860.1	Exosc4
chr2	187962300	187962600	301	*	3.98	4.42	3.33	1.09	0.00023	0.00901	promoter	XM_006232643.3	Arhgef2
chr4	10870633	10870933	301	*	3.01	3.61	1.94	1.68	0.000231	0.00902	cds-intron	XM_017592518.1	Phtf2
chr14	82542676	82542976	301	*	2.75	3.39	1.57	1.82	0.000232	0.00903	intergenic	N/A	N/A
chr20	49084475	49084775	301	*	4.81	4.34	5.16	-0.81	0.000233	0.00906	cds-intron	XM_017601841.1	Aim1
chr11	86328532	86328832	301	*	9.65	9.46	9.81	-0.35	0.000236	0.00915	TSS	XM_008768866.2	Cdc45
chr2	212185627	212185927	301	*	3.54	1.86	4.29	-2.43	0.000236	0.00915	intergenic	N/A	N/A
chrX	78466588	78466888	301	*	2.11	2.86	0.42	2.45	0.000241	0.00933	intergenic	N/A	N/A
chr9	29644738	29645038	301	*	3.77	3.07	4.24	-1.17	0.000241	0.00933	cds-intron	NM_001025708.1	Ogfrl1
chr10	88961772	88962072	301	*	5.72	6.02	5.35	0.66	0.000243	0.00936	cds-intron	XM_017597194.1	Atp6v0a1
chr1	137458114	137458414	301	*	3.25	2.35	3.8	-1.45	0.000243	0.00936	intergenic	N/A	N/A
chr9	81615008	81615308	301	*	5.14	5.58	4.51	1.06	0.000244	0.00938	TSS	NM_001134751.1	Pnkd
chr3	62648218	62648518	301	*	5.13	5.45	4.71	0.75	0.000245	0.00939	TSS	NM_053350.2	Agps
chr16	7902639	7902939	301	*	3.91	3.26	4.36	-1.1	0.000246	0.00943	intergenic	N/A	N/A
chr10	31233330	31233630	301	*	4.11	4.63	3.28	1.35	0.000247	0.00945	cds-intron	NM_001160228.1	Adam19
chrX	84233973	84234273	301	*	3.35	2.45	3.9	-1.46	0.000249	0.0095	intergenic	N/A	N/A
chr6	110817396	110817696	301	*	6.09	6.4	5.7	0.71	0.000249	0.0095	intergenic	N/A	N/A
chr16	81266594	81266894	301	*	6.26	6.55	5.89	0.67	0.000251	0.00958	5utr-exon	XR_596540.2	LOC103693998
chr1	252589502	252589802	301	*	5.46	5.04	5.79	-0.75	0.000259	0.00985	TSS	NM_139194.2	Fas
chr12	36773365	36773665	301	*	5.36	5.66	4.99	0.68	0.00026	0.00988	intergenic	N/A	N/A
chr4	64262915	64263215	301	*	2.49	3.12	1.31	1.81	0.000261	0.00989	cds-intron	NM_017066.2	Ptn
chr10	94525298	94525598	301	*	2.8	3.41	1.73	1.68	0.000266	0.0101	cds-intron	NM_013178.1	Scn4a
chr20	10461514	10461814	301	*	3.79	4.28	3.04	1.25	0.000268	0.0101	intergenic	N/A	N/A
chr9	114475497	114475797	301	*	3.39	2.47	3.94	-1.47	0.000268	0.0101	intergenic	N/A	N/A
chr7	141424262	141424562	301	*	4.72	5.14	4.14	1	0.000269	0.0101	TSS	XM_006257374.3	Cers5
chr1	261051473	261051773	301	*	7.25	6.78	7.61	-0.82	0.00027	0.0101	TSS	XM_008760475.2	Arhgap19
chr4	181310588	181310888	301	*	5.43	5.85	4.83	1.02	0.00027	0.0101	5utr-intron	XM_008763382.1	Ppfibp1
chr1	63333586	63333886	301	*	2.12	0.78	2.8	-2.02	0.000271	0.0102	cds-exon	NM_001009511.1	Vom1r30
chr1	11031502	11031802	301	*	3.51	4.03	2.69	1.34	0.000272	0.0102	intergenic	N/A	N/A
chr6	110780482	110780782	301	*	3.49	4.02	2.66	1.36	0.000274	0.0102	intergenic	N/A	N/A
chr2	252921922	252922222	301	*	3.57	2.73	4.1	-1.37	0.000274	0.0102	intergenic	N/A	N/A
chr4	174800638	174800938	301	*	3.24	3.77	2.38	1.39	0.000275	0.0102	cds-intron	XM_017592596.1	Aebp2
chr19	44000070	44000370	301	*	5.81	5.46	6.09	-0.63	0.000276	0.0102	cds-intron	NM_199378.3	Cfdp1
chr17	23939070	23939370	301	*	4.33	3.78	4.73	-0.95	0.000277	0.0102	intergenic	N/A	N/A
chr8	94393636	94393936	301	*	3.73	4.25	2.92	1.33	0.000277	0.0102	intergenic	N/A	N/A
chrX	112770860	112771160	301	*	3.23	2.38	3.76	-1.37	0.000279	0.0103	cds-intron	XM_343778.6	Col4a5
chr1	178025668	178025968	301	*	3.92	3.25	4.38	-1.13	0.00028	0.0103	intergenic	N/A	N/A
chr8	78075200	78075500	301	*	3.39	3.92	2.54	1.38	0.000285	0.0105	cds-intron	NM_001014211.1	Myzap
chr17	44696214	44696514	301	*	4.21	3.4	4.73	-1.33	0.000285	0.0105	intergenic	N/A	N/A
chr19	52910746	52911046	301	*	2.47	1.1	3.15	-2.05	0.000286	0.0105	5utr-intron	XM_017601301.1	RGD1304884
chr2	142298484	142298784	301	*	2.79	3.45	1.56	1.9	0.000287	0.0105	cds-intron	NM_001109183.1	Lhfp
chr2	86171580	86171880	301	*	3.27	2.13	3.89	-1.77	0.000289	0.0106	intergenic	N/A	N/A
chr11	73502673	73502973	301	*	3.49	2.31	4.13	-1.82	0.00029	0.0106	intergenic	N/A	N/A
chr7	117538306	117538606	301	*	6.42	6.63	6.16	0.48	0.000291	0.0106	TSS	XM_006241891.3	Hsf1
chr2	111916885	111917185	301	*	3	2.09	3.56	-1.47	0.000294	0.0107	5utr-intron	XM_017590586.1	Nlgn1
chr2	58121505	58121805	301	*	2.85	1.79	3.45	-1.67	0.000295	0.0107	5utr-intron	XR_001836607.1	LOC102551932
chr6	26813821	26814121	301	*	7.22	7	7.41	-0.41	0.000295	0.0107	cds-intron	XM_017594048.1	Khk
chr14	106130138	106130438	301	*	5.39	5.73	4.95	0.78	0.000299	0.0108	intergenic	N/A	N/A
chr1	156420833	156421133	301	*	3.55	2.74	4.06	-1.33	0.0003	0.0108	cds-intron	XM_017589650.1	Dlg2
chr10	110445567	110445867	301	*	7.9	8.04	7.74	0.3	0.000301	0.0108	TSS	NM_001039207.2	Narf
chr6	121876411	121876711	301	*	4.13	3.48	4.57	-1.09	0.000301	0.0108	intergenic	N/A	N/A
chr6	6032456	6032756	301	*	3.84	3.1	4.33	-1.24	0.000301	0.0108	intergenic	N/A	N/A
chr2	58122218	58122518	301	*	3.14	1.26	3.93	-2.67	0.000302	0.0109	5utr-intron	XR_001836607.1	LOC102551932
chr8	71109895	71110195	301	*	3.17	2.21	3.74	-1.52	0.000305	0.011	cds-intron	XM_236354.6	Plekho2
chr7	120054824	120055124	301	*	5.8	6.15	5.35	0.8	0.000306	0.011	intergenic	N/A	N/A
chr4	150185029	150185329	301	*	5.7	5.37	5.97	-0.61	0.000307	0.011	TSS	XM_006237182.3	Csgalnact2
chr1	162845360	162845660	301	*	4.14	4.6	3.44	1.17	0.00031	0.0111	cds-intron	NM_017198.1	Pak1
chr8	104559921	104560221	301	*	5.15	5.59	4.52	1.07	0.000311	0.0111	intergenic	N/A	N/A
chr13	52544773	52545073	301	*	2.59	3.22	1.44	1.78	0.000311	0.0111	intergenic	N/A	N/A
chr18	51662170	51662470	301	*	4.41	4.8	3.87	0.92	0.000313	0.0111	TSS	NM_173133.2	Phax
chr17	955444	955744	301	*	7.29	7.47	7.09	0.38	0.000316	0.0112	TSS	NM_012557.2	Fancc
chr7	71293816	71294116	301	*	5.58	5.88	5.21	0.67	0.000318	0.0112	TSS	NM_001012113.1	Ptdss1
chr1	199968868	199969168	301	*	3.67	2.88	4.18	-1.31	0.000318	0.0112	intergenic	N/A	N/A
chr3	148438931	148439231	301	*	6.43	6.08	6.72	-0.64	0.000318	0.0112	TSS	NM_001014051.1	Ttll9
chr2	193678298	193678598	301	*	2.77	1.63	3.4	-1.77	0.000319	0.0112	intergenic	N/A	N/A
chr18	26687196	26687496	301	*	2.61	3.25	1.43	1.82	0.000319	0.0112	cds-intron	XM_006254584.3	Epb41l4a
chr14	77657552	77657852	301	*	3.51	4.06	2.62	1.44	0.00032	0.0113	3utr-intron	XR_595846.2	LOC103693088
chr18	71369587	71369887	301	*	2.66	3.28	1.55	1.72	0.000321	0.0113	intergenic	N/A	N/A
chr7	121851492	121851792	301	*	4.62	5.03	4.05	0.97	0.000324	0.0113	cds-intron	NM_001034944.1	Grap2
chr10	103261771	103262071	301	*	4.97	4.45	5.35	-0.9	0.000324	0.0113	upstream	NM_001007726.1	Dnai2
chr6	109725999	109726299	301	*	4.09	4.52	3.46	1.06	0.000325	0.0113	cds-intron	XM_017594542.1	Ttll5
chr2	148890917	148891217	301	*	2.84	1.87	3.42	-1.55	0.000326	0.0114	cds-intron	NM_134457.1	Siah2
chr12	43600669	43600969	301	*	3.66	4.17	2.88	1.28	0.000327	0.0114	intergenic	N/A	N/A
chr2	141078736	141079036	301	*	4.23	3.43	4.73	-1.3	0.000329	0.0114	cds-intron	NM_001107675.2	Maml3
chr17	27780117	27780417	301	*	2.99	2.07	3.55	-1.47	0.00033	0.0114	intergenic	N/A	N/A
chr2	174133043	174133343	301	*	3.54	2.81	4.02	-1.21	0.00033	0.0114	intergenic	N/A	N/A
chr10	40479667	40479967	301	*	3.59	2.85	4.08	-1.23	0.000333	0.0115	cds-intron	XM_008767685.2	Slc36a3
chr18	23374546	23374846	301	*	3.14	2.3	3.67	-1.37	0.000333	0.0115	intergenic	N/A	N/A
chr8	13861056	13861356	301	*	5.42	5.71	5.04	0.67	0.000334	0.0115	TSS	XM_017595714.1	Taf1d
chr7	75300125	75300425	301	*	5.25	5.58	4.82	0.76	0.000335	0.0116	TSS	NM_001013948.1	Ankrd46
chr8	51874844	51875144	301	*	3.71	3.02	4.18	-1.16	0.000336	0.0116	5utr-intron	XR_001839195.1	Cadm1
chr4	175580700	175581000	301	*	5.09	5.54	4.43	1.11	0.000337	0.0116	cds-intron	NM_017337.1	Pde3a
chr3	15342444	15342744	301	*	3.15	2.28	3.68	-1.4	0.000341	0.0117	intergenic	N/A	N/A
chr10	82116410	82116710	301	*	4.59	4.97	4.07	0.89	0.000341	0.0117	TSS	NM_080581.1	Abcc3
chr3	79876892	79877192	301	*	4.98	5.32	4.52	0.8	0.000343	0.0117	TSS	NM_031595.1	Psmc3
chr1	64434984	64435284	301	*	5.01	5.77	3.28	2.49	0.000345	0.0118	promoter	NM_012628.1	Prkcg
chr16	87212995	87213295	301	*	3.42	3.96	2.56	1.4	0.000346	0.0118	intergenic	N/A	N/A
chr12	36790064	36790364	301	*	2.91	3.49	1.91	1.57	0.000346	0.0118	intergenic	N/A	N/A
chr2	225726896	225727196	301	*	4.98	5.41	4.37	1.04	0.000351	0.0119	cds-intron	XM_006233242.3	Abca4
chr3	172574385	172574685	301	*	5.78	6.06	5.43	0.63	0.000351	0.0119	TSS	NM_001009543.1	Prelid3b
chr3	13493700	13494000	301	*	3.89	3.12	4.39	-1.27	0.000351	0.0119	5utr-intron	XM_006233949.2	Mapkap1
chr5	147708492	147708792	301	*	5.14	5.52	4.62	0.9	0.000352	0.0119	intergenic	N/A	N/A
chr13	69345322	69345622	301	*	4.64	3.92	5.12	-1.21	0.000354	0.0119	cds-intron	NM_001105959.1	RGD1309104
chr15	41604289	41604589	301	*	3.91	3.25	4.36	-1.11	0.000354	0.0119	promoter	XR_001841345.1	LOC108352931
chr19	57771175	57771475	301	*	4.75	4.17	5.16	-0.99	0.000354	0.0119	promoter	NM_022262.3	Tsnax
chr8	117496202	117496502	301	*	4.86	4.38	5.21	-0.84	0.000356	0.012	cds-intron	NM_019264.2	Prkar2a
chr8	67472104	67472404	301	*	3.89	4.38	3.14	1.24	0.000357	0.012	cds-intron	XM_217183.9	Coro2b
chr2	240676043	240676343	301	*	4.33	3.66	4.79	-1.13	0.000358	0.012	cds-intron	NM_001031655.1	Manba
chr1	24358396	24358696	301	*	4.06	3.45	4.49	-1.05	0.000358	0.012	intergenic	N/A	N/A
chr8	66893006	66893306	301	*	4.6	4.02	5.02	-1	0.000359	0.012	TSS	NM_001108155.1	Kif23
chr10	106959225	106959525	301	*	4.25	4.67	3.65	1.02	0.000361	0.0121	intergenic	N/A	N/A
chr10	15482574	15482874	301	*	4.38	3.85	4.77	-0.92	0.000363	0.0121	upstream	XM_017597233.1	Tmem8a
chr19	58091746	58092046	301	*	1.78	0.31	2.49	-2.18	0.000366	0.0122	intergenic	N/A	N/A
chr1	221833268	221833568	301	*	4.43	3.89	4.82	-0.92	0.000367	0.0122	cds-intron	XM_017588669.1	Nrxn2
chr16	5714398	5714698	301	*	2.85	1.36	3.56	-2.21	0.00037	0.0123	cds-intron	XM_017600077.1	Cacna2d3
chr20	19892800	19893100	301	*	2.55	3.19	1.37	1.82	0.000371	0.0123	3utr-exon	XR_362153.3	LOC102553507
chr20	10981794	10982094	301	*	3.31	3.83	2.49	1.34	0.000372	0.0123	TSS	NM_001012073.1	Rrp1
chr2	39095248	39095548	301	*	3.96	3.25	4.44	-1.19	0.000372	0.0123	intergenic	N/A	N/A
chr10	56309829	56310129	301	*	4.57	3.86	5.05	-1.19	0.000375	0.0124	intergenic	N/A	N/A
chr8	60086268	60086568	301	*	6.71	6.95	6.42	0.52	0.000378	0.0125	TSS	NM_001009668.1	Etfa
chr1	180972192	180972492	301	*	1.57	-0.09	2.32	-2.41	0.000384	0.0126	intergenic	N/A	N/A
chr7	142068487	142068787	301	*	3.04	3.61	2.08	1.53	0.000387	0.0127	intergenic	N/A	N/A
chr9	10645783	10646083	301	*	4.07	4.56	3.31	1.25	0.000388	0.0127	cds-exon	NM_019140.2	Ptprs
chr13	111906262	111906562	301	*	4.39	3.75	4.83	-1.08	0.000389	0.0127	cds-intron	NM_001014132.1	Traf3ip3
chr17	54048765	54049065	301	*	2.26	0.87	2.96	-2.09	0.00039	0.0127	3utr-intron	XR_361036.3	B3galnt2
chr5	73975230	73975530	301	*	3.47	2.75	3.96	-1.21	0.000395	0.0129	cds-intron	XM_008763737.1	Tmem245
chr1	216973528	216973828	301	*	5.49	5.78	5.14	0.64	0.000397	0.0129	5utr-exon	XM_017589519.1	Mrgpre
chr1	221515690	221515990	301	*	6.19	6.43	5.91	0.53	0.000402	0.0131	cds-intron	XM_006230899.2	Arl2
chr18	37907406	37907706	301	*	6.07	6.3	5.79	0.51	0.000406	0.0132	cds-intron	NM_001107391.1	Jakmip2
chrX	111865161	111865461	301	*	3.23	3.84	2.15	1.69	0.00041	0.0133	intergenic	N/A	N/A
chr3	152468536	152468836	301	*	2.98	2.07	3.53	-1.46	0.000415	0.0135	intergenic	N/A	N/A
chr1	198213801	198214101	301	*	4.61	5.04	4.01	1.02	0.000416	0.0135	promoter	NM_001108920.1	Tbx6
chr9	85526670	85526970	301	*	3.96	3.31	4.4	-1.09	0.000417	0.0135	3utr-intron	XR_357088.3	Wdfy1
chr2	193342779	193343079	301	*	4.11	3.28	4.63	-1.34	0.000419	0.0135	intergenic	N/A	N/A
chr14	46549538	46549838	301	*	2.13	0.75	2.83	-2.08	0.000421	0.0136	intergenic	N/A	N/A
chr9	82655578	82655878	301	*	4.47	4.84	3.95	0.9	0.000422	0.0136	cds-intron	NM_022234.2	Asic4
chr1	177195017	177195317	301	*	4.85	5.19	4.41	0.78	0.000423	0.0136	cds-intron	XM_017588973.1	Micalcl
chr13	93394942	93395242	301	*	3.45	2.64	3.97	-1.33	0.000427	0.0137	cds-intron	NM_019343.1	Rgs7
chr7	9207267	9207567	301	*	2.51	3.15	1.3	1.86	0.000427	0.0137	intergenic	N/A	N/A
chr13	60653076	60653376	301	*	3.57	4.06	2.81	1.24	0.00043	0.0138	intergenic	N/A	N/A
chr7	120207365	120207665	301	*	6.33	6.57	6.04	0.53	0.000432	0.0138	cds-intron	XM_017594984.1	Triobp
chr10	73966098	73966398	301	*	4.25	3.6	4.7	-1.09	0.000432	0.0138	cds-intron	XM_006247078.3	Vmp1
chr15	13128943	13129243	301	*	4.61	4.96	4.13	0.83	0.000433	0.0138	cds-intron	NM_134356.1	Ptprg
chr2	57472832	57473132	301	*	5.13	4.53	5.55	-1.02	0.000433	0.0138	downstream	XM_017591195.1	RGD1310081
chr5	161903305	161903605	301	*	3.42	3.97	2.52	1.45	0.000438	0.0139	intergenic	N/A	N/A
chr1	282430650	282430950	301	*	2.61	1.46	3.24	-1.79	0.000438	0.0139	cds-intron	XM_006231686.1	Grk5
chr17	72811237	72811537	301	*	3.76	4.31	2.88	1.43	0.000439	0.0139	intergenic	N/A	N/A
chr5	171630664	171630964	301	*	3.36	3.86	2.58	1.27	0.000441	0.014	cds-intron	NM_001127591.1	Arhgef16
chr10	73447793	73448093	301	*	3.15	2.32	3.67	-1.36	0.000445	0.0141	intergenic	N/A	N/A
chr20	38984837	38985137	301	*	4.58	4.04	4.97	-0.92	0.000447	0.0141	TSS	NM_182951.1	Serinc1
chr6	7174426	7174726	301	*	5.5	5.8	5.12	0.68	0.000449	0.0142	intergenic	N/A	N/A
chr5	126430741	126431041	301	*	5.98	6.28	5.6	0.69	0.000456	0.0144	intergenic	N/A	N/A
chr10	109333796	109334096	301	*	5.93	6.18	5.62	0.56	0.00046	0.0145	TSS	XM_002727846.4	Slc38a10
chr8	65732890	65733190	301	*	5.17	4.73	5.51	-0.78	0.000461	0.0145	cds-intron	XM_006243205.3	Uaca
chr17	25541336	25541636	301	*	3.59	2.67	4.15	-1.48	0.000462	0.0145	intergenic	N/A	N/A
chr18	81647035	81647335	301	*	3.3	2.52	3.8	-1.28	0.000462	0.0145	cds-exon	XM_008772227.2	LOC100359752
chr14	84449061	84449361	301	*	4.01	4.45	3.37	1.08	0.000463	0.0145	cds-intron	XM_006251335.3	Gatsl3
chr3	31381630	31381930	301	*	2.84	1.86	3.41	-1.55	0.000464	0.0145	intergenic	N/A	N/A
chr5	102238227	102238527	301	*	4.78	5.14	4.28	0.86	0.000465	0.0145	intergenic	N/A	N/A
chr5	135222488	135222788	301	*	4.28	3.74	4.68	-0.94	0.000467	0.0145	cds-intron	NM_001108005.1	Mast2
chr7	49296535	49296835	301	*	3.11	1.89	3.76	-1.87	0.000469	0.0146	intergenic	N/A	N/A
chr11	77783035	77783335	301	*	4.31	3.6	4.78	-1.18	0.00047	0.0146	intergenic	N/A	N/A
chr4	182081540	182081840	301	*	4.42	4.85	3.81	1.03	0.000473	0.0146	intergenic	N/A	N/A
chr1	234779508	234779808	301	*	4.66	4.08	5.06	-0.98	0.000473	0.0146	cds-intron	NM_148892.3	Ostf1
chr5	39251041	39251341	301	*	4.29	3.7	4.71	-1.01	0.000474	0.0147	TSS	NM_198783.1	Ndufaf4
chr15	24455730	24456030	301	*	4.05	3.38	4.5	-1.12	0.000475	0.0147	intergenic	N/A	N/A
chr10	68163285	68163585	301	*	2.67	3.27	1.64	1.63	0.000479	0.0148	intergenic	N/A	N/A
chr2	197991155	197991455	301	*	6.6	6.28	6.86	-0.58	0.000481	0.0148	TSS	NM_001134593.1	Ciart
chr4	59682430	59682730	301	*	4.07	4.56	3.32	1.24	0.000482	0.0148	cds-intron	XM_017592970.1	Plxna4
chr1	31593802	31594102	301	*	4.74	4.19	5.13	-0.94	0.000482	0.0148	intergenic	N/A	N/A
chr10	40819913	40820213	301	*	4.01	3.42	4.43	-1.01	0.000482	0.0148	5utr-intron	NM_133565.1	G3bp1
chr14	48763068	48763368	301	*	3.54	2.67	4.08	-1.41	0.000487	0.0149	cds-intron	XM_008770184.1	Arap2
chr13	51380180	51380480	301	*	5.06	5.42	4.57	0.85	0.000493	0.0151	5utr-intron	XM_017598975.1	Mgat4e
chr4	51827903	51828203	301	*	2.9	3.47	1.93	1.55	0.000495	0.0151	cds-intron	NM_057201.1	Gpr37
chr19	35158300	35158600	301	*	5.02	4.42	5.44	-1.02	0.000499	0.0152	promoter	XR_001842293.1	LOC102553276
chr11	77548362	77548662	301	*	3.49	2.43	4.1	-1.67	0.0005	0.0152	3utr-intron	XR_001840406.1	Il1rap
chr9	43161244	43161544	301	*	3.21	3.74	2.35	1.39	0.000501	0.0152	3utr-intron	XR_001839678.1	Fam178b
chr4	150593319	150593619	301	*	3.44	2.73	3.91	-1.18	0.000502	0.0152	cds-intron	XM_006237217.3	Ankrd26
chr12	27434818	27435118	301	*	2.38	1.21	3.01	-1.81	0.000502	0.0152	cds-intron	XM_008769171.2	LOC100362819
chr7	103222792	103223092	301	*	3.86	3.2	4.32	-1.12	0.000504	0.0153	intergenic	N/A	N/A
chr1	183683599	183683899	301	*	3.54	2.52	4.14	-1.62	0.000506	0.0153	intergenic	N/A	N/A
chr7	117218130	117218430	301	*	4.37	4.79	3.79	0.99	0.000509	0.0154	intergenic	N/A	N/A
chr9	42337151	42337451	301	*	2.68	1.62	3.29	-1.67	0.000511	0.0154	intergenic	N/A	N/A
chr7	43689052	43689352	301	*	2.52	1.39	3.15	-1.77	0.000514	0.0155	5utr-intron	XM_017594737.1	Mgat4c
chr7	60742767	60743067	301	*	6.45	6.75	6.06	0.69	0.000517	0.0156	TSS	XM_006241383.2	Mdm2
chr10	31070461	31070761	301	*	2.22	1.04	2.86	-1.82	0.000522	0.0157	upstream	XM_017597789.1	Sox30
chr1	55706031	55706331	301	*	2.21	0.92	2.88	-1.96	0.000524	0.0157	5utr-intron	XR_001836270.1	LOC102546709
chr16	6903332	6903632	301	*	3.79	3.15	4.23	-1.09	0.000525	0.0157	cds-intron	NM_198774.2	Tmem110
chr1	137445765	137446065	301	*	3.61	4.11	2.85	1.27	0.000527	0.0158	intergenic	N/A	N/A
chr2	225946019	225946319	301	*	5.51	5.82	5.11	0.71	0.000533	0.0159	intergenic	N/A	N/A
chr15	23706584	23706884	301	*	3.12	2.26	3.65	-1.39	0.000533	0.0159	cds-intron	XM_017599654.1	Samd4a
chr3	162600772	162601072	301	*	3.76	4.37	2.67	1.7	0.000535	0.016	intergenic	N/A	N/A
chr2	227374261	227374561	301	*	2.63	3.25	1.52	1.73	0.000539	0.0161	cds-intron	NM_001191963.1	Synpo2
chr7	123193570	123193870	301	*	5.61	5.87	5.29	0.58	0.000542	0.0161	TSS	NM_001008323.1	Pmm1
chr13	52375851	52376151	301	*	3.15	3.72	2.2	1.52	0.000543	0.0161	cds-intron	XM_006249902.3	Nav1
chr3	9487129	9487429	301	*	4.81	5.18	4.32	0.86	0.000543	0.0161	intergenic	N/A	N/A
chr11	89214009	89214309	301	*	3.2	2.27	3.76	-1.5	0.000544	0.0161	cds-intron	NM_001100988.1	Spidr
chr12	25600249	25600549	301	*	2.19	2.86	0.92	1.94	0.000544	0.0161	3utr-exon	NM_001100561.2	Gatsl2
chr17	80550097	80550397	301	*	3.76	2.99	4.25	-1.26	0.000545	0.0161	cds-intron	NM_001109404.1	Rsu1
chr1	263278900	263279200	301	*	4.59	3.77	5.1	-1.33	0.000554	0.0164	5utr-exon	XR_351092.3	LOC102546432
chr6	105814393	105814693	301	*	1.91	2.63	0.45	2.17	0.000555	0.0164	intergenic	N/A	N/A
chrX	62934527	62934827	301	*	4.04	3.28	4.53	-1.25	0.000558	0.0164	intergenic	N/A	N/A
chr2	53105815	53106115	301	*	4.33	3.74	4.74	-1	0.000559	0.0164	TSS	NM_019192.2	Sepp1
chr19	24259762	24260062	301	*	3.55	2.78	4.05	-1.27	0.000559	0.0164	cds-intron	NM_001191093.1	Rnf150
chr13	70574791	70575091	301	*	5.33	4.81	5.71	-0.9	0.000564	0.0165	cds-intron	XM_008769603.2	Lamc2
chr11	84941801	84942101	301	*	2.53	0.98	3.26	-2.29	0.000567	0.0166	cds-intron	XM_017597963.1	Lamp3
chr1	163684760	163685060	301	*	3.72	3.05	4.18	-1.13	0.000571	0.0167	intergenic	N/A	N/A
chr3	114852107	114852407	301	*	2.65	1.09	3.38	-2.29	0.000573	0.0167	intergenic	N/A	N/A
chr18	77146177	77146477	301	*	2.89	1.94	3.46	-1.52	0.000577	0.0168	intergenic	N/A	N/A
chr17	27611716	27612016	301	*	3.51	3.99	2.79	1.2	0.00058	0.0169	5utr-intron	NM_001107348.1	Rreb1
chr10	104075812	104076112	301	*	6.44	6.18	6.65	-0.47	0.000582	0.0169	TSS	NM_001005876.1	Hn1
chr7	14516770	14517070	301	*	2.79	1.78	3.38	-1.61	0.000583	0.0169	downstream	XM_234837.8	Cyp4f39
chr7	101169528	101169828	301	*	4.55	5.08	3.7	1.38	0.000591	0.0172	intergenic	N/A	N/A
chr8	65594342	65594642	301	*	3.05	2.1	3.62	-1.52	0.000593	0.0172	intergenic	N/A	N/A
chr6	62273967	62274267	301	*	3.87	2.69	4.51	-1.82	0.000597	0.0173	intergenic	N/A	N/A
chr6	2007282	2007582	301	*	4.59	5.03	3.93	1.1	0.000605	0.0175	5utr-exon	XR_592829.2	LOC103692533
chr5	138656026	138656326	301	*	3.88	4.39	3.09	1.3	0.000608	0.0176	cds-intron	NM_001107971.3	Foxj3
chr1	185379368	185379668	301	*	5.78	6.1	5.38	0.72	0.000609	0.0176	intergenic	N/A	N/A
chr6	98888291	98888591	301	*	5.61	5.91	5.24	0.66	0.000612	0.0176	cds-intron	XM_017594540.1	Syne2
chr3	142710391	142710691	301	*	4.05	3.28	4.55	-1.27	0.000614	0.0176	intergenic	N/A	N/A
chr15	75039326	75039626	301	*	1.51	-0.09	2.25	-2.34	0.000614	0.0176	intergenic	N/A	N/A
chr1	247319368	247319668	301	*	4.47	3.9	4.87	-0.97	0.000615	0.0176	intergenic	N/A	N/A
chr19	50244898	50245198	301	*	5.07	4.33	5.56	-1.23	0.000615	0.0176	promoter	NM_024391.1	Hsd17b2
chr1	251686135	251686435	301	*	2.74	1.66	3.35	-1.69	0.000617	0.0176	intergenic	N/A	N/A
chr8	45797359	45797659	301	*	4.14	3.43	4.62	-1.19	0.00062	0.0177	5utr-intron	NR_126581.1	Lnc215
chr4	147302552	147302852	301	*	1.9	2.61	0.47	2.14	0.000622	0.0178	5utr-intron	XM_006237009.3	Pparg
chr1	257286216	257286516	301	*	4.09	3.52	4.5	-0.98	0.000623	0.0178	cds-intron	XM_017588657.1	Plce1
chr5	63976608	63976908	301	*	2.39	1.31	3	-1.7	0.000626	0.0178	cds-intron	NM_001008317.1	Erp44
chr5	154564346	154564646	301	*	2.42	1.21	3.07	-1.86	0.000629	0.0179	cds-intron	XM_017593930.1	Asap3
chr1	246742008	246742308	301	*	3.36	2.18	4	-1.82	0.000631	0.0179	cds-intron	XM_008760350.1	NEWGENE_1565505
chr3	37597854	37598154	301	*	2.7	1.69	3.29	-1.6	0.000633	0.018	promoter	XM_008761831.1	Rif1
chr6	93417323	93417623	301	*	5.04	4.49	5.44	-0.96	0.000637	0.018	downstream	XR_001838456.1	LOC102552313
chr17	57997089	57997389	301	*	4.95	4.49	5.3	-0.81	0.000637	0.018	5utr-intron	NM_001107362.1	Wdr37
chr13	84767406	84767706	301	*	2.09	2.78	0.7	2.08	0.000638	0.018	intergenic	N/A	N/A
chr3	66505481	66505781	301	*	4.9	4.44	5.25	-0.81	0.000642	0.0181	intergenic	N/A	N/A
chr15	58877793	58878093	301	*	2.86	3.53	1.57	1.96	0.000643	0.0181	intergenic	N/A	N/A
chr18	74915530	74915830	301	*	2.94	1.99	3.51	-1.52	0.000643	0.0181	5utr-intron	NM_019347.2	Slc14a2
chr8	127508609	127508909	301	*	3.58	4.05	2.88	1.17	0.000647	0.0182	5utr-intron	NM_001106865.1	Ctdspl
chr3	63991151	63991451	301	*	4.64	5.1	3.96	1.14	0.000647	0.0182	cds-intron	XM_003749494.4	Ccdc141
chr2	237769477	237769777	301	*	5.19	4.73	5.53	-0.8	0.000653	0.0183	cds-intron	XM_008761496.2	Tbck
chr3	171036071	171036371	301	*	5.59	5.87	5.24	0.62	0.000657	0.0184	promoter	XM_006235704.3	Rbm38
chr9	87668141	87668441	301	*	3.17	3.68	2.35	1.33	0.00066	0.0185	intergenic	N/A	N/A
chr15	33213621	33213921	301	*	7.07	6.84	7.26	-0.41	0.000673	0.0188	cds-intron	NM_053503.1	Ajuba
chr15	54902657	54902957	301	*	2.58	1.09	3.3	-2.21	0.000675	0.0188	downstream	XM_008770843.2	Cysltr2
chr20	30327100	30327400	301	*	4.92	5.25	4.49	0.77	0.000675	0.0188	TSS	NM_181639.3	Slc29a3
chr7	144121657	144121957	301	*	11.72	11.8	11.64	0.16	0.000676	0.0188	TSS	XM_006242428.2	Tarbp2
chr6	135480253	135480553	301	*	3.98	3.38	4.41	-1.03	0.000677	0.0188	cds-intron	XM_017593974.1	Rcor1
chr9	89041671	89041971	301	*	3.21	3.73	2.4	1.33	0.000684	0.019	intergenic	N/A	N/A
chr9	43837560	43837860	301	*	3.14	2.34	3.64	-1.3	0.000693	0.0192	cds-intron	XM_017596680.1	Cnga3
chrX	143578850	143579150	301	*	4.23	3.6	4.66	-1.06	0.000693	0.0192	5utr-intron	XM_006257603.2	LOC688842
chr5	57719830	57720130	301	*	4.22	3.69	4.61	-0.92	0.000695	0.0192	intergenic	N/A	N/A
chrX	111095071	111095371	301	*	2.89	2.01	3.44	-1.43	0.000697	0.0192	intergenic	N/A	N/A
chrX	138438896	138439196	301	*	5.56	5.16	5.87	-0.71	0.000697	0.0192	cds-intron	XM_008773562.1	Mbnl3
chr20	28476298	28476598	301	*	3.34	3.89	2.42	1.47	0.000701	0.0193	cds-intron	XM_017601803.1	Sh3rf3
chr18	31910231	31910531	301	*	2.02	2.71	0.66	2.05	0.000703	0.0194	cds-intron	XM_017600843.1	Nr3c1
chr15	46648982	46649282	301	*	1.93	0.6	2.61	-2.01	0.000705	0.0194	intergenic	N/A	N/A
chr8	87359662	87359962	301	*	5.75	6.2	5.08	1.12	0.000709	0.0195	cds-intron	XM_017595471.1	Filip1
chr7	99328306	99328606	301	*	2.61	3.23	1.49	1.74	0.000711	0.0195	intergenic	N/A	N/A
chr2	211930192	211930492	301	*	4.05	3.44	4.47	-1.04	0.000714	0.0196	TSS	NM_001127544.1	Slc25a24
chr18	47787320	47787620	301	*	3.72	4.2	3	1.2	0.000715	0.0196	5utr-intron	XM_006254721.3	Sncaip
chr4	40136124	40136424	301	*	5.77	6.02	5.46	0.56	0.000716	0.0196	TSS	NM_001109221.2	Bmt2
chr19	16907000	16907300	301	*	4.87	4.31	5.27	-0.96	0.000723	0.0197	cds-intron	NM_001039713.1	Fto
chrX	10343039	10343339	301	*	4.6	4.02	5.01	-0.99	0.000724	0.0197	intergenic	N/A	N/A
chr2	190073189	190073489	301	*	3.46	2.48	4.05	-1.57	0.000724	0.0197	TSS	XM_006232565.3	S100a8
chr1	237679208	237679508	301	*	3.21	2.4	3.72	-1.32	0.000726	0.0197	intergenic	N/A	N/A
chr14	38593595	38593895	301	*	4.55	4.05	4.91	-0.87	0.000726	0.0197	intergenic	N/A	N/A
chr7	14368378	14368678	301	*	6.22	6.45	5.95	0.51	0.000727	0.0197	3utr-intron	XR_001838673.1	Akap8l
chr18	26522622	26522922	301	*	3.2	3.7	2.43	1.28	0.000727	0.0197	intergenic	N/A	N/A
chr6	38668786	38669086	301	*	3.02	3.56	2.16	1.4	0.000728	0.0197	cds-intron	XM_006239902.3	Nbas
chr5	147404811	147405111	301	*	2.32	2.97	1.11	1.86	0.00073	0.0197	3utr-exon	NM_001134629.1	RGD1561149
chr13	89822242	89822542	301	*	3.88	4.34	3.22	1.12	0.00073	0.0197	upstream	NM_053796.1	F11r
chr1	215065083	215065383	301	*	4.87	5.34	4.19	1.15	0.000734	0.0198	intergenic	N/A	N/A
chr6	29392145	29392445	301	*	4.24	3.7	4.62	-0.92	0.000735	0.0198	5utr-intron	XM_017594072.1	Klhl29
chr4	162045115	162045415	301	*	6.91	6.69	7.1	-0.41	0.00074	0.0199	intergenic	N/A	N/A
chr12	25079402	25079702	301	*	4.93	5.31	4.42	0.88	0.000742	0.0199	intergenic	N/A	N/A
chr4	26751545	26751845	301	*	2.58	3.2	1.45	1.76	0.000743	0.0199	intergenic	N/A	N/A
chr18	60346238	60346538	301	*	3.64	4.11	2.94	1.18	0.000746	0.02	intergenic	N/A	N/A
chr9	94979971	94980271	301	*	3.35	3.85	2.55	1.3	0.000747	0.02	promoter	XM_017596852.1	Dgkd
chr11	26661306	26661606	301	*	4.95	4.54	5.27	-0.73	0.000749	0.02	intergenic	N/A	N/A
chr7	53804027	53804327	301	*	4.55	3.92	5	-1.08	0.000752	0.0201	5utr-intron	XR_001838833.1	LOC108351448
chr8	103309029	103309329	301	*	3.32	3.83	2.52	1.31	0.000753	0.0201	intergenic	N/A	N/A
chr13	84475420	84475720	301	*	4.71	5.07	4.23	0.84	0.000756	0.0201	cds-intron	XM_008769713.1	Ildr2
chr11	73563113	73563413	301	*	3.58	2.85	4.06	-1.21	0.000761	0.0203	intergenic	N/A	N/A
chr2	180005254	180005554	301	*	4.48	3.94	4.87	-0.94	0.000762	0.0203	cds-intron	NM_031317.1	Pdgfc
chr10	10660878	10661178	301	*	4.07	4.49	3.47	1.02	0.000763	0.0203	cds-intron	NM_001106976.1	Ppl
chr17	803267	803567	301	*	3.54	4.02	2.83	1.19	0.000765	0.0203	cds-intron	XM_008771429.2	Npepo
chr1	239256170	239256470	301	*	2.36	1.23	2.98	-1.75	0.000767	0.0203	cds-intron	NM_001007737.1	RGD1359158
chr8	21972266	21972566	301	*	5.28	4.69	5.7	-1.01	0.000767	0.0203	upstream	NM_053354.3	Dnmt1
chr8	61677237	61677537	301	*	3.95	3.35	4.37	-1.02	0.000769	0.0203	cds-intron	XM_006243106.3	Ptpn9
chr2	210484015	210484315	301	*	5	4.55	5.35	-0.8	0.000773	0.0204	intergenic	N/A	N/A
chr2	260116420	260116720	301	*	5.04	4.61	5.38	-0.77	0.000774	0.0204	promoter	NM_138708.2	Rabggtb
chr18	27558224	27558524	301	*	9.25	9.16	9.34	-0.18	0.000775	0.0204	5utr-exon	XM_006254613.3	Fam53c
chr18	27197028	27197328	301	*	2.52	3.17	1.31	1.86	0.000776	0.0204	cds-intron	XM_008772026.1	Pkd2l2
chr7	121233672	121233972	301	*	2.04	2.71	0.74	1.97	0.000782	0.0206	5utr-intron	XR_001838978.1	LOC108351514
chr19	21544019	21544319	301	*	2.81	3.43	1.69	1.74	0.000788	0.0207	5utr-intron	XM_008772378.2	Abcc12
chr5	116343261	116343561	301	*	2.79	1.82	3.36	-1.54	0.000796	0.0209	intergenic	N/A	N/A
chr8	113029165	113029465	301	*	1.71	2.44	0.12	2.32	0.000798	0.0209	intergenic	N/A	N/A
chr5	154180351	154180651	301	*	5.19	5.54	4.71	0.83	0.000799	0.0209	downstream	XR_001838092.1	LOC108351046
chr10	84926619	84926919	301	*	4.9	5.23	4.47	0.76	0.000807	0.0211	downstream	XR_001840271.1	LOC102547278
chr5	157407130	157407430	301	*	2.96	3.59	1.82	1.76	0.000808	0.0211	intergenic	N/A	N/A
chr7	119134641	119134941	301	*	5.4	5.72	4.98	0.74	0.000813	0.0212	5utr-intron	XR_355819.3	LOC102553868
chr7	114323584	114323884	301	*	7.91	8.08	7.72	0.37	0.000818	0.0213	TSS	NM_001134880.1	Chrac1
chrX	37957424	37957724	301	*	5.12	4.62	5.49	-0.87	0.000819	0.0213	cds-intron	XM_006256931.1	Sh3kbp1
chr6	51248565	51248865	301	*	2.78	1.81	3.35	-1.54	0.000821	0.0213	cds-intron	NM_013221.2	Hbp1
chr14	71774534	71774834	301	*	3.61	4.14	2.74	1.41	0.000821	0.0213	intergenic	N/A	N/A
chr14	8509832	8510132	301	*	4.23	4.63	3.68	0.95	0.000822	0.0213	TSS	XR_001841060.1	LOC108352701
chr19	20290568	20290868	301	*	3.31	2.51	3.82	-1.3	0.000822	0.0213	cds-intron	NM_053583.2	Zfp423
chr1	242571022	242571322	301	*	3.5	2.78	3.98	-1.2	0.000823	0.0213	promoter	NM_001007738.1	Tmem252
chr20	7518585	7518885	301	*	4.16	4.67	3.37	1.3	0.000827	0.0214	cds-intron	NM_001107613.3	Anks1a
chr5	168395142	168395442	301	*	2.19	0.82	2.87	-2.06	0.000831	0.0214	cds-intron	NM_001195559.1	Camta1
chr16	7499648	7499948	301	*	4.29	3.39	4.84	-1.45	0.000836	0.0215	cds-intron	NM_054011.1	Sh3bp5
chr3	115240671	115240971	301	*	2.44	1.4	3.04	-1.64	0.000836	0.0215	intergenic	N/A	N/A
chrX	110567175	110567475	301	*	4.52	3.95	4.92	-0.97	0.000838	0.0215	intergenic	N/A	N/A
chr13	85416392	85416692	301	*	4.25	3.71	4.65	-0.94	0.000839	0.0215	cds-intron	NM_001102408.1	Uck2
chr5	75447315	75447615	301	*	3.48	3.96	2.76	1.2	0.000842	0.0216	cds-intron	NM_031061.1	Musk
chr7	61908469	61908769	301	*	4.74	4.29	5.09	-0.8	0.000843	0.0216	intergenic	N/A	N/A
chr14	76989676	76989976	301	*	5.56	5.85	5.2	0.64	0.000843	0.0216	TSS	NM_001014135.1	Wdr1
chr4	315334	315634	301	*	3.99	3.32	4.44	-1.12	0.000844	0.0216	intergenic	N/A	N/A
chr6	45618528	45618828	301	*	3.59	2.94	4.03	-1.1	0.000847	0.0216	5utr-intron	XM_017594293.1	Rnf144a
chr4	7889628	7889928	301	*	4.32	3.73	4.74	-1.01	0.00085	0.0217	TSS	NM_001170589.1	Pus7
chr1	162733167	162733467	301	*	2.03	2.7	0.74	1.96	0.000852	0.0217	promoter	XR_001835906.1	LOC102550562
chr15	89769586	89769886	301	*	3.99	2.88	4.61	-1.72	0.000855	0.0218	intergenic	N/A	N/A
chr1	277456746	277457046	301	*	4.12	3.5	4.55	-1.05	0.000859	0.0218	intergenic	N/A	N/A
chr4	19413196	19413496	301	*	3.64	4.09	2.99	1.09	0.000863	0.0219	TSS	NM_001104633.1	Sema3d
chr5	34124134	34124434	301	*	2.07	0.84	2.72	-1.88	0.000864	0.0219	intergenic	N/A	N/A
chr6	50623800	50624100	301	*	3.26	2.4	3.79	-1.39	0.000866	0.0219	intergenic	N/A	N/A
chr8	131462484	131462784	301	*	2.02	0.75	2.68	-1.93	0.000867	0.0219	5utr-intron	XR_001839592.1	LOC102554597
chrX	38514290	38514590	301	*	3.06	2.25	3.58	-1.33	0.000867	0.0219	intergenic	N/A	N/A
chr10	70964497	70964797	301	*	2.33	2.97	1.16	1.8	0.00087	0.022	cds-intron	XM_008768154.2	LOC100909660
chr7	53794266	53794566	301	*	4.13	3.44	4.59	-1.15	0.000872	0.022	5utr-intron	XR_001838833.1	LOC108351448
chr9	61484757	61485057	301	*	3.5	2.78	3.97	-1.19	0.000874	0.022	cds-intron	NM_001191807.3	Ankrd44
chr10	20783122	20783422	301	*	3.24	3.74	2.47	1.27	0.000875	0.022	cds-intron	XM_002727761.5	Wwc1
chr19	54681378	54681678	301	*	5.25	4.88	5.55	-0.68	0.000877	0.0221	3utr-intron	XR_001842336.1	LOC108348956
chr10	101917628	101917928	301	*	4.42	4.8	3.89	0.91	0.00088	0.0221	cds-intron	XM_006247670.3	Slc39a11
chr2	182421028	182421328	301	*	4.64	3.69	5.21	-1.51	0.000883	0.0221	intergenic	N/A	N/A
chr1	162865715	162866015	301	*	4.8	5.16	4.33	0.83	0.000884	0.0221	cds-intron	NM_017198.1	Pak1
chr3	98132217	98132517	301	*	2.68	3.27	1.66	1.61	0.000884	0.0221	intergenic	N/A	N/A
chr6	124784145	124784445	301	*	3.26	2.34	3.83	-1.49	0.000884	0.0221	promoter	NM_001173557.1	RGD1311756
chr8	116331579	116331879	301	*	6.38	6.14	6.59	-0.44	0.000887	0.0222	promoter	NM_207616.1	Hyal1
chr5	7032944	7033244	301	*	2.94	2.08	3.47	-1.39	0.000897	0.0224	cds-intron	XM_017593564.1	RGD1564053
chr4	182883206	182883506	301	*	2.9	1.95	3.46	-1.51	0.000898	0.0224	intergenic	N/A	N/A
chr20	6570643	6570943	301	*	5.78	5.49	6.02	-0.53	0.000901	0.0224	cds-intron	NM_001034188.1	Ppil1
chr10	58973067	58973367	301	*	5.23	5.54	4.82	0.72	0.000904	0.0225	TSS	NM_001190998.1	Smtnl2
chr1	81318365	81318665	301	*	5.73	4.97	6.23	-1.26	0.000904	0.0225	intergenic	N/A	N/A
chr1	91095746	91096046	301	*	3.73	2.66	4.34	-1.68	0.000913	0.0226	cds-intron	NM_001009641.1	Pepd
chr5	172645814	172646114	301	*	4.87	5.18	4.47	0.71	0.000917	0.0227	upstream	NM_001108698.1	Faap20
chr18	3433114	3433414	301	*	2.76	3.32	1.83	1.49	0.000917	0.0227	3utr-intron	XR_001842036.1	Tmem241
chr2	113592674	113592974	301	*	2.35	3	1.14	1.86	0.000918	0.0227	cds-intron	XM_006232219.2	Tmem212
chr19	54766146	54766446	301	*	11.55	11.42	11.67	-0.25	0.000923	0.0228	TSS	XM_017601242.1	Banp
chr1	13886552	13886852	301	*	1.67	2.4	0.12	2.27	0.000925	0.0228	cds-intron	XM_006227651.3	Arfgef3
chr8	109558281	109558581	301	*	3.29	2.55	3.78	-1.23	0.000927	0.0229	cds-intron	XM_006243633.3	Ppp2r3a
chr14	78640285	78640585	301	*	5.65	5.9	5.34	0.56	0.00093	0.0229	promoter	NM_031823.1	Wfs1
chr1	216828631	216828931	301	*	5.06	4.63	5.39	-0.76	0.00093	0.0229	TSS	NM_001108511.1	Tnfrsf26
chr16	75933430	75933730	301	*	4.36	4.75	3.81	0.93	0.000931	0.0229	cds-intron	XM_006253383.3	Mcph1
chr5	62137471	62137771	301	*	3.03	3.58	2.14	1.44	0.000931	0.0229	cds-intron	NM_001107934.1	Trim14
chr10	86297820	86298120	301	*	3.8	4.24	3.15	1.1	0.000933	0.0229	intergenic	N/A	N/A
chr13	36296643	36296943	301	*	4.45	4.81	3.97	0.84	0.000936	0.0229	intergenic	N/A	N/A
chr10	176318	176618	301	*	4.08	3.51	4.49	-0.99	0.000937	0.0229	5utr-intron	XM_008767450.1	LOC103693254
chr8	23393584	23393884	301	*	4.2	3.51	4.67	-1.16	0.000943	0.023	cds-intron	XM_008766020.2	Anln
chr12	40619173	40619473	301	*	4.75	5.1	4.28	0.81	0.000943	0.023	TSS	NM_053961.2	Erp29
chr9	93506173	93506473	301	*	6.61	6.8	6.4	0.4	0.000945	0.023	intergenic	N/A	N/A
chr10	5396916	5397216	301	*	3.75	4.24	3.03	1.21	0.000945	0.023	intergenic	N/A	N/A
chr19	39300922	39301222	301	*	6.78	6.46	7.03	-0.57	0.000946	0.023	TSS	NM_001108448.1	Terf2
chr17	8442715	8443015	301	*	5.72	5.44	5.96	-0.52	0.000947	0.023	3utr-intron	XM_008771472.2	LOC102555503
chr1	241809695	241809995	301	*	3.23	3.73	2.46	1.27	0.000947	0.023	intergenic	N/A	N/A
chr4	92025526	92025826	301	*	4.06	3.42	4.49	-1.08	0.000947	0.023	cds-intron	XM_017592802.1	Ccser1
chr1	222548675	222548975	301	*	5.41	5.7	5.06	0.64	0.000957	0.0232	5utr-intron	XM_006230881.3	Mark2
chr9	37878734	37879034	301	*	4.44	4.8	3.97	0.83	0.000957	0.0232	intergenic	N/A	N/A
chr15	84399256	84399556	301	*	3.33	2.61	3.81	-1.2	0.000958	0.0232	cds-intron	XM_006252410.3	Klf12
chr11	88016743	88017043	301	*	5.03	5.34	4.64	0.7	0.000959	0.0232	TSS	NM_001105862.1	Hic2
chr2	204881382	204881682	301	*	3.55	4.04	2.81	1.23	0.000962	0.0232	promoter	XR_001836842.1	LOC102549693
chr3	3313040	3313340	301	*	2.25	2.89	1.07	1.82	0.000962	0.0232	cds-intron	XM_008761624.2	Kcnt1
chr2	30577087	30577387	301	*	1.84	2.55	0.42	2.13	0.000965	0.0232	TSS	XM_006231854.3	Ocln
chr2	187978461	187978761	301	*	4.23	4.62	3.69	0.92	0.000975	0.0234	cds-intron	XM_006232644.3	Arhgef2
chr1	199751530	199751830	301	*	3.32	3.82	2.55	1.27	0.000976	0.0234	intergenic	N/A	N/A
chr7	79819924	79820224	301	*	4.13	3.59	4.52	-0.93	0.000977	0.0234	cds-intron	NM_001130501.1	Zfpm2
chr11	61014880	61015180	301	*	4.79	5.15	4.31	0.85	0.000977	0.0234	promoter	XR_358277.3	LOC102552306
chr10	47509769	47510069	301	*	2.89	1.84	3.49	-1.65	0.00098	0.0235	intergenic	N/A	N/A
chr4	123210623	123210923	301	*	5.44	5.79	4.98	0.82	0.000985	0.0236	intergenic	N/A	N/A
chrX	32245814	32246114	301	*	4.28	3.58	4.74	-1.16	0.000986	0.0236	cds-intron	XM_006256859.3	Ca5b
chr9	17775917	17776217	301	*	3.65	2.87	4.15	-1.28	0.000988	0.0236	intergenic	N/A	N/A
chr3	113513540	113513840	301	*	3.45	3.96	2.65	1.3	0.000994	0.0237	cds-intron	XM_008762215.2	Frmd5
chr19	55810239	55810539	301	*	5.91	5.58	6.19	-0.6	0.000995	0.0237	5utr-intron	XM_008772667.2	Ankrd11
chr1	94495119	94495419	301	*	5.67	5.95	5.32	0.63	0.001	0.0238	TSS	XM_006228904.3	Ccne1
chr4	181356181	181356481	301	*	4.03	4.43	3.48	0.95	0.00101	0.0239	5utr-intron	XM_008763382.1	Ppfibp1
chrX	104875352	104875652	301	*	3.41	2.58	3.93	-1.35	0.00101	0.024	intergenic	N/A	N/A
chr15	19354506	19354806	301	*	3.96	3.37	4.38	-1.01	0.00101	0.0241	intergenic	N/A	N/A
chr7	64194155	64194455	301	*	2.9	3.45	2.01	1.44	0.00102	0.0241	cds-intron	XM_008765403.2	Srgap1
chr6	33632118	33632418	301	*	3.26	2.45	3.78	-1.32	0.00102	0.0241	5utr-intron	XR_354668.3	LOC102550498
chr2	251534499	251534799	301	*	6.23	5.91	6.5	-0.58	0.00102	0.0241	5utr-exon	XR_352105.3	LOC102553018
chr19	41672843	41673143	301	*	5.09	4.61	5.45	-0.84	0.00102	0.0241	intergenic	N/A	N/A
chr7	132200965	132201265	301	*	4.64	5.06	4.05	1.01	0.00102	0.0241	TSS	XM_017595289.1	Kif21a
chr18	74924953	74925253	301	*	2.6	1.54	3.21	-1.67	0.00103	0.0242	5utr-intron	NM_019347.2	Slc14a2
chr1	144086253	144086553	301	*	2.81	3.35	1.91	1.45	0.00103	0.0242	5utr-intron	NM_031238.2	Sh3gl3
chr7	50082239	50082539	301	*	4.21	3.68	4.6	-0.93	0.00103	0.0243	downstream	XM_008765353.2	Syt1
chr1	64446266	64446566	301	*	4.82	4.37	5.17	-0.8	0.00103	0.0243	5utr-intron	XM_006228035.3	Myadm
chr9	98551362	98551662	301	*	6.21	6.44	5.94	0.5	0.00103	0.0243	TSS	NM_001013179.1	Hes6
chr13	73739763	73740063	301	*	1.65	2.37	0.12	2.25	0.00104	0.0243	downstream	NM_001109072.1	Fam163a
chr13	93747006	93747306	301	*	6.99	6.8	7.17	-0.37	0.00104	0.0243	TSS	NM_001191933.1	Opn3
chr11	72659385	72659685	301	*	4.08	4.49	3.51	0.98	0.00105	0.0246	intergenic	N/A	N/A
chr17	8726880	8727180	301	*	2.45	1.29	3.08	-1.78	0.00105	0.0246	intergenic	N/A	N/A
chr6	25558377	25558677	301	*	3.82	3.22	4.24	-1.02	0.00105	0.0246	intergenic	N/A	N/A
chr7	127061248	127061548	301	*	5	5.44	4.38	1.06	0.00106	0.0247	upstream	NM_001134861.1	Cerk
chr10	722398	722698	301	*	4.21	4.71	3.44	1.27	0.00106	0.0247	5utr-intron	XM_008767450.1	LOC103693254
chr7	117604938	117605238	301	*	4.54	4.89	4.07	0.82	0.00107	0.0248	TSS	NM_001109670.1	Slc52a2
chr1	1886953	1887253	301	*	5.38	4.8	5.79	-0.99	0.00107	0.0248	promoter	XM_006227626.3	Ginm1
chr1	163102104	163102404	301	*	3.91	4.33	3.32	1.01	0.00107	0.0248	cds-intron	NM_134461.2	Capn5
chr16	49610267	49610567	301	*	3.39	3.86	2.69	1.17	0.00107	0.0248	intergenic	N/A	N/A
chr19	49457424	49457724	301	*	6.17	5.89	6.4	-0.51	0.00107	0.0249	TSS	NM_001008366.1	Cenpn
chr19	1473953	1474253	301	*	3.86	3.22	4.31	-1.09	0.00108	0.0249	intergenic	N/A	N/A
chr8	47438859	47439159	301	*	1.66	2.39	0.12	2.26	0.00108	0.0249	cds-intron	NM_001105745.1	Pou2f3
chr5	103600051	103600351	301	*	3.63	2.92	4.11	-1.19	0.00108	0.0249	cds-intron	NM_053935.1	Sh3gl2
chr10	64598347	64598647	301	*	3.2	3.7	2.42	1.28	0.00108	0.025	cds-intron	NM_001105814.2	Abr
chr6	1960644	1960944	301	*	5.36	4.81	5.75	-0.94	0.00108	0.025	cds-intron	XM_017594395.1	LOC108351157
chr15	51283860	51284160	301	*	3.85	4.27	3.27	1	0.00109	0.025	5utr-intron	NM_001106047.2	Loxl2
chr7	25583954	25584254	301	*	5.06	5.36	4.68	0.68	0.00109	0.025	intergenic	N/A	N/A
chr3	10295602	10295902	301	*	3.94	3.33	4.36	-1.03	0.00109	0.025	intergenic	N/A	N/A
chr6	137361801	137362101	301	*	3.56	4.01	2.89	1.12	0.00109	0.025	cds-intron	XM_017594522.1	Ahnak2
chr14	114024387	114024687	301	*	3.19	2.41	3.68	-1.27	0.00109	0.025	intergenic	N/A	N/A
chr7	132876146	132876446	301	*	2.97	2.15	3.49	-1.34	0.00109	0.025	cds-intron	XM_006242190.3	Lrrk2
chr1	81453682	81453982	301	*	4.45	4.84	3.91	0.93	0.00109	0.0251	upstream	NM_001106234.1	Ethe1
chr4	30087232	30087532	301	*	5.03	5.35	4.6	0.75	0.00111	0.0253	cds-intron	XM_006236057.3	Ppp1r9a
chr7	30397662	30397962	301	*	4.63	4.97	4.17	0.79	0.00111	0.0253	TSS	XM_006241243.1	Actr6
chr5	152145406	152145706	301	*	7.35	7.49	7.19	0.3	0.00111	0.0253	intergenic	N/A	N/A
chr3	79444374	79444674	301	*	3.8	3.14	4.25	-1.11	0.00111	0.0253	5utr-intron	XR_001837174.1	LOC108350414
chr7	135460262	135460562	301	*	2.42	1.38	3.01	-1.63	0.00111	0.0253	intergenic	N/A	N/A
chr8	69005680	69005980	301	*	4.5	4.91	3.94	0.97	0.00111	0.0253	intergenic	N/A	N/A
chr1	274247300	274247600	301	*	5.1	4.65	5.44	-0.79	0.00112	0.0255	cds-intron	NM_133578.1	Dusp5
chr14	46656332	46656632	301	*	1.44	-0.09	2.17	-2.26	0.00112	0.0255	downstream	NR_046246.1	Rn28s
chr18	74018308	74018608	301	*	2.39	3.01	1.29	1.71	0.00113	0.0256	cds-intron	XM_006254964.3	RGD1308601
chr2	198535899	198536199	301	*	4.68	4.15	5.07	-0.92	0.00113	0.0257	intergenic	N/A	N/A
chr2	187427068	187427368	301	*	4.14	4.56	3.54	1.01	0.00114	0.0259	cds-intron	XM_017591302.1	Ttc24
chr14	107531562	107531862	301	*	2.57	3.19	1.47	1.72	0.00114	0.0259	3utr-intron	XR_001841219.1	LOC102552091
chr6	26770910	26771210	301	*	3.33	3.89	2.39	1.49	0.00115	0.0259	5utr-exon	XM_008764541.2	Tcf23
chr1	220853972	220854272	301	*	5.73	6	5.39	0.6	0.00115	0.0259	TSS	XM_006230743.1	Efemp2
chr1	87558600	87558900	301	*	2.58	3.17	1.57	1.6	0.00115	0.026	TSS	XM_006228698.2	Zfp30
chr3	154404588	154404888	301	*	3.06	3.58	2.23	1.34	0.00115	0.026	cds-intron	XM_342561.8	Vstm2l
chr20	4966676	4966976	301	*	4.76	4.3	5.11	-0.81	0.00116	0.026	TSS	NM_001165922.1	Lsm2
chr1	266844997	266845297	301	*	4.79	5.14	4.32	0.81	0.00116	0.026	cds-intron	NM_001106365.1	Taf5
chr1	187476914	187477214	301	*	4.16	3.49	4.62	-1.13	0.00116	0.026	intergenic	N/A	N/A
chr13	26400835	26401135	301	*	4.45	3.94	4.83	-0.88	0.00116	0.026	intergenic	N/A	N/A
chr12	23574093	23574393	301	*	8.21	8.1	8.32	-0.21	0.00116	0.0261	TSS	NM_001013981.1	Lrwd1
chr2	240998286	240998586	301	*	3.41	2.62	3.92	-1.3	0.00117	0.0261	intergenic	N/A	N/A
chr7	138111364	138111664	301	*	4.63	4.14	4.99	-0.85	0.00117	0.0261	3utr-exon	XR_001839026.1	LOC108351544
chr3	172353848	172354148	301	*	3.61	4.1	2.86	1.24	0.00118	0.0263	intergenic	N/A	N/A
chr12	22076681	22076981	301	*	3.54	4.01	2.83	1.18	0.00118	0.0263	TSS	XR_001840653.1	LOC108352431
chr19	52078821	52079121	301	*	5.57	5.19	5.88	-0.69	0.00118	0.0263	5utr-intron	XM_006255706.3	Osgin1
chr9	114621547	114621847	301	*	6.32	6.53	6.07	0.47	0.00118	0.0263	5utr-intron	XM_017596873.1	Mtcl1
chr17	70035000	70035300	301	*	5.3	4.82	5.67	-0.85	0.00118	0.0263	intergenic	N/A	N/A
chr1	128418944	128419244	301	*	3.41	3.98	2.45	1.54	0.00119	0.0263	5utr-exon	XR_590326.1	LOC103691157
chr10	13075962	13076262	301	*	5.41	5.7	5.04	0.66	0.00119	0.0263	3utr-exon	XM_017597061.1	Kremen2
chr15	44762914	44763214	301	*	3.25	3.74	2.51	1.22	0.00119	0.0263	intergenic	N/A	N/A
chr4	153759144	153759444	301	*	4.21	3.66	4.6	-0.94	0.00119	0.0265	3utr-exon	NM_001106618.2	Pex26
chr1	36390760	36391060	301	*	3.08	2.32	3.58	-1.27	0.00119	0.0265	intergenic	N/A	N/A
chr15	106734260	106734560	301	*	3.43	2.78	3.88	-1.1	0.0012	0.0265	intergenic	N/A	N/A
chr9	96720126	96720426	301	*	4.67	4.12	5.07	-0.95	0.0012	0.0266	5utr-exon	XM_006245403.3	Agap1
chr4	161998707	161999007	301	*	6.72	6.46	6.95	-0.49	0.00121	0.0266	upstream	XR_001837830.1	LOC108350877
chr6	96923069	96923369	301	*	3.1	2.29	3.62	-1.33	0.00121	0.0267	intergenic	N/A	N/A
chr11	78885150	78885450	301	*	4.29	3.76	4.68	-0.92	0.00121	0.0267	intergenic	N/A	N/A
chr7	48861146	48861446	301	*	1.87	0.54	2.56	-2.02	0.00122	0.0268	cds-intron	XM_017594920.1	Ppfia2
chr14	113569800	113570100	301	*	7.81	7.94	7.67	0.27	0.00122	0.0268	TSS	NM_001108367.1	Ppp4r3b
chr2	115742051	115742351	301	*	3.99	3.38	4.41	-1.04	0.00122	0.0269	5utr-intron	NM_001134615.1	Slc7a14
chr19	44085027	44085327	301	*	3.56	2.78	4.06	-1.28	0.00123	0.027	intergenic	N/A	N/A
chr5	159171863	159172163	301	*	4.03	4.44	3.44	1	0.00124	0.0272	TSS	XM_017593862.1	LOC108351053
chr10	12849757	12850057	301	*	5.22	4.86	5.51	-0.65	0.00124	0.0273	intergenic	N/A	N/A
chr4	39679196	39679496	301	*	4.05	3.4	4.5	-1.11	0.00125	0.0273	cds-intron	XM_008762754.2	Vwde
chr1	137426424	137426724	301	*	4.02	3.46	4.43	-0.98	0.00125	0.0273	promoter	XR_590344.2	LOC103691165
chr7	718689	718989	301	*	2.17	2.82	0.96	1.86	0.00125	0.0273	intergenic	N/A	N/A
chr3	72460677	72460977	301	*	5.94	5.59	6.22	-0.63	0.00126	0.0273	TSS	XM_006234484.3	Tnks1bp1
chr7	62888709	62889009	301	*	3.59	4.07	2.84	1.23	0.00126	0.0273	3utr-intron	XR_001838867.1	Msrb3
chr1	192103188	192103488	301	*	2.89	2.03	3.43	-1.39	0.00126	0.0273	cds-intron	NM_001037778.1	Dctn5
chr6	137968965	137969265	301	*	5.51	5.77	5.19	0.58	0.00126	0.0273	5utr-exon	XM_001072932.6	LOC690422
chr13	97271885	97272185	301	*	2.27	1.2	2.87	-1.67	0.00126	0.0273	downstream	XM_008769814.2	LOC102553456
chr5	25377263	25377563	301	*	3.82	2.83	4.41	-1.58	0.00126	0.0273	5utr-intron	XM_008763521.1	Cdh17
chrX	145159464	145159764	301	*	2.54	1.53	3.13	-1.6	0.00126	0.0273	intergenic	N/A	N/A
chr8	91122715	91123015	301	*	3.39	3.91	2.57	1.34	0.00126	0.0273	cds-intron	XM_017596104.1	LOC102554622
chr19	49449076	49449376	301	*	2.61	1.68	3.17	-1.49	0.00126	0.0273	5utr-intron	XM_006255699.3	Cmc2
chr20	44220625	44220925	301	*	3.39	3.86	2.68	1.18	0.00126	0.0274	TSS	NM_001108536.1	Tube1
chr5	169363897	169364197	301	*	6	5.72	6.24	-0.53	0.00127	0.0274	cds-intron	NM_013214.4	Acot7
chr17	87912829	87913129	301	*	2.53	3.12	1.48	1.64	0.00127	0.0275	intergenic	N/A	N/A
chr18	27578190	27578490	301	*	5.73	5.29	6.07	-0.78	0.00128	0.0275	cds-intron	XM_017601090.1	LOC108353163
chr17	59844483	59844783	301	*	6.05	6.31	5.74	0.57	0.00128	0.0275	TSS	NM_001012468.1	Rab18
chr7	64341100	64341400	301	*	5.82	6.07	5.52	0.55	0.00128	0.0276	TSS	NM_001024759.1	Tmem5
chr19	40895944	40896244	301	*	3.44	2.72	3.92	-1.2	0.00128	0.0276	cds-intron	XM_006255599.3	Il34
chr7	3402297	3402597	301	*	4.09	3.51	4.5	-0.99	0.00129	0.0276	intergenic	N/A	N/A
chr4	126169997	126170297	301	*	4.06	3.46	4.48	-1.02	0.00129	0.0277	cds-intron	XM_006236929.3	Magi1
chr8	100239978	100240278	301	*	3.11	2.32	3.62	-1.3	0.00129	0.0277	intergenic	N/A	N/A
chr7	11014979	11015279	301	*	4.65	5.01	4.17	0.84	0.0013	0.0279	cds-intron	NM_019220.1	Aes
chr6	66918211	66918511	301	*	4.53	3.95	4.94	-0.99	0.0013	0.0279	intergenic	N/A	N/A
chr1	53904786	53905086	301	*	6.22	5.99	6.41	-0.42	0.00131	0.028	intergenic	N/A	N/A
chr8	31512446	31512746	301	*	4.9	5.48	3.92	1.56	0.00131	0.028	cds-intron	XM_006242747.3	Snx19
chr13	68486721	68487021	301	*	4.23	4.62	3.69	0.93	0.00132	0.0282	promoter	XR_358989.3	LOC102550428
chr3	171220091	171220391	301	*	2.21	2.83	1.1	1.74	0.00132	0.0282	downstream	NM_198780.3	Pck1
chr4	97920131	97920431	301	*	6.91	6.57	7.18	-0.61	0.00133	0.0284	intergenic	N/A	N/A
chr1	8750833	8751133	301	*	3.6	4.06	2.92	1.13	0.00133	0.0284	cds-intron	XM_218313.9	Adgrg6
chr12	9363647	9363947	301	*	2.63	3.19	1.69	1.51	0.00134	0.0286	cds-intron	NM_001100822.2	Flt3
chr3	113376583	113376883	301	*	6.78	6.94	6.59	0.36	0.00135	0.0286	TSS	XM_006234860.2	Catsper2
chr5	171512597	171512897	301	*	4.41	4.94	3.56	1.38	0.00135	0.0286	cds-intron	XM_008764417.1	LOC100911486
chr9	1241198	1241498	301	*	2.09	2.72	0.92	1.8	0.00135	0.0286	5utr-intron	XM_017596593.1	Tbc1d5
chr9	4513245	4513545	301	*	4.5	3.88	4.93	-1.05	0.00136	0.0287	cds-intron	XM_017596684.1	RGD1562392
chr4	12228791	12229091	301	*	1.81	2.5	0.45	2.04	0.00136	0.0288	cds-intron	NM_053621.1	Magi2
chr4	100693356	100693656	301	*	3.59	2.95	4.03	-1.08	0.00137	0.029	intergenic	N/A	N/A
chr4	26719502	26719802	301	*	5.32	5	5.59	-0.59	0.00137	0.029	intergenic	N/A	N/A
chr8	84945459	84945759	301	*	4.31	4.71	3.75	0.96	0.00138	0.0291	TSS	NM_001108170.1	Klhl31
chr12	13098972	13099272	301	*	4.69	4.21	5.05	-0.85	0.00139	0.0293	cds-intron	XM_008768986.2	Rac1
chr7	68330031	68330331	301	*	5.78	5.47	6.04	-0.57	0.00139	0.0293	intergenic	N/A	N/A
chr7	61139827	61140127	301	*	4.67	4.18	5.04	-0.87	0.00139	0.0293	intergenic	N/A	N/A
chr9	37922219	37922519	301	*	3.2	2.35	3.73	-1.37	0.0014	0.0295	cds-intron	XM_017596786.1	Dst
chr10	29755258	29755558	301	*	3.41	3.93	2.61	1.32	0.00141	0.0297	intergenic	N/A	N/A
chr3	6475012	6475312	301	*	2.98	3.49	2.2	1.29	0.00141	0.0297	cds-intron	XM_006233873.3	Col5a1
chr5	164715284	164715584	301	*	8.34	8.16	8.5	-0.35	0.00141	0.0297	TSS	XM_006239403.2	Mfn2
chr19	40930917	40931217	301	*	6.45	6.12	6.72	-0.6	0.00142	0.0297	cds-intron	NM_177930.2	Vac14
chrX	71737503	71737803	301	*	4.61	4.12	4.98	-0.86	0.00142	0.0298	intergenic	N/A	N/A
chr1	177611064	177611364	301	*	4.2	3.54	4.65	-1.11	0.00144	0.0301	cds-intron	XM_006230052.2	Tead1
chr7	3053702	3054002	301	*	8.15	7.97	8.3	-0.33	0.00144	0.0301	TSS	NM_013224.1	Rps26
chr2	113309716	113310016	301	*	3.39	3.94	2.46	1.48	0.00144	0.0301	cds-intron	XM_006232215.3	Fndc3b
chr5	24434373	24434673	301	*	5.6	5.9	5.23	0.67	0.00145	0.0302	5utr-exon	XM_017593468.1	Ccne2
chr5	100790261	100790561	301	*	2.1	2.74	0.94	1.79	0.00145	0.0302	intergenic	N/A	N/A
chr18	61931952	61932252	301	*	3.27	3.86	2.25	1.61	0.00145	0.0302	cds-intron	XM_017601124.1	Ccbe1
chr1	141570288	141570588	301	*	4.34	3.84	4.71	-0.88	0.00145	0.0303	cds-intron	NM_031012.1	Anpep
chr13	100453611	100453911	301	*	4.2	4.58	3.69	0.89	0.00146	0.0304	upstream	NM_134453.1	Lbr
chr17	45594784	45595084	301	*	3.54	4.02	2.81	1.21	0.00147	0.0306	intergenic	N/A	N/A
chr12	40285688	40285988	301	*	4.24	3.7	4.64	-0.94	0.00148	0.0306	3utr-intron	XR_001840679.1	Atxn2
chr9	65577190	65577490	301	*	2.26	2.88	1.14	1.74	0.00148	0.0307	cds-intron	XM_006244949.3	Cflar
chr3	148738615	148738915	301	*	4.91	4.47	5.24	-0.77	0.00148	0.0307	cds-intron	XM_017591779.1	Pofut1
chr4	159352360	159352660	301	*	2.93	2.09	3.46	-1.37	0.00149	0.0308	cds-intron	XM_008763300.2	LOC103690194
chr5	150707825	150708125	301	*	5.7	5.29	6.02	-0.73	0.00149	0.0309	upstream	NM_001109358.2	Sesn2
chr1	36604521	36604821	301	*	2.24	1.18	2.85	-1.67	0.0015	0.0309	intergenic	N/A	N/A
chr7	121248598	121248898	301	*	5.42	5.74	5	0.74	0.0015	0.0309	5utr-intron	XR_001838978.1	LOC108351514
chr8	127533736	127534036	301	*	5.47	5.8	5.06	0.74	0.0015	0.0309	5utr-intron	NM_001106865.1	Ctdspl
chr8	13835184	13835484	301	*	6.01	6.22	5.76	0.46	0.0015	0.031	TSS	XR_356105.2	LOC102552229
chr5	4691489	4691789	301	*	4.18	4.63	3.52	1.11	0.00151	0.0311	intergenic	N/A	N/A
chr10	11127568	11127868	301	*	5.89	5.57	6.15	-0.57	0.00151	0.0311	cds-intron	NM_001191639.1	Coro7
chr2	211190149	211190449	301	*	6.5	6.72	6.23	0.49	0.00152	0.0312	cds-exon	NM_001191110.1	Celsr2
chr20	20291232	20291532	301	*	3.9	3.34	4.29	-0.95	0.00152	0.0312	cds-intron	NM_031805.1	Ank3
chr14	7761322	7761622	301	*	3.68	4.13	3.04	1.09	0.00152	0.0312	cds-intron	NM_001100789.1	Ptpn13
chr6	107460300	107460600	301	*	6.21	5.82	6.52	-0.7	0.00153	0.0313	TSS	XM_006240320.3	Acot2
chr1	57644300	57644600	301	*	2.73	1.84	3.27	-1.44	0.00153	0.0313	intergenic	N/A	N/A
chr2	43648820	43649120	301	*	3.45	3.92	2.75	1.17	0.00153	0.0313	5utr-intron	XR_590894.2	LOC102554307
chr15	52243427	52243727	301	*	6.18	6.43	5.89	0.54	0.00155	0.0316	5utr-intron	NM_024364.3	Hr
chr6	102801709	102802009	301	*	4.11	3.52	4.53	-1.01	0.00155	0.0316	cds-intron	XM_017594474.1	Rad51b
chr5	139212583	139212883	301	*	5.64	5.91	5.3	0.61	0.00155	0.0316	cds-intron	XM_001057233.5	Foxo6
chr1	115716088	115716388	301	*	4.87	4.46	5.2	-0.74	0.00155	0.0316	intergenic	N/A	N/A
chr4	61922839	61923139	301	*	3.72	3.13	4.14	-1.01	0.00156	0.0317	TSS	XM_006236259.3	Bpgm
chr1	228719468	228719768	301	*	4.65	4.22	4.97	-0.75	0.00156	0.0317	upstream	NM_001305460.1	Mpeg1
chr9	93172436	93172736	301	*	5.92	6.18	5.62	0.56	0.00156	0.0318	TSS	NM_001109663.1	Armc9
chr3	160610982	160611282	301	*	3.11	3.61	2.35	1.26	0.00157	0.0318	5utr-intron	XM_006235606.3	Wfdc15b
chr7	142884405	142884705	301	*	4.73	5.09	4.25	0.84	0.00157	0.0318	promoter	XR_356014.2	LOC102556412
chr11	34598208	34598508	301	*	5.49	5.81	5.08	0.73	0.00157	0.0319	TSS	XM_008768582.1	Ttc3
chr19	37990154	37990454	301	*	5.42	5.05	5.71	-0.66	0.00158	0.032	TSS	XM_017601231.1	Dus2
chr3	134799943	134800243	301	*	3.84	2.84	4.43	-1.59	0.00158	0.032	intergenic	N/A	N/A
chr8	44910805	44911105	301	*	2.55	1.48	3.16	-1.68	0.00158	0.032	cds-intron	XM_017595497.1	Clmp
chr9	71390492	71390792	301	*	3.27	2.59	3.74	-1.15	0.00159	0.032	intergenic	N/A	N/A
chr12	10574143	10574443	301	*	6.12	5.85	6.35	-0.51	0.00159	0.0321	TSS	NM_001107118.1	Rnf6
chr15	42000352	42000652	301	*	4.34	3.85	4.7	-0.85	0.0016	0.0322	5utr-exon	XR_596157.2	LOC102547503
chr2	250744143	250744443	301	*	3.71	3.11	4.12	-1.01	0.0016	0.0322	TSS	NM_001011929.1	Sh3glb1
chr4	10512380	10512680	301	*	4.26	3.73	4.65	-0.91	0.00161	0.0323	cds-intron	XM_006235935.3	Gsap
chr5	151129506	151129806	301	*	3.86	3.1	4.36	-1.26	0.00161	0.0324	intergenic	N/A	N/A
chr4	19797263	19797563	301	*	1.94	2.61	0.66	1.95	0.00161	0.0324	intergenic	N/A	N/A
chr5	57501412	57501712	301	*	3.79	3.18	4.22	-1.04	0.00162	0.0324	cds-intron	NM_001127573.2	Ube2r2
chr3	120198600	120198900	301	*	4.73	5.08	4.27	0.81	0.00162	0.0325	intergenic	N/A	N/A
chr2	203829961	203830261	301	*	5.09	5.49	4.52	0.97	0.00163	0.0325	cds-intron	XM_006233041.2	Igsf3
chr2	183753795	183754095	301	*	4	3.41	4.41	-1.01	0.00163	0.0325	intergenic	N/A	N/A
chr12	31323885	31324185	301	*	5.57	5.87	5.2	0.68	0.00163	0.0325	TSS	XM_006249253.3	Stx2
chr2	164634250	164634550	301	*	4.17	3.65	4.55	-0.9	0.00163	0.0325	TSS	NM_031655.1	Lxn
chr7	93731354	93731654	301	*	4.98	4.51	5.33	-0.82	0.00163	0.0326	intergenic	N/A	N/A
chr5	151981675	151981975	301	*	5.47	5.17	5.72	-0.55	0.00163	0.0326	upstream	XM_006239012.3	Arid1a
chr7	77305192	77305492	301	*	1.65	2.37	0.12	2.25	0.00164	0.0326	intergenic	N/A	N/A
chr2	62515160	62515460	301	*	2.81	1.88	3.37	-1.49	0.00164	0.0326	cds-intron	NM_022940.1	Pdzd2
chr10	84869153	84869453	301	*	5.32	5.82	4.54	1.28	0.00164	0.0327	5utr-intron	XM_003750919.4	Prr15l
chr3	88750361	88750661	301	*	3.44	3.92	2.73	1.18	0.00165	0.0327	intergenic	N/A	N/A
chr7	140298605	140298905	301	*	3.87	4.3	3.25	1.05	0.00165	0.0328	intergenic	N/A	N/A
chr4	177347078	177347378	301	*	3.93	4.39	3.23	1.16	0.00165	0.0328	intergenic	N/A	N/A
chr1	15559456	15559756	301	*	3.59	2.98	4.02	-1.04	0.00166	0.0328	cds-intron	NM_001277694.1	Map3k5
chr5	159363054	159363354	301	*	4.17	4.55	3.66	0.88	0.00166	0.0328	cds-intron	NM_019332.1	Padi1
chr9	92923797	92924097	301	*	4.29	4.68	3.76	0.92	0.00166	0.0328	cds-intron	NM_001009674.1	Itm2c
chr19	11243237	11243537	301	*	4.6	4.06	4.99	-0.93	0.00166	0.0329	cds-intron	NM_001011925.1	Nup93
chr12	2180040	2180340	301	*	3.37	3.83	2.7	1.12	0.00166	0.0329	TSS	NM_031126.1	Stxbp2
chr12	22640806	22641106	301	*	4.43	4.78	3.95	0.83	0.00167	0.0329	TSS	NM_012620.1	Serpine1
chr9	94852184	94852484	301	*	2.46	3.06	1.41	1.66	0.00167	0.0329	downstream	XM_008767293.2	Inpp5d
chr13	60323535	60323835	301	*	2.31	2.91	1.24	1.67	0.00167	0.0329	intergenic	N/A	N/A
chr5	154276467	154276767	301	*	4.76	4.26	5.12	-0.86	0.00167	0.0329	cds-intron	NM_012562.2	Fuca1
chr8	125111034	125111334	301	*	2.68	1.6	3.29	-1.7	0.00168	0.0329	cds-intron	XM_017596208.1	Rbms3
chr6	115440272	115440572	301	*	4	3.39	4.43	-1.05	0.00168	0.0329	cds-intron	XM_006240407.3	Ston2
chr5	167950010	167950310	301	*	4.7	5.04	4.26	0.78	0.00168	0.0329	promoter	XM_008764261.2	Errfi1
chr16	8325547	8325847	301	*	4.23	3.53	4.71	-1.18	0.00168	0.0329	cds-intron	NM_019352.2	Timm23
chr12	38646856	38647156	301	*	4.32	3.59	4.8	-1.21	0.00168	0.0329	intergenic	N/A	N/A
chr18	28326286	28326586	301	*	4.7	5.08	4.19	0.89	0.00168	0.0329	intergenic	N/A	N/A
chr1	45800455	45800755	301	*	4.49	4.06	4.83	-0.77	0.00168	0.0329	intergenic	N/A	N/A
chr15	33102196	33102496	301	*	3.97	2.84	4.59	-1.74	0.00169	0.033	TSS	XR_359931.1	LOC102550180
chr5	156734932	156735232	301	*	2.18	1.07	2.8	-1.73	0.00169	0.033	promoter	NM_001108688.1	Cda
chr14	5193085	5193385	301	*	3.85	3.04	4.37	-1.33	0.00169	0.033	5utr-intron	XM_006250556.3	Lrrc8d
chr3	148219009	148219309	301	*	4.5	3.84	4.95	-1.1	0.0017	0.033	intergenic	N/A	N/A
chr7	119071712	119072012	301	*	7.64	7.9	7.32	0.58	0.0017	0.033	TSS	NM_001305877.1	Myh9
chr1	261753197	261753497	301	*	8.31	7.99	8.57	-0.58	0.0017	0.0331	TSS	XM_017590486.1	R3hcc1l
chr8	32388950	32389250	301	*	2.72	1.85	3.26	-1.4	0.00171	0.0332	intergenic	N/A	N/A
chr8	116684287	116684587	301	*	5.09	4.67	5.41	-0.74	0.00171	0.0332	upstream	NM_001106855.2	Mst1r
chr6	11274869	11275169	301	*	5.13	5.43	4.74	0.69	0.00171	0.0332	TSS	NM_031058.1	Msh2
chr1	270564438	270564738	301	*	3.04	3.56	2.21	1.35	0.00172	0.0333	intergenic	N/A	N/A
chr8	68884927	68885227	301	*	3.87	3.25	4.29	-1.04	0.00172	0.0334	intergenic	N/A	N/A
chr12	2085940	2086240	301	*	3.15	3.68	2.29	1.39	0.00174	0.0336	cds-intron	XM_008769009.2	Pnpla6
chr15	104131859	104132159	301	*	4.57	3.97	4.98	-1.01	0.00174	0.0336	cds-intron	XM_008770948.1	Dzip1
chr14	15060603	15060903	301	*	4.56	4.12	4.9	-0.78	0.00174	0.0336	5utr-intron	XM_006250709.3	Cnot6l
chr20	6310261	6310561	301	*	2.95	3.48	2.09	1.39	0.00174	0.0336	intergenic	N/A	N/A
chr2	196456393	196456693	301	*	8.41	8.17	8.61	-0.44	0.00174	0.0337	TSS	NM_001007697.1	Prune
chr18	3498558	3498858	301	*	4.57	5	3.95	1.06	0.00175	0.0337	3utr-intron	XR_001842036.1	Tmem241
chr2	44710072	44710372	301	*	4.42	3.89	4.81	-0.92	0.00175	0.0337	cds-intron	XM_006231949.3	Plpp1
chr1	177249446	177249746	301	*	4.2	4.61	3.64	0.97	0.00175	0.0337	cds-intron	NM_020656.2	Parva
chr10	48292855	48293155	301	*	5.93	5.67	6.15	-0.48	0.00175	0.0337	5utr-intron	XR_001840079.1	Specc1
chr2	25528356	25528656	301	*	2.54	3.11	1.6	1.51	0.00175	0.0337	intergenic	N/A	N/A
chr19	31974960	31975260	301	*	4.77	4.32	5.12	-0.79	0.00176	0.0337	intergenic	N/A	N/A
chr5	124642536	124642836	301	*	3.89	4.28	3.34	0.94	0.00176	0.0337	TSS	NM_023991.1	Prkaa2
chr20	6969472	6969772	301	*	4.29	4.65	3.8	0.85	0.00176	0.0337	upstream	NM_001107617.2	Fgd2
chr7	74379795	74380095	301	*	3.75	3.05	4.22	-1.17	0.00176	0.0338	cds-intron	NM_001134886.2	Vps13b
chr1	174831195	174831495	301	*	2.91	3.48	1.96	1.52	0.00177	0.0338	intergenic	N/A	N/A
chr1	134959727	134960027	301	*	5.12	4.73	5.43	-0.7	0.00177	0.0338	upstream	XR_001835871.1	LOC108349595
chr10	75794221	75794521	301	*	4.32	4.67	3.86	0.81	0.00177	0.0338	cds-intron	XM_017597688.1	Msi2
chr2	199891084	199891384	301	*	3.43	3.93	2.67	1.26	0.00177	0.0338	3utr-intron	XR_001836492.1	Pde4dip
chr15	52134018	52134318	301	*	5.47	5.73	5.14	0.6	0.00178	0.0339	TSS	NR_031945.1	Mir320a
chr4	1908498	1908798	301	*	2.45	1.43	3.04	-1.61	0.00178	0.034	intergenic	N/A	N/A
chr7	141896565	141896865	301	*	1.76	2.44	0.45	1.98	0.00179	0.0341	cds-intron	NM_001100895.1	Atf1
chrX	155844649	155844949	301	*	4.84	4.42	5.16	-0.73	0.0018	0.0342	downstream	NM_133419.1	Dkc1
chr15	1719234	1719534	301	*	2.49	3.08	1.47	1.61	0.0018	0.0342	cds-intron	NM_001109441.1	LOC681383
chr20	22568931	22569231	301	*	4.19	3.49	4.65	-1.16	0.0018	0.0342	intergenic	N/A	N/A
chr16	20740461	20740761	301	*	4.77	5.09	4.36	0.73	0.0018	0.0342	TSS	XM_006252936.3	Crtc1
chr6	101191292	101191592	301	*	2.83	2	3.36	-1.36	0.00181	0.0343	intergenic	N/A	N/A
chr1	99054805	99055105	301	*	4.2	3.67	4.58	-0.91	0.00182	0.0344	cds-exon	XM_017590445.1	LOC108349760
chr3	150483951	150484251	301	*	3.08	3.57	2.34	1.23	0.00182	0.0344	intergenic	N/A	N/A
chr5	144701900	144702200	301	*	5.03	4.61	5.36	-0.75	0.00183	0.0345	TSS	NM_017284.1	Psmb2
chr14	100133871	100134171	301	*	8.73	8.89	8.55	0.34	0.00183	0.0346	5utr-exon	XM_006251518.3	Fbxo48
chr2	116319217	116319517	301	*	3.21	3.71	2.46	1.25	0.00183	0.0346	cds-intron	XM_017591233.1	Lrrc31
chr3	126681342	126681642	301	*	3.51	2.85	3.96	-1.11	0.00185	0.0349	intergenic	N/A	N/A
chr3	156719637	156719937	301	*	4.72	5.19	4.02	1.17	0.00185	0.0349	3utr-intron	XR_352793.2	LOC102551164
chr10	84133933	84134233	301	*	4.19	4.59	3.64	0.95	0.00185	0.0349	promoter	NM_001017480.1	Hoxb7
chr8	60010829	60011129	301	*	4.78	4.38	5.1	-0.72	0.00186	0.0349	cds-intron	NM_001109294.1	Tmem266
chr19	1908524	1908824	301	*	3.09	2.34	3.58	-1.24	0.00186	0.0349	intergenic	N/A	N/A
chr19	2453559	2453859	301	*	2.83	2	3.35	-1.35	0.00187	0.0351	5utr-intron	XM_017601373.1	Cdh11
chr4	100372841	100373141	301	*	3.99	3.43	4.39	-0.96	0.00187	0.0351	downstream	XM_017593002.1	Sh2d6
chr20	47636791	47637091	301	*	5.19	4.81	5.5	-0.69	0.00188	0.0352	5utr-intron	XM_006256572.2	Scml4
chr1	220838400	220838700	301	*	7.4	7.56	7.22	0.34	0.00188	0.0352	promoter	NM_172334.2	Fibp
chr3	5974553	5974853	301	*	3.28	3.76	2.55	1.21	0.00189	0.0353	cds-intron	XM_017591642.1	Vav2
chr17	70444201	70444501	301	*	4.33	3.83	4.7	-0.86	0.00189	0.0353	intergenic	N/A	N/A
chr15	33752684	33752984	301	*	8.72	8.62	8.82	-0.2	0.00189	0.0353	TSS	NM_001098803.1	Zfhx2
chr11	87203693	87203993	301	*	4.87	4.47	5.18	-0.71	0.00189	0.0353	3utr-intron	XR_358439.3	LOC102555762
chr13	36078180	36078480	301	*	2.18	2.81	1.05	1.76	0.00189	0.0353	cds-intron	NM_031115.1	Sctr
chr3	82315166	82315466	301	*	4.62	5.02	4.08	0.94	0.00189	0.0353	intergenic	N/A	N/A
chr10	87473320	87473620	301	*	3.93	4.36	3.32	1.04	0.0019	0.0354	upstream	XM_008768204.2	Krtap3-3
chr8	72841378	72841678	301	*	4.49	4.06	4.82	-0.76	0.0019	0.0354	TSS	XM_006243388.3	Tpm1
chr19	12910363	12910663	301	*	5.19	4.85	5.47	-0.62	0.00191	0.0355	5utr-intron	XM_017601309.1	Large1
chr16	61084780	61085080	301	*	4.54	4.1	4.88	-0.78	0.00194	0.036	cds-intron	NM_022199.1	Dusp4
chr10	19968683	19968983	301	*	5.65	5.31	5.93	-0.62	0.00195	0.0361	cds-intron	NM_031321.1	Slit3
chr1	89649716	89650016	301	*	6.66	6.46	6.83	-0.37	0.00195	0.0362	upstream	XM_218493.8	RGD1563307
chr5	151273711	151274011	301	*	4.87	5.19	4.46	0.73	0.00195	0.0362	3utr-intron	XM_017593519.1	Ahdc1
chr1	277573033	277573333	301	*	5.42	5.05	5.71	-0.66	0.00195	0.0362	5utr-intron	XR_001836177.1	LOC102547814
chr19	56271645	56271945	301	*	6.14	5.82	6.41	-0.59	0.00196	0.0363	promoter	NM_001108456.3	Afg3l1
chr5	142731696	142731996	301	*	8.66	8.55	8.76	-0.21	0.00197	0.0363	TSS	NM_001100755.1	Inpp5b
chr7	98886705	98887005	301	*	4.85	5.26	4.27	0.99	0.00198	0.0364	cds-intron	XM_017594951.1	Mtss1
chr18	71391511	71391811	301	*	4.24	3.74	4.62	-0.88	0.00198	0.0364	TSS	XR_361482.3	LOC102556053
chr4	118992387	118992687	301	*	1.59	2.31	0.12	2.18	0.00198	0.0364	cds-intron	NM_001044249.2	Antxr1
chr2	183655364	183655664	301	*	2.75	1.9	3.28	-1.38	0.00198	0.0364	intergenic	N/A	N/A
chr1	2015974	2016274	301	*	3.6	2.87	4.08	-1.2	0.00198	0.0364	cds-intron	NM_001012062.1	Tab2
chr8	91465373	91465673	301	*	4.35	3.71	4.79	-1.07	0.00198	0.0364	cds-intron	NM_019267.1	Bckdhb
chr19	55381166	55381466	301	*	7.52	7.13	7.82	-0.68	0.00198	0.0365	promoter	NM_001106192.1	Cdt1
chr3	35248171	35248471	301	*	1.61	2.33	0.12	2.2	0.00199	0.0365	3utr-intron	XM_008761745.2	Kif5c
chr4	116613873	116614173	301	*	4.17	3.61	4.57	-0.96	0.00199	0.0366	cds-intron	XM_017592816.1	Exoc6b
chr10	20533211	20533511	301	*	5.37	4.94	5.7	-0.76	0.002	0.0367	intergenic	N/A	N/A
chr15	61439083	61439383	301	*	5.06	4.68	5.36	-0.69	0.00201	0.0367	3utr-intron	XM_017599917.1	Vwa8
chr10	94695968	94696268	301	*	5.22	4.54	5.68	-1.14	0.00201	0.0367	cds-intron	XM_006247644.3	LOC102546698
chr6	7893972	7894272	301	*	4.29	3.26	4.89	-1.64	0.00201	0.0367	3utr-exon	XM_008764463.2	Plekhh2
chr18	27817051	27817351	301	*	5.01	4.63	5.31	-0.68	0.00201	0.0367	intergenic	N/A	N/A
chr3	29810615	29810915	301	*	1.59	2.3	0.12	2.18	0.00201	0.0368	intergenic	N/A	N/A
chr5	122032747	122033047	301	*	2.78	3.32	1.91	1.41	0.00202	0.0369	cds-intron	NM_017031.2	Pde4b
chr6	11314448	11314748	301	*	5.09	4.67	5.42	-0.75	0.00203	0.037	intergenic	N/A	N/A
chr1	165445662	165445962	301	*	3.66	3.06	4.08	-1.02	0.00204	0.0371	5utr-intron	XR_001835385.1	C2cd3
chr8	68666488	68666788	301	*	2.67	3.2	1.8	1.41	0.00204	0.0371	cds-intron	NM_013095.3	Smad3
chr7	23634733	23635033	301	*	4.16	4.63	3.46	1.17	0.00205	0.0372	cds-intron	NM_017109.1	Syn3
chr8	100062021	100062321	301	*	3.45	2.76	3.92	-1.16	0.00205	0.0372	intergenic	N/A	N/A
chr3	140467565	140467865	301	*	3.45	3.89	2.81	1.08	0.00205	0.0372	TSS	XR_591725.1	LOC102556455
chr8	32470716	32471016	301	*	3.81	4.3	3.06	1.24	0.00205	0.0372	cds-intron	XM_017595994.1	Prdm10
chr11	84030153	84030453	301	*	5.26	4.89	5.56	-0.66	0.00205	0.0372	cds-intron	NM_001011896.1	Abcf3
chr13	51410124	51410424	301	*	3.52	2.89	3.96	-1.07	0.00205	0.0372	cds-intron	XM_008769555.2	Kdm5b
chr7	139254771	139255071	301	*	4.67	5.04	4.16	0.88	0.00205	0.0372	5utr-exon	XR_001839033.1	LOC102548155
chr14	33159610	33159910	301	*	2.83	3.35	2	1.35	0.00206	0.0373	intergenic	N/A	N/A
chr1	252418755	252419055	301	*	2.41	2.99	1.44	1.55	0.00207	0.0374	cds-intron	XM_220066.7	Lipm
chr8	132459718	132460018	301	*	4.12	3.56	4.52	-0.96	0.00207	0.0374	cds-intron	XM_008766727.2	Lars2
chr7	120077666	120077966	301	*	3.48	3.95	2.8	1.15	0.00208	0.0376	promoter	NM_133599.1	Lgals2
chr5	58982357	58982657	301	*	7.14	6.92	7.33	-0.41	0.00209	0.0376	intergenic	N/A	N/A
chr6	105428357	105428657	301	*	1.53	0.17	2.21	-2.04	0.00209	0.0377	5utr-intron	XR_354949.3	LOC102552530
chr1	187766593	187766893	301	*	6.04	5.68	6.33	-0.66	0.0021	0.0378	TSS	XM_006230098.2	Rps15a
chr10	109510298	109510598	301	*	6.33	6.53	6.09	0.44	0.0021	0.0378	intergenic	N/A	N/A
chr1	38787083	38787383	301	*	1.35	-0.09	2.06	-2.15	0.00211	0.0379	intergenic	N/A	N/A
chr7	118923793	118924093	301	*	6.15	6.43	5.8	0.64	0.00211	0.0379	5utr-intron	XM_008765650.2	LOC100911761
chrX	73081260	73081560	301	*	2.18	2.78	1.12	1.66	0.00211	0.0379	intergenic	N/A	N/A
chr1	143049845	143050145	301	*	4.22	3.74	4.59	-0.85	0.00212	0.038	cds-intron	XM_006229439.3	Pde8a
chr4	6330477	6330777	301	*	2.4	2.99	1.39	1.6	0.00212	0.038	TSS	NM_001271319.1	Galnt11
chr8	23482831	23483131	301	*	3.32	3.79	2.62	1.17	0.00212	0.038	TSS	NM_001108756.1	Rp9
chr2	114249886	114250186	301	*	4.7	3.97	5.18	-1.21	0.00213	0.038	cds-intron	XM_017590730.1	Tnik
chr16	79810442	79810742	301	*	3.51	3.96	2.85	1.11	0.00213	0.0381	5utr-exon	XM_006253401.3	Arhgef10
chr9	96721258	96721558	301	*	4.67	4.99	4.26	0.74	0.00214	0.0382	cds-exon	XM_006245403.3	Agap1
chr6	38476191	38476491	301	*	4.02	3.19	4.54	-1.35	0.00214	0.0382	cds-intron	XM_006239902.3	Nbas
chr10	56767860	56768160	301	*	4.5	4.07	4.83	-0.76	0.00214	0.0382	cds-intron	NM_022393.2	Clec10a
chr18	8139076	8139376	301	*	2.95	2.17	3.45	-1.28	0.00215	0.0383	intergenic	N/A	N/A
chr3	46378124	46378424	301	*	1.97	0.54	2.67	-2.14	0.00216	0.0383	cds-intron	XM_006234242.3	Ly75
chr4	62396039	62396339	301	*	3.06	3.59	2.2	1.39	0.00216	0.0383	TSS	NM_001024325.1	LOC500077
chr1	31834980	31835280	301	*	5.16	5.46	4.77	0.69	0.00216	0.0383	TSS	XM_008758697.2	Cep72
chr10	76176971	76177271	301	*	3.92	4.39	3.22	1.16	0.00216	0.0383	5utr-intron	XM_006247068.1	Akap1
chr2	212220232	212220532	301	*	3.85	3.15	4.32	-1.16	0.00216	0.0383	intergenic	N/A	N/A
chr13	102755616	102755916	301	*	2.91	2.17	3.39	-1.22	0.00216	0.0383	TSS	XR_595602.2	LOC103692371
chrX	13824025	13824325	301	*	2.53	1.55	3.11	-1.56	0.00217	0.0385	intergenic	N/A	N/A
chr3	103773347	103773647	301	*	4.11	3.56	4.5	-0.94	0.00218	0.0386	cds-intron	XM_006234710.3	Slc12a6
chr4	152344605	152344905	301	*	3.59	2.96	4.03	-1.07	0.00219	0.0388	cds-intron	XM_006237230.2	Erc1
chr7	95808646	95808946	301	*	1.9	2.54	0.72	1.82	0.00219	0.0388	intergenic	N/A	N/A
chr12	19335474	19335774	301	*	6.01	5.71	6.25	-0.54	0.0022	0.0388	promoter	NM_001024996.1	Mblac1
chr16	7312841	7313141	301	*	5.41	5.73	5	0.73	0.00221	0.0389	cds-intron	NM_001100882.1	Sema3g
chr12	14244599	14244899	301	*	3.46	3.9	2.82	1.08	0.00221	0.0389	TSS	NM_001037219.2	Foxk1
chr14	37451947	37452247	301	*	4.43	3.99	4.76	-0.77	0.00221	0.0389	intergenic	N/A	N/A
chr5	99407947	99408247	301	*	5.49	5.81	5.06	0.76	0.00222	0.039	intergenic	N/A	N/A
chr1	221314225	221314525	301	*	8.04	8.14	7.93	0.21	0.00222	0.039	3utr-intron	XR_001835495.1	Pola2
chr17	78552743	78553043	301	*	4.44	3.97	4.79	-0.82	0.00222	0.039	TSS	XM_008771882.2	Fam107b
chr1	101748277	101748577	301	*	3.43	2.61	3.95	-1.34	0.00222	0.039	cds-intron	XM_017588927.1	Sult2b1
chr2	189062056	189062356	301	*	3.81	3.17	4.26	-1.09	0.00223	0.039	cds-intron	XM_006232774.3	Adar
chr11	89234064	89234364	301	*	3.78	3.07	4.25	-1.18	0.00223	0.039	cds-intron	NM_001100988.1	Spidr
chr13	78722709	78723009	301	*	4.19	4.58	3.66	0.92	0.00223	0.039	TSS	XM_008769698.2	Rc3h1
chr4	60548883	60549183	301	*	6.41	6.12	6.65	-0.53	0.00223	0.0391	TSS	NM_053875.1	Exoc4
chr4	130190622	130190922	301	*	4.31	3.52	4.82	-1.29	0.00224	0.0392	cds-intron	XM_017592477.1	Mitf
chr19	61138407	61138707	301	*	5.5	5.11	5.8	-0.69	0.00224	0.0392	intergenic	N/A	N/A
chr2	172360	172660	301	*	2.52	1.59	3.08	-1.49	0.00224	0.0392	upstream	XR_001836507.1	LOC108349908
chr20	21761267	21761567	301	*	4.01	4.43	3.41	1.01	0.00225	0.0392	cds-intron	NM_001107624.1	Arid5b
chr19	43578959	43579259	301	*	3.2	2.45	3.7	-1.25	0.00225	0.0392	cds-intron	NM_001135583.1	Fa2h
chr1	40445876	40446176	301	*	4.17	4.54	3.68	0.86	0.00225	0.0392	cds-intron	XM_017589701.1	Plekhg1
chr2	197769597	197769897	301	*	5.27	4.87	5.59	-0.71	0.00225	0.0392	intergenic	N/A	N/A
chr17	43833914	43834214	301	*	5.75	5.21	6.15	-0.94	0.00225	0.0392	intergenic	N/A	N/A
chr5	154067703	154068003	301	*	5.74	6.08	5.29	0.79	0.00226	0.0392	intergenic	N/A	N/A
chr4	58686616	58686916	301	*	3.63	4.07	2.99	1.08	0.00226	0.0392	intergenic	N/A	N/A
chr1	148470083	148470383	301	*	3.01	3.52	2.22	1.3	0.00226	0.0392	intergenic	N/A	N/A
chr20	12457966	12458266	301	*	4.11	3.62	4.48	-0.85	0.00226	0.0392	5utr-intron	XR_001842415.1	Pcbp3
chr8	97422553	97422853	301	*	3.13	2.11	3.72	-1.62	0.00227	0.0393	intergenic	N/A	N/A
chr12	22745489	22745789	301	*	5.21	4.84	5.51	-0.67	0.00227	0.0393	cds-intron	XM_006249155.3	Cldn15
chr2	147778898	147779198	301	*	3.52	2.89	3.96	-1.07	0.00227	0.0394	TSS	XR_001836726.1	LOC108350015
chr10	39103354	39103654	301	*	6.52	6.81	6.15	0.67	0.00227	0.0394	intergenic	N/A	N/A
chr10	48860208	48860508	301	*	2.93	3.44	2.14	1.3	0.00228	0.0394	cds-intron	XM_577104.7	Cenpv
chr1	201545501	201545801	301	*	4.02	4.4	3.51	0.89	0.00228	0.0394	cds-intron	NM_031721.1	Htra1
chr5	154553127	154553427	301	*	4.77	5.09	4.37	0.73	0.00229	0.0395	cds-intron	XM_017593930.1	Asap3
chr7	96456567	96456867	301	*	3.17	2.46	3.64	-1.18	0.00229	0.0395	5utr-intron	NM_013153.1	Has2
chr17	8377593	8377893	301	*	4.07	3.24	4.6	-1.36	0.0023	0.0396	intergenic	N/A	N/A
chr7	73759254	73759554	301	*	4.96	4.6	5.25	-0.65	0.0023	0.0396	cds-intron	XM_008765462.2	Stk3
chr10	85846547	85846847	301	*	4.05	4.42	3.54	0.89	0.00231	0.0398	intergenic	N/A	N/A
chr1	14470136	14470436	301	*	3.04	2.28	3.53	-1.25	0.00231	0.0398	intergenic	N/A	N/A
chr1	246110890	246111190	301	*	7.35	7.19	7.49	-0.3	0.00232	0.0399	promoter	NM_001012172.1	Rfx3
chr6	111064876	111065176	301	*	4.05	4.47	3.46	1.01	0.00234	0.0401	5utr-intron	XM_006240384.2	Tmem63c
chr8	78858295	78858595	301	*	5.94	6.17	5.66	0.5	0.00234	0.0402	TSS	XM_006243357.3	Zfp280d
chr20	5844997	5845297	301	*	3.58	4.02	2.96	1.06	0.00235	0.0403	cds-intron	XM_017601678.1	Srpk1
chr7	11654414	11654714	301	*	6.36	6.56	6.13	0.43	0.00236	0.0404	upstream	XM_008765148.2	Lmnb2
chrX	128336526	128336826	301	*	3.14	3.64	2.38	1.26	0.00236	0.0405	intergenic	N/A	N/A
chr12	39648705	39649005	301	*	3.97	3.42	4.36	-0.94	0.00237	0.0405	intergenic	N/A	N/A
chr11	61546187	61546487	301	*	3.99	3.47	4.37	-0.9	0.00237	0.0405	5utr-intron	XM_006248349.3	Atp6v1a
chr17	48810406	48810706	301	*	6.35	6.12	6.55	-0.44	0.00237	0.0405	TSS	NM_001107355.1	Vps41
chr12	12374443	12374743	301	*	4.53	4.91	4	0.92	0.00238	0.0407	TSS	NM_001037191.1	Tecpr1
chr3	144844449	144844749	301	*	2.77	3.3	1.92	1.38	0.00239	0.0407	intergenic	N/A	N/A
chr3	149870235	149870535	301	*	4.31	4.66	3.84	0.83	0.0024	0.0409	TSS	NM_145721.2	Cdk5rap1
chr2	29619600	29619900	301	*	5.88	6.11	5.59	0.52	0.0024	0.0409	cds-intron	NM_001199192.1	Mrps27
chr7	54256931	54257231	301	*	3.42	2.67	3.91	-1.24	0.0024	0.0409	intergenic	N/A	N/A
chr6	146955379	146955679	301	*	2.78	1.97	3.3	-1.33	0.00241	0.041	intergenic	N/A	N/A
chrX	23589938	23590238	301	*	2.92	2.12	3.43	-1.31	0.00242	0.0411	cds-intron	NM_001047893.3	Shroom2
chr14	60858173	60858473	301	*	3.79	4.25	3.13	1.12	0.00243	0.0412	cds-intron	XM_006251034.3	Ccdc149
chr4	44371889	44372189	301	*	3.32	3.8	2.6	1.19	0.00243	0.0412	intergenic	N/A	N/A
chr18	32855212	32855512	301	*	2.85	2	3.38	-1.38	0.00243	0.0412	intergenic	N/A	N/A
chr1	200323858	200324158	301	*	2.42	1.32	3.03	-1.71	0.00243	0.0412	cds-intron	XM_008759964.2	LOC103690084
chr6	71264058	71264358	301	*	3.93	3.36	4.34	-0.98	0.00245	0.0415	cds-intron	XM_006240074.3	Prkd1
chr1	142640170	142640470	301	*	4.54	4.94	3.98	0.97	0.00245	0.0415	intergenic	N/A	N/A
chr16	8302898	8303198	301	*	5.25	4.87	5.55	-0.68	0.00246	0.0416	TSS	NM_001034008.1	Ncoa4
chr20	3146362	3146662	301	*	3.82	3.22	4.24	-1.02	0.00247	0.0416	TSS	XM_017601670.1	RT1-N2
chr8	117826193	117826493	301	*	2.97	3.47	2.2	1.27	0.00247	0.0416	5utr-intron	XM_006243791.2	Ccdc51
chr2	216509423	216509723	301	*	7.2	7.05	7.34	-0.28	0.00247	0.0416	TSS	NM_001100810.1	Rnpc3
chr1	240831455	240831755	301	*	4.54	4.95	3.98	0.96	0.00247	0.0416	TSS	XR_001836103.1	LOC108349100
chr1	82109582	82109882	301	*	8.71	8.62	8.79	-0.16	0.00247	0.0416	promoter	XM_017589607.1	Gsk3a
chr11	83342101	83342401	301	*	3.02	3.54	2.19	1.34	0.00247	0.0416	intergenic	N/A	N/A
chr15	24117237	24117537	301	*	3.11	2.34	3.61	-1.27	0.00249	0.0419	intergenic	N/A	N/A
chr3	121229166	121229466	301	*	3.62	4.04	3.03	1.01	0.00249	0.0419	upstream	NM_001107771.1	Anapc1
chr14	77452270	77452570	301	*	2.43	3	1.47	1.53	0.00249	0.0419	cds-intron	NM_001012151.1	Stx18
chr7	108613425	108613725	301	*	2.02	0.92	2.64	-1.72	0.00251	0.0421	TSS	XM_017595242.1	Phf20l1
chr12	47794250	47794550	301	*	9.38	9.26	9.48	-0.23	0.00252	0.0422	promoter	NM_001109067.1	Fam222a
chr10	20608520	20608820	301	*	4.41	3.98	4.74	-0.76	0.00252	0.0422	cds-intron	NM_001108272.2	Pank3
chr3	67834427	67834727	301	*	3.77	4.2	3.13	1.07	0.00253	0.0424	intergenic	N/A	N/A
chr4	119218526	119218826	301	*	3.6	4.05	2.96	1.08	0.00254	0.0425	intergenic	N/A	N/A
chr3	55076022	55076322	301	*	3.38	2.73	3.83	-1.1	0.00255	0.0426	intergenic	N/A	N/A
chr18	44741190	44741490	301	*	4.15	3.63	4.54	-0.91	0.00255	0.0426	cds-intron	XM_006254709.3	Tnfaip8
chr12	12226431	12226731	301	*	6.53	6.75	6.28	0.48	0.00257	0.0428	promoter	NM_001034140.1	Baiap2l1
chr5	139168985	139169285	301	*	5.97	6.18	5.73	0.46	0.00257	0.0428	intergenic	N/A	N/A
chr6	25526461	25526761	301	*	2.97	2.12	3.5	-1.37	0.00258	0.0429	intergenic	N/A	N/A
chr16	86707297	86707597	301	*	3.68	4.17	2.92	1.26	0.00258	0.0429	intergenic	N/A	N/A
chr5	159484208	159484508	301	*	6.61	6.78	6.41	0.36	0.00258	0.0429	TSS	NM_001100539.1	Sdhb
chr19	52307791	52308091	301	*	5.79	5.51	6.02	-0.51	0.00258	0.0429	intergenic	N/A	N/A
chr10	108855132	108855432	301	*	5.38	5.04	5.65	-0.6	0.00259	0.043	cds-intron	NM_001134499.2	Rptor
chr10	45226829	45227129	301	*	2.32	2.92	1.3	1.61	0.00259	0.043	cds-intron	NM_001107004.2	Zfp39
chr12	17961396	17961696	301	*	3.84	4.3	3.16	1.14	0.00259	0.043	cds-intron	NM_001012238.1	Fam20c
chr17	18089885	18090185	301	*	2.48	3.03	1.59	1.43	0.0026	0.0431	intergenic	N/A	N/A
chr13	26351917	26352217	301	*	3.77	3.16	4.19	-1.03	0.00261	0.0432	cds-intron	NM_021657.1	Phlpp1
chr1	163090028	163090328	301	*	3.66	4.15	2.91	1.23	0.00261	0.0432	cds-intron	NM_134461.2	Capn5
chr12	9912867	9913167	301	*	1.73	2.4	0.45	1.94	0.00261	0.0432	intergenic	N/A	N/A
chr2	92908578	92908878	301	*	2.73	1.92	3.25	-1.33	0.00262	0.0434	intergenic	N/A	N/A
chr19	53625810	53626110	301	*	7.96	7.79	8.12	-0.33	0.00263	0.0435	5utr-intron	XM_017601301.1	RGD1304884
chrX	35962347	35962647	301	*	3.74	3.17	4.14	-0.98	0.00264	0.0435	intergenic	N/A	N/A
chr4	39492038	39492338	301	*	5.42	5.11	5.67	-0.56	0.00266	0.0439	intergenic	N/A	N/A
chr1	174428157	174428457	301	*	3.27	3.73	2.61	1.12	0.00267	0.0439	3utr-exon	XM_003748970.4	Scube2
chr17	70013285	70013585	301	*	3.81	3.13	4.26	-1.13	0.00267	0.0439	cds-intron	XM_006254206.3	Net1
chr7	76265615	76265915	301	*	1.88	2.53	0.66	1.87	0.00267	0.044	5utr-intron	XM_008765456.2	Ncald
chr2	158122255	158122555	301	*	4.21	4.64	3.61	1.03	0.00268	0.0441	cds-intron	XM_008761051.2	Veph1
chrX	108702424	108702724	301	*	2.77	1.98	3.28	-1.3	0.00268	0.0441	cds-intron	NM_001166342.1	Il1rapl2
chr11	73365022	73365322	301	*	4.45	3.99	4.8	-0.81	0.00268	0.0441	5utr-intron	XR_358328.3	LOC102553680
chr1	23626707	23627007	301	*	4.78	4.38	5.09	-0.7	0.00269	0.0441	intergenic	N/A	N/A
chr5	105107445	105107745	301	*	3.29	3.83	2.41	1.41	0.00269	0.0441	5utr-intron	XM_017593922.1	Dennd4c
chr19	38687329	38687629	301	*	5.33	4.89	5.67	-0.78	0.0027	0.0443	cds-intron	XM_006255559.3	Cdh3
chr1	30917995	30918295	301	*	5.02	4.62	5.33	-0.71	0.0027	0.0443	TSS	XM_006227746.2	Echdc1
chr6	7384169	7384469	301	*	6.4	6.58	6.19	0.38	0.0027	0.0443	5utr-exon	XR_001838253.1	LOC108351166
chr15	89926449	89926749	301	*	4.13	4.5	3.63	0.87	0.00271	0.0443	intergenic	N/A	N/A
chr13	50158248	50158548	301	*	5.25	4.79	5.6	-0.81	0.00271	0.0443	intergenic	N/A	N/A
chr8	71417740	71418040	301	*	3.13	3.71	2.14	1.58	0.00272	0.0443	cds-intron	XM_008766284.2	Trip4
chr2	193328330	193328630	301	*	3.39	2.62	3.9	-1.27	0.00272	0.0444	intergenic	N/A	N/A
chr14	14794005	14794305	301	*	3.63	4.07	2.99	1.08	0.00273	0.0444	cds-intron	NM_001191595.1	Fras1
chr1	101387983	101388283	301	*	9.55	9.66	9.43	0.23	0.00273	0.0444	TSS	NM_001108483.1	Snrnp70
chr4	60770454	60770754	301	*	3.19	3.67	2.46	1.21	0.00273	0.0444	cds-intron	XM_017592394.1	Exoc4
chr19	61196403	61196703	301	*	4.77	4.06	5.25	-1.19	0.00273	0.0445	5utr-intron	XR_597306.2	LOC102548408
chr1	146408712	146409012	301	*	3.01	3.5	2.26	1.24	0.00273	0.0445	cds-intron	NM_012781.3	Arnt2
chr5	134541040	134541340	301	*	3.91	3.31	4.33	-1.03	0.00274	0.0445	intergenic	N/A	N/A
chr19	11309714	11310014	301	*	4.42	3.86	4.82	-0.96	0.00275	0.0446	promoter	NM_001137564.1	Mt2A
chr10	103822357	103822657	301	*	5.14	4.66	5.49	-0.83	0.00275	0.0446	cds-intron	NM_024153.1	Fdxr
chr2	29154601	29154901	301	*	3.57	4.07	2.79	1.28	0.00276	0.0447	intergenic	N/A	N/A
chr14	113582179	113582479	301	*	1.55	2.25	0.12	2.13	0.00277	0.0448	cds-intron	NM_001108367.1	Ppp4r3b
chr7	31958616	31958916	301	*	1.55	2.25	0.12	2.13	0.00277	0.0448	intergenic	N/A	N/A
chr7	43083678	43083978	301	*	1.55	2.25	0.12	2.13	0.00277	0.0448	intergenic	N/A	N/A
chr5	145060536	145060836	301	*	4.86	4.38	5.23	-0.85	0.00277	0.0448	intergenic	N/A	N/A
chr1	277826237	277826537	301	*	3.2	3.66	2.5	1.16	0.00278	0.0449	cds-intron	XM_008760580.2	Afap1l2
chr4	97870519	97870819	301	*	3.46	2.33	4.08	-1.75	0.00279	0.045	intergenic	N/A	N/A
chr9	18884942	18885242	301	*	4.78	4.15	5.22	-1.08	0.00279	0.045	intergenic	N/A	N/A
chr19	55106561	55106861	301	*	7.9	7.68	8.08	-0.41	0.00279	0.045	cds-intron	NM_001242627.1	Zfpm1
chr2	44895994	44896294	301	*	3.84	4.23	3.3	0.93	0.00279	0.045	TSS	NR_037322.1	Mir449c
chr4	121612802	121613102	301	*	4.18	3.65	4.57	-0.92	0.0028	0.0451	cds-intron	NM_001106609.2	Txnrd3
chr1	32297205	32297505	301	*	4.97	5.26	4.62	0.63	0.00281	0.0452	TSS	XM_006227791.3	Clptm1l
chr10	91168542	91168842	301	*	4.62	4.98	4.14	0.84	0.00282	0.0452	cds-intron	XM_006247494.3	Plcd3
chr4	14580467	14580767	301	*	3.48	2.8	3.94	-1.13	0.00282	0.0453	intergenic	N/A	N/A
chr2	43107077	43107377	301	*	3.45	3.87	2.84	1.03	0.00282	0.0453	intergenic	N/A	N/A
chr7	115984388	115984688	301	*	3.02	3.51	2.28	1.23	0.00282	0.0453	3utr-exon	NM_001130546.1	Lynx1
chr8	72766006	72766306	301	*	4.69	5	4.31	0.69	0.00284	0.0454	TSS	NM_001106833.1	Lactb
chr6	22359842	22360142	301	*	2.04	2.69	0.87	1.82	0.00284	0.0454	upstream	NM_001029917.1	Memo1
chr5	138154502	138154802	301	*	5.11	5.39	4.75	0.64	0.00284	0.0454	TSS	NM_138827.1	Slc2a1
chr3	22556421	22556721	301	*	3.58	2.98	4	-1.02	0.00285	0.0455	intergenic	N/A	N/A
chrX	100753609	100753909	301	*	2.85	2.03	3.37	-1.34	0.00285	0.0455	intergenic	N/A	N/A
chr8	118948927	118949227	301	*	3.87	3.28	4.29	-1.01	0.00285	0.0455	cds-intron	XM_006243970.3	Ccdc12
chr10	14898272	14898572	301	*	4.84	5.15	4.44	0.71	0.00285	0.0456	intergenic	N/A	N/A
chr4	119000229	119000529	301	*	4.23	4.62	3.69	0.93	0.00286	0.0456	cds-intron	NM_001044249.2	Antxr1
chr8	71677370	71677670	301	*	3.94	3.32	4.37	-1.05	0.0029	0.0461	cds-intron	XM_017595886.1	Csnk1g1
chr1	162635054	162635354	301	*	2.63	1.63	3.22	-1.59	0.0029	0.0461	cds-intron	XM_218939.9	Rsf1
chr8	97494890	97495190	301	*	6.58	6.38	6.75	-0.37	0.00292	0.0464	TSS	XM_008766445.2	Morf4l1
chr16	10678996	10679296	301	*	3.7	3.11	4.12	-1.01	0.00292	0.0465	cds-intron	XM_017599992.1	Glud1
chr1	78554954	78555254	301	*	4.04	3.51	4.43	-0.92	0.00293	0.0465	5utr-intron	NM_001271132.1	Arhgap35
chr18	57283792	57284092	301	*	6.07	5.75	6.33	-0.58	0.00293	0.0465	upstream	XM_225887.9	Sh3tc2
chr10	91147383	91147683	301	*	6.35	6.14	6.53	-0.39	0.00294	0.0467	cds-intron	NM_148891.2	Nmt1
chr4	132630082	132630382	301	*	3.51	2.89	3.94	-1.05	0.00294	0.0467	intergenic	N/A	N/A
chr1	216566702	216567002	301	*	1.87	2.5	0.72	1.78	0.00295	0.0467	cds-intron	NM_032073.1	Kcnq1
chr5	128450147	128450447	301	*	5.66	5.4	5.88	-0.48	0.00296	0.0468	5utr-intron	XM_006238579.3	Btf3l4
chr13	83918834	83919134	301	*	2.96	3.51	2.07	1.44	0.00296	0.0468	promoter	NM_001108349.1	Rcsd1
chr10	64996313	64996613	301	*	4.19	4.65	3.52	1.13	0.00296	0.0468	cds-intron	NM_001172137.1	Myo18a
chr8	61079631	61079931	301	*	9.15	9.07	9.22	-0.14	0.00296	0.0468	5utr-exon	XM_006243116.3	Peak1
chr5	96561887	96562187	301	*	3.2	3.67	2.49	1.17	0.00296	0.0468	intergenic	N/A	N/A
chr17	29809569	29809869	301	*	4.72	5.05	4.27	0.78	0.00297	0.0468	TSS	XM_017600601.1	Cdyl
chr1	249031164	249031464	301	*	3.04	3.54	2.27	1.27	0.00297	0.0468	cds-intron	NM_001105731.3	Prkg1
chr10	83881199	83881499	301	*	4.07	3.57	4.44	-0.87	0.00297	0.0468	cds-exon	NM_001037643.2	Ube2z
chr8	55306559	55306859	301	*	4.47	4.84	3.97	0.87	0.00297	0.0468	cds-intron	XM_017595627.1	Ppp2r1b
chrX	16048211	16048511	301	*	4.45	4.84	3.91	0.93	0.00298	0.0468	intergenic	N/A	N/A
chr4	23147040	23147340	301	*	1.7	2.37	0.42	1.95	0.00298	0.0468	intergenic	N/A	N/A
chr8	90343150	90343450	301	*	6.1	6.31	5.87	0.44	0.00298	0.0468	TSS	NM_001277283.1	Irak1bp1
chr5	92038942	92039242	301	*	7.04	6.82	7.22	-0.39	0.00299	0.047	TSS	NM_001206675.1	Tmem261
chr10	35464839	35465139	301	*	3.66	4.09	3.05	1.04	0.003	0.047	intergenic	N/A	N/A
chr8	68851298	68851598	301	*	3.73	3.2	4.12	-0.93	0.003	0.047	intergenic	N/A	N/A
chr1	82310458	82310758	301	*	2.78	3.32	1.9	1.41	0.00302	0.0473	5utr-intron	XR_001835694.1	LOC102549342
chr1	82644109	82644409	301	*	3.01	3.55	2.14	1.42	0.00302	0.0473	intergenic	N/A	N/A
chr19	55669304	55669604	301	*	4.37	3.83	4.77	-0.94	0.00302	0.0473	promoter	NM_207613.1	Cdh15
chr8	77665800	77666100	301	*	4.87	5.33	4.19	1.14	0.00302	0.0473	cds-intron	NM_053896.2	Aldh1a2
chr19	59702860	59703160	301	*	5.55	5.2	5.83	-0.64	0.00306	0.0478	intergenic	N/A	N/A
chr15	57824406	57824706	301	*	4.44	4.86	3.84	1.03	0.00306	0.0478	cds-intron	XM_008770873.2	Slc25a30
chr1	185427147	185427447	301	*	5.21	5.53	4.79	0.74	0.00307	0.0479	promoter	NM_001144861.1	Plekha7
chr15	11977379	11977679	301	*	3.62	3.02	4.05	-1.03	0.00308	0.048	intergenic	N/A	N/A
chr6	136324142	136324442	301	*	4.44	3.98	4.79	-0.81	0.00308	0.048	intergenic	N/A	N/A
chr9	95252391	95252691	301	*	3.1	3.59	2.34	1.24	0.0031	0.0482	cds-intron	NM_201425.2	Ugt1a9
chr7	144013557	144013857	301	*	9.03	9.14	8.91	0.24	0.0031	0.0482	promoter	NM_012655.2	Sp1
chr8	77032345	77032645	301	*	3.34	2.62	3.81	-1.2	0.0031	0.0483	3utr-exon	XM_343420.9	Fam63b
chr4	7835721	7836021	301	*	5.26	5.54	4.92	0.62	0.00311	0.0483	TSS	NM_001135174.1	Tomm7
chr20	31111338	31111638	301	*	3.44	2.74	3.91	-1.17	0.00311	0.0483	cds-intron	XM_006256466.3	Lrrc20
chr1	246798974	246799274	301	*	4.53	4.07	4.88	-0.81	0.00311	0.0483	5utr-exon	XM_008760350.1	NEWGENE_1565505
chr2	180648167	180648467	301	*	2.91	3.49	1.93	1.56	0.00311	0.0483	intergenic	N/A	N/A
chr9	111987199	111987499	301	*	6.29	6.62	5.88	0.74	0.00312	0.0483	intergenic	N/A	N/A
chr7	10734048	10734348	301	*	4.57	4.92	4.13	0.79	0.00313	0.0485	TSS	XR_001839095.1	LOC102551804
chr12	18996218	18996518	301	*	6.24	5.87	6.53	-0.65	0.00315	0.0487	TSS	XM_006249016.3	Vamp7
chr10	83615417	83615717	301	*	4.41	4.75	3.98	0.77	0.00315	0.0487	3utr-intron	XR_594874.1	LOC102547047
chrX	137731214	137731514	301	*	4.35	3.83	4.73	-0.9	0.00316	0.0488	3utr-exon	XR_597790.2	LOC103690083
chr4	98593566	98593866	301	*	9.3	9.23	9.37	-0.14	0.00316	0.0488	TSS	XM_006236628.3	Rpia
chr2	210628363	210628663	301	*	4.63	3.91	5.11	-1.21	0.00316	0.0488	intergenic	N/A	N/A
chr2	186028841	186029141	301	*	2.37	1.42	2.93	-1.52	0.00317	0.0488	cds-intron	NM_001108555.1	Lrba
chr18	16052366	16052666	301	*	5.57	5.24	5.84	-0.61	0.00317	0.0488	3utr-intron	XR_361262.3	LOC102553011
chr16	14189711	14190011	301	*	4.51	4.09	4.83	-0.75	0.00317	0.0488	5utr-intron	XM_017600330.1	Ccser2
chr2	144994186	144994486	301	*	3.93	3.44	4.3	-0.86	0.00317	0.0488	intergenic	N/A	N/A
chr11	32461359	32461659	301	*	2.93	3.43	2.18	1.25	0.00318	0.0488	downstream	NM_001131000.1	Smim11
chr14	86706634	86706934	301	*	6.98	7.15	6.79	0.36	0.00319	0.0489	TSS	XM_017599381.1	H2afv
chr10	92690607	92690907	301	*	3.25	2.31	3.82	-1.51	0.00319	0.0489	cds-intron	NM_153720.1	Itgb3
chr1	7313845	7314145	301	*	2.86	3.35	2.11	1.24	0.00319	0.0489	cds-exon	XM_008758590.1	Zc2hc1b
chr4	7582077	7582377	301	*	4.6	4.19	4.91	-0.72	0.00319	0.049	TSS	NM_001012187.1	Klhl7
chr10	63232723	63233023	301	*	4.65	4.16	5.01	-0.85	0.0032	0.049	cds-intron	NM_001034163.1	Blmh
chr2	248092499	248092799	301	*	3.22	2.57	3.67	-1.11	0.0032	0.049	intergenic	N/A	N/A
chr3	29992119	29992419	301	*	3.41	2.76	3.86	-1.11	0.0032	0.049	3utr-exon	XR_591488.1	LOC100912577
chr9	26802352	26802652	301	*	5.13	4.73	5.45	-0.71	0.00321	0.049	intergenic	N/A	N/A
chr9	44971724	44972024	301	*	3.21	3.69	2.49	1.19	0.00321	0.049	cds-intron	XM_017596512.1	Aff3
chr4	157201812	157202112	301	*	5.29	4.97	5.56	-0.59	0.00322	0.0491	cds-intron	XM_017592705.1	Lpcat3
chr7	23947866	23948166	301	*	3.3	2.66	3.74	-1.08	0.00323	0.0493	cds-exon	XM_006241170.3	Ascl4
chrX	123404965	123405265	301	*	3.61	4.05	2.99	1.05	0.00323	0.0493	cds-intron	NM_057102.1	Slc25a5
chr10	83970765	83971065	301	*	4.51	4.01	4.87	-0.86	0.00323	0.0493	cds-intron	XM_017597698.1	Ttll6
chr5	167193939	167194239	301	*	3.92	4.48	2.98	1.5	0.00324	0.0494	promoter	XM_017593972.1	Slc2a7
chr20	49014890	49015190	301	*	4.43	4.76	4	0.76	0.00325	0.0494	cds-intron	XM_017601841.1	Aim1
chr2	108832213	108832513	301	*	1.53	2.23	0.12	2.1	0.00325	0.0494	intergenic	N/A	N/A
chr3	46356993	46357293	301	*	1.53	2.23	0.12	2.1	0.00325	0.0494	cds-intron	NM_001013916.1	Cd302
chr5	148033251	148033551	301	*	4.13	4.51	3.6	0.92	0.00325	0.0494	upstream	XM_017593665.1	Ptp4a2
chr12	44257927	44258227	301	*	2.72	3.24	1.91	1.33	0.00326	0.0495	cds-intron	XM_017598257.1	Nos1
chr11	67674017	67674317	301	*	3.92	3.41	4.29	-0.88	0.00326	0.0495	cds-intron	XM_017597922.1	Kpna1
chr8	36281078	36281378	301	*	4.4	4.77	3.91	0.86	0.00326	0.0495	5utr-intron	XM_006242789.3	St3gal4
chr2	195860828	195861128	301	*	5.16	5.43	4.83	0.59	0.00326	0.0495	upstream	XM_574989.6	RGD1560263
chr12	46525006	46525306	301	*	2.25	2.84	1.24	1.6	0.00328	0.0496	intergenic	N/A	N/A
chr15	23492303	23492603	301	*	3.86	3.36	4.24	-0.87	0.00329	0.0498	intergenic	N/A	N/A
chr5	80394742	80395042	301	*	2.48	1.61	3.02	-1.41	0.0033	0.0498	intergenic	N/A	N/A
chr15	36805495	36805795	301	*	8.35	8.26	8.43	-0.18	0.0033	0.0498	TSS	XR_001841335.1	LOC103693593
chr8	104405535	104405835	301	*	2.58	1.79	3.09	-1.3	0.00331	0.05	intergenic	N/A	N/A
chr1	134598836	134599136	301	*	3.91	3.39	4.3	-0.91	0.00332	0.0501	intergenic	N/A	N/A
chr7	51348677	51348977	301	*	4.21	4.55	3.75	0.81	0.00333	0.0501	cds-intron	XM_006241317.3	Pawr
chrX	28713307	28713607	301	*	3.52	2.78	4.01	-1.23	0.00333	0.0501	intergenic	N/A	N/A
chr5	107625403	107625703	301	*	3.15	2.19	3.73	-1.54	0.00334	0.0503	intergenic	N/A	N/A
chr1	47364129	47364429	301	*	6.53	6.82	6.15	0.67	0.00335	0.0504	intergenic	N/A	N/A
chr12	16114124	16114424	301	*	2.79	2	3.29	-1.29	0.00335	0.0504	downstream	NM_001107124.1	Ttyh3
chr11	53460251	53460551	301	*	3.11	2.27	3.64	-1.37	0.00335	0.0504	intergenic	N/A	N/A
chr9	97535296	97535596	301	*	4.37	4.7	3.94	0.76	0.00336	0.0504	3utr-intron	XR_594489.2	LOC102555145
chr7	51378403	51378703	301	*	1.55	2.25	0.12	2.13	0.00336	0.0504	intergenic	N/A	N/A
chr12	13820260	13820560	301	*	3.78	3.25	4.17	-0.91	0.00336	0.0504	cds-intron	NM_001107123.1	Tnrc18
chr3	2669629	2669929	301	*	3.82	4.22	3.27	0.95	0.00337	0.0505	downstream	XM_017592053.1	Abca2
chr12	23514990	23515290	301	*	5.67	5.37	5.92	-0.55	0.00337	0.0505	TSS	NM_001098793.1	Prkrip1
chr2	151801963	151802263	301	*	2.28	1.37	2.84	-1.46	0.00338	0.0506	intergenic	N/A	N/A
chr17	33433911	33434211	301	*	3.05	2.34	3.52	-1.18	0.00341	0.051	cds-intron	NM_001039606.1	Gmds
chr6	54511927	54512227	301	*	3.96	3.46	4.32	-0.86	0.00341	0.051	cds-intron	XM_006240022.3	Snx13
chr13	101365701	101366001	301	*	4.63	4.18	4.97	-0.8	0.00342	0.0511	5utr-intron	XM_008769826.2	Tlr5
chr9	97882793	97883093	301	*	4.72	4.23	5.08	-0.86	0.00342	0.0511	intergenic	N/A	N/A
chr6	11105895	11106195	301	*	5.42	5.83	4.84	0.98	0.00342	0.0511	intergenic	N/A	N/A
chr4	10152059	10152359	301	*	4	4.39	3.47	0.92	0.00342	0.0511	cds-intron	NM_001103355.1	Fbxl13
chr20	8060918	8061218	301	*	3.58	2.95	4.02	-1.07	0.00343	0.0512	5utr-intron	XM_006256224.3	Fkbp5
chr1	101650873	101651173	301	*	4.53	4.87	4.08	0.8	0.00344	0.0513	5utr-intron	NM_031635.1	Fut2
chr9	82540480	82540780	301	*	4.01	3.5	4.39	-0.89	0.00345	0.0514	intergenic	N/A	N/A
chr2	94635672	94635972	301	*	1.49	2.18	0.12	2.05	0.00346	0.0514	intergenic	N/A	N/A
chr16	8907410	8907710	301	*	4.64	4.21	4.97	-0.75	0.00346	0.0515	TSS	XR_596379.2	LOC102547142
chr11	30586322	30586622	301	*	3.27	3.72	2.6	1.13	0.00347	0.0515	cds-intron	NM_001191662.1	Hunk
chr15	1101395	1101695	301	*	5.72	6	5.38	0.61	0.00349	0.0518	intergenic	N/A	N/A
chr14	92051475	92051775	301	*	3.48	3.91	2.88	1.04	0.0035	0.0519	5utr-exon	XR_595911.2	LOC103693175
chr19	54060106	54060406	301	*	4.21	3.72	4.58	-0.86	0.0035	0.0519	cds-intron	XM_017601450.1	Gse1
chr4	57621692	57621992	301	*	5.56	5.22	5.83	-0.61	0.00351	0.0521	cds-intron	NM_001172127.1	Ube2h
chr1	39246204	39246504	301	*	3.16	3.6	2.5	1.1	0.00352	0.0522	intergenic	N/A	N/A
chr10	85577393	85577693	301	*	3.28	3.75	2.58	1.18	0.00353	0.0523	upstream	NM_001109627.1	LOC691153
chr4	168872057	168872357	301	*	5.51	5.22	5.74	-0.52	0.00355	0.0524	downstream	XM_006237536.2	Gprc5d
chr3	8609189	8609489	301	*	4.83	4.37	5.18	-0.81	0.00355	0.0524	cds-intron	NM_001005542.2	Wdr34
chr1	280507903	280508203	301	*	3.93	3.14	4.44	-1.3	0.00355	0.0525	cds-intron	NM_001107446.1	Pdzd8
chr3	8380857	8381157	301	*	5.41	5.7	5.03	0.67	0.00356	0.0525	intergenic	N/A	N/A
chr7	36030667	36030967	301	*	1.5	2.19	0.12	2.07	0.00356	0.0525	intergenic	N/A	N/A
chr6	98497690	98497990	301	*	3.74	3.22	4.12	-0.91	0.00357	0.0525	cds-intron	NM_001106740.1	Ppp2r5e
chr4	14346432	14346732	301	*	4.2	4.56	3.7	0.86	0.00357	0.0525	cds-intron	XM_008762645.2	Sema3c
chr3	92358177	92358477	301	*	2.62	1.84	3.13	-1.29	0.00357	0.0526	intergenic	N/A	N/A
chr5	131661915	131662215	301	*	2.41	2.97	1.48	1.49	0.00358	0.0526	intergenic	N/A	N/A
chr1	222260713	222261013	301	*	3.36	2.64	3.84	-1.2	0.00358	0.0526	cds-intron	XM_006230811.3	Fermt3
chr11	14877764	14878064	301	*	3.25	2.56	3.71	-1.15	0.00358	0.0526	intergenic	N/A	N/A
chr17	87679083	87679383	301	*	4.05	3.54	4.43	-0.89	0.00359	0.0527	cds-intron	XM_008771904.2	Etl4
chr16	15111399	15111699	301	*	3.74	3.17	4.14	-0.98	0.00361	0.0529	TSS	NM_001115040.1	LOC683469
chr2	210782777	210783077	301	*	4.22	3.74	4.58	-0.84	0.00361	0.0529	TSS	NM_177426.1	Gstm2
chr8	30331484	30331784	301	*	3.33	2.69	3.77	-1.08	0.00361	0.0529	cds-intron	XM_017595865.1	Ntm
chr15	102164388	102164688	301	*	3.95	3.45	4.32	-0.87	0.00361	0.0529	5utr-exon	XM_001077762.6	Gpc6
chr5	173628847	173629147	301	*	4.33	3.63	4.8	-1.17	0.00362	0.053	TSS	XM_006239563.3	Isg15
chr3	8042143	8042443	301	*	4.08	3.37	4.55	-1.17	0.00363	0.053	5utr-intron	XR_001837041.1	Med27
chr3	121005707	121006007	301	*	3.57	2.84	4.05	-1.21	0.00363	0.053	3utr-exon	NR_110721.1	LOC102550367
chr2	62453904	62454204	301	*	4.35	3.88	4.7	-0.83	0.00363	0.053	cds-intron	NM_022940.1	Pdzd2
chr17	57075329	57075629	301	*	5.06	4.68	5.37	-0.69	0.00364	0.0531	cds-intron	NM_001110860.2	Crem
chr14	43203216	43203516	301	*	4.69	4.31	4.99	-0.68	0.00364	0.0531	promoter	XM_017599456.1	Apbb2
chr4	168646449	168646749	301	*	4.25	3.81	4.59	-0.79	0.00364	0.0531	cds-intron	XM_006237522.3	Gpr19
chr2	198268031	198268331	301	*	4.17	4.53	3.69	0.84	0.00365	0.0531	5utr-intron	NM_001107697.1	Otud7b
chr15	56297887	56298187	301	*	2.84	2.02	3.37	-1.35	0.00366	0.0533	upstream	XM_008770904.2	LOC102546424
chr12	47073887	47074187	301	*	9.55	9.64	9.44	0.2	0.00367	0.0534	TSS	NM_053319.3	Dynll1
chr19	41445804	41446104	301	*	2.65	3.19	1.75	1.44	0.00367	0.0534	intergenic	N/A	N/A
chr19	56147424	56147724	301	*	3.17	2.36	3.68	-1.33	0.00368	0.0535	cds-intron	NM_001127538.1	Spire2
chr7	70870564	70870864	301	*	5.05	5.37	4.64	0.73	0.00369	0.0535	cds-intron	XM_008765393.1	Lrp1
chr1	201344170	201344470	301	*	5.04	5.38	4.59	0.79	0.00369	0.0535	cds-intron	XM_017589423.1	Btbd16
chr1	221173774	221174074	301	*	6.48	6.29	6.64	-0.34	0.00369	0.0535	intergenic	N/A	N/A
chr2	62956190	62956490	301	*	4.03	3.45	4.44	-0.98	0.00369	0.0535	cds-exon	XM_006232049.3	Drosha
chr6	122920044	122920344	301	*	4.91	4.47	5.25	-0.79	0.0037	0.0535	TSS	NM_001106752.1	Ttc8
chr13	69060994	69061294	301	*	3.06	2.35	3.53	-1.18	0.00371	0.0537	cds-intron	NM_022242.2	Fam129a
chr2	210521927	210522227	301	*	5.11	4.77	5.38	-0.61	0.00371	0.0537	downstream	NM_023981.4	Csf1
chr10	62147658	62147958	301	*	4.46	3.96	4.83	-0.87	0.00371	0.0537	cds-intron	XM_006246673.2	Rpa1
chr20	7586123	7586423	301	*	4.16	4.58	3.56	1.03	0.00373	0.0538	cds-intron	NM_001107613.3	Anks1a
chr1	47497505	47497805	301	*	5.08	4.73	5.36	-0.63	0.00373	0.0538	cds-intron	XM_003748695.4	Tagap
chr15	20833261	20833561	301	*	4.16	4.52	3.69	0.83	0.00373	0.0539	intergenic	N/A	N/A
chr3	148703152	148703452	301	*	5.23	5.5	4.9	0.6	0.00374	0.0539	downstream	NM_001106527.2	Tspy26
chr6	135426177	135426477	301	*	4.9	4.57	5.17	-0.61	0.00375	0.054	intergenic	N/A	N/A
chr15	32982178	32982478	301	*	1.49	2.19	0.12	2.06	0.00375	0.054	intergenic	N/A	N/A
chr2	34653924	34654224	301	*	3.85	4.23	3.35	0.88	0.00375	0.054	intergenic	N/A	N/A
chr1	87402223	87402523	301	*	5.85	5.47	6.15	-0.68	0.00375	0.054	5utr-exon	XR_001836300.1	LOC108348907
chr13	82514708	82515008	301	*	2.91	3.47	1.98	1.48	0.00375	0.054	cds-intron	NM_001047878.1	F5
chr3	149871439	149871739	301	*	3.29	3.72	2.67	1.06	0.00377	0.0541	promoter	NM_145721.2	Cdk5rap1
chr3	83244767	83245067	301	*	3.75	3.23	4.13	-0.9	0.00378	0.0543	cds-intron	XM_017591720.1	Ttc17
chr9	92566538	92566838	301	*	5.02	5.38	4.54	0.84	0.00378	0.0543	3utr-exon	XM_006245488.3	Csprs
chr8	79090416	79090716	301	*	4.09	3.61	4.45	-0.84	0.00379	0.0543	cds-intron	XM_006243344.3	Tex9
chr5	168910284	168910584	301	*	2.62	3.14	1.8	1.33	0.00379	0.0543	cds-intron	NM_001195559.1	Camta1
chr17	13771453	13771753	301	*	1.51	2.2	0.12	2.07	0.0038	0.0544	cds-intron	NM_001105743.1	Shc3
chr5	74805533	74805833	301	*	3.12	2.31	3.63	-1.32	0.0038	0.0544	intergenic	N/A	N/A
chr1	31445397	31445697	301	*	2.8	3.32	1.99	1.33	0.00381	0.0544	intergenic	N/A	N/A
chr5	78456417	78456717	301	*	5.08	5.39	4.69	0.7	0.00381	0.0544	cds-intron	XM_006238263.3	Rgs3
chr12	4546266	4546566	301	*	1.27	-0.09	1.96	-2.06	0.00382	0.0545	intergenic	N/A	N/A
chr6	76178809	76179109	301	*	2.25	2.81	1.31	1.5	0.00382	0.0545	cds-intron	XM_006240098.3	Psma6
chr15	19734011	19734311	301	*	3.79	3.25	4.18	-0.93	0.00382	0.0545	TSS	XM_006251784.3	Gnpnat1
chr1	176765412	176765712	301	*	4.39	3.91	4.76	-0.85	0.00383	0.0546	intergenic	N/A	N/A
chr2	207022818	207023118	301	*	3.29	3.77	2.57	1.2	0.00384	0.0547	3utr-exon	XR_591255.1	LOC102547575
chr19	26006820	26007120	301	*	6.52	6.73	6.26	0.47	0.00385	0.0548	TSS	NM_001108896.1	Gcdh
chr11	69436006	69436306	301	*	4.18	3.73	4.52	-0.8	0.00386	0.0549	intergenic	N/A	N/A
chr15	24307542	24307842	301	*	2.93	3.43	2.15	1.28	0.00388	0.0551	5utr-intron	XM_017599660.1	Fbxo34
chr8	127584556	127584856	301	*	2.48	3.03	1.6	1.43	0.00388	0.0551	5utr-intron	NM_001106865.1	Ctdspl
chr18	74311988	74312288	301	*	3.7	3.07	4.14	-1.07	0.00389	0.0552	cds-exon	XM_008772212.2	Epg5
chr1	40067176	40067476	301	*	4.37	3.96	4.68	-0.72	0.00389	0.0552	intergenic	N/A	N/A
chr3	151032819	151033119	301	*	6.53	6.81	6.19	0.62	0.0039	0.0553	TSS	NM_001107793.1	Acss2
chr12	16606195	16606495	301	*	3.2	3.65	2.54	1.11	0.0039	0.0553	cds-intron	NM_001109387.1	Mad1l1
chr9	99632651	99632951	301	*	3.21	3.66	2.57	1.09	0.00391	0.0553	cds-intron	XM_008767362.2	Ppp1r7
chr20	12271679	12271979	301	*	3.78	4.17	3.27	0.9	0.00391	0.0553	cds-intron	NM_053489.2	Col18a1
chr18	43849614	43849914	301	*	1.5	2.19	0.12	2.07	0.00392	0.0555	intergenic	N/A	N/A
chr10	81974994	81975294	301	*	4.84	4.43	5.16	-0.73	0.00395	0.0559	intergenic	N/A	N/A
chr1	10810224	10810524	301	*	3.63	2.99	4.07	-1.08	0.00397	0.0561	intergenic	N/A	N/A
chr4	64207558	64207858	301	*	4.22	3.7	4.61	-0.91	0.00398	0.0561	intergenic	N/A	N/A
chr15	2982405	2982705	301	*	7.97	8.15	7.76	0.39	0.00398	0.0561	5utr-intron	XR_596037.2	LOC102553460
chr3	121734433	121734733	301	*	4.04	4.42	3.52	0.9	0.00398	0.0562	cds-intron	XM_006234991.3	Slc20a1
chr17	5048621	5048921	301	*	5.57	5.24	5.84	-0.59	0.004	0.0563	intergenic	N/A	N/A
chr1	47937003	47937303	301	*	3.42	3.85	2.82	1.03	0.004	0.0563	intergenic	N/A	N/A
chr12	45156052	45156352	301	*	3.79	3.21	4.2	-0.99	0.004	0.0563	intergenic	N/A	N/A
chr16	1065816	1066116	301	*	5.48	5.75	5.15	0.6	0.004	0.0563	5utr-intron	XR_001841551.1	LOC102551347
chr2	231112049	231112349	301	*	4.99	4.63	5.28	-0.65	0.00401	0.0564	5utr-intron	XR_001836410.1	Camk2d
chr15	36384063	36384363	301	*	2.6	3.14	1.73	1.41	0.00402	0.0565	intergenic	N/A	N/A
chr6	132282667	132282967	301	*	3.52	4	2.8	1.2	0.00403	0.0565	intergenic	N/A	N/A
chr17	57038218	57038518	301	*	2.52	1.63	3.06	-1.43	0.00403	0.0565	cds-intron	NM_001110860.2	Crem
chr17	30222435	30222735	301	*	1.5	2.2	0.12	2.07	0.00403	0.0565	intergenic	N/A	N/A
chr16	10613104	10613404	301	*	4.34	3.82	4.72	-0.9	0.00403	0.0565	5utr-exon	XM_017600198.1	Fam35a
chr19	43969651	43969951	301	*	6.52	6.18	6.8	-0.62	0.00403	0.0565	upstream	XM_006255628.3	Bcar1
chr19	37802849	37803149	301	*	6.02	5.7	6.28	-0.58	0.00404	0.0565	cds-intron	XM_017601346.1	Tsnaxip1
chr18	60350768	60351068	301	*	5.22	4.87	5.5	-0.63	0.00405	0.0566	intergenic	N/A	N/A
chr16	26848401	26848701	301	*	4.28	3.64	4.71	-1.07	0.00405	0.0566	cds-intron	XM_008771199.2	Klhl2
chr2	208165258	208165558	301	*	1.88	2.54	0.66	1.88	0.00406	0.0568	intergenic	N/A	N/A
chr2	128461227	128461527	301	*	3.98	4.35	3.48	0.87	0.00407	0.0568	TSS	XM_006232303.3	Jade1
chr2	115876634	115876934	301	*	4.02	3.51	4.41	-0.9	0.00409	0.0571	cds-intron	XM_006232237.3	Skil
chr12	7809263	7809563	301	*	3.58	2.84	4.07	-1.22	0.00409	0.0571	intergenic	N/A	N/A
chr6	35126730	35127030	301	*	4.1	3.48	4.54	-1.05	0.0041	0.0572	intergenic	N/A	N/A
chr4	77639171	77639471	301	*	4.51	4.09	4.84	-0.75	0.00411	0.0573	intergenic	N/A	N/A
chr2	205464761	205465061	301	*	3.79	3.03	4.28	-1.25	0.00413	0.0574	intergenic	N/A	N/A
chr6	48723435	48723735	301	*	2.69	3.19	1.91	1.27	0.00414	0.0576	cds-intron	NM_053888.1	Myt1l
chr18	41413820	41414120	301	*	3.92	3.29	4.35	-1.06	0.00414	0.0576	5utr-intron	XM_003751782.4	Sema6a
chr5	61526563	61526863	301	*	3.04	3.54	2.26	1.28	0.00414	0.0576	cds-exon	XM_017593913.1	Ccdc180
chr3	164416229	164416529	301	*	4.57	4.06	4.95	-0.88	0.00414	0.0576	intergenic	N/A	N/A
chr13	37400212	37400512	301	*	4.12	3.55	4.53	-0.98	0.00415	0.0576	TSS	NM_001024997.1	Ccdc93
chr11	61531089	61531389	301	*	6.83	6.64	7	-0.36	0.00415	0.0576	TSS	XM_006248349.3	Atp6v1a
chr7	142061584	142061884	301	*	5.04	5.33	4.69	0.64	0.00417	0.0577	TSS	XM_006242312.3	Slc11a2
chr1	244428953	244429253	301	*	3.58	2.98	4	-1.02	0.00417	0.0577	intergenic	N/A	N/A
chrX	95062032	95062332	301	*	3.59	3.99	3.04	0.95	0.00417	0.0578	TSS	NM_133402.2	Nap1l3
chr3	150761100	150761400	301	*	6.24	6.51	5.9	0.61	0.00417	0.0578	TSS	NM_131910.3	Dynlrb1
chr10	98479875	98480175	301	*	2.72	3.25	1.87	1.38	0.00418	0.0578	cds-intron	XM_006247654.3	Abca6
chr2	251584227	251584527	301	*	3.94	3.42	4.32	-0.9	0.00418	0.0578	5utr-intron	XR_352105.3	LOC102553018
chr16	79722430	79722730	301	*	4.29	4.62	3.85	0.77	0.00419	0.0578	5utr-exon	XR_596537.2	LOC102547381
chr5	128629775	128630075	301	*	6.6	6.85	6.29	0.56	0.00419	0.0578	TSS	NM_012993.2	Nrdc
chr12	47456080	47456380	301	*	3.95	3.32	4.38	-1.06	0.00419	0.0578	TSS	NM_001009681.1	Oasl
chr15	102470960	102471260	301	*	3.12	2.47	3.57	-1.1	0.0042	0.0579	cds-intron	XM_003751533.4	Gpc6
chr4	81122301	81122601	301	*	3.69	4.1	3.09	1.01	0.0042	0.0579	upstream	XR_353308.2	LOC102549423
chr4	153060278	153060578	301	*	5.33	5.64	4.94	0.7	0.0042	0.0579	cds-intron	XM_006237247.3	Cecr5
chr7	34017364	34017664	301	*	5.25	4.83	5.58	-0.75	0.00421	0.0579	5utr-intron	NM_001108082.2	Cdk17
chr2	62405298	62405598	301	*	6.23	6.58	5.76	0.81	0.00421	0.0579	cds-exon	NM_022940.1	Pdzd2
chr10	109142014	109142314	301	*	3.89	3.23	4.34	-1.12	0.00422	0.0579	cds-intron	XM_008768464.1	Baiap2
chr11	74246235	74246535	301	*	3.74	3.2	4.13	-0.93	0.00422	0.058	5utr-intron	XR_358340.3	LOC102547306
chr3	128757542	128757842	301	*	4.64	4.24	4.95	-0.72	0.00422	0.058	5utr-intron	XM_006235085.3	Plcb4
chr10	62512123	62512423	301	*	4.99	5.28	4.64	0.64	0.00424	0.0581	intergenic	N/A	N/A
chr2	226572501	226572801	301	*	4.99	5.49	4.22	1.28	0.00426	0.0583	cds-intron	NM_001107722.1	Bcar3
chr18	26052698	26052998	301	*	4.34	4.68	3.9	0.79	0.00426	0.0583	intergenic	N/A	N/A
chr3	101400102	101400402	301	*	2.87	3.37	2.09	1.27	0.00429	0.0587	intergenic	N/A	N/A
chr8	99606516	99606816	301	*	5.12	4.7	5.45	-0.75	0.0043	0.0588	intergenic	N/A	N/A
chr1	279111120	279111420	301	*	3.56	3.01	3.96	-0.95	0.0043	0.0588	intergenic	N/A	N/A
chr1	221171246	221171546	301	*	7.06	6.83	7.25	-0.42	0.0043	0.0588	intergenic	N/A	N/A
chr1	278121380	278121680	301	*	4.16	3.44	4.64	-1.2	0.00431	0.0588	cds-intron	XM_017590487.1	LOC108349796
chr7	140556431	140556731	301	*	5.97	6.2	5.69	0.5	0.00431	0.0588	TSS	XM_008765755.2	Rhebl1
chr4	158074390	158074690	301	*	2.58	3.11	1.73	1.38	0.00432	0.0589	intergenic	N/A	N/A
chr7	95789225	95789525	301	*	3.41	2.28	4.03	-1.75	0.00432	0.0589	intergenic	N/A	N/A
chr17	10064992	10065292	301	*	3.78	3.17	4.21	-1.04	0.00432	0.0589	5utr-intron	XM_017600474.1	Uimc1
chrX	69206904	69207204	301	*	1.68	2.34	0.45	1.88	0.00432	0.0589	TSS	XR_001842708.1	LOC108349229
chr15	42489346	42489646	301	*	2.61	3.14	1.77	1.37	0.00433	0.0589	TSS	NM_001079937.1	Pbk
chr13	89840087	89840387	301	*	3.5	2.9	3.92	-1.02	0.00434	0.059	cds-intron	NM_053796.1	F11r
chr14	6650851	6651151	301	*	4.07	3.53	4.46	-0.93	0.00434	0.059	intergenic	N/A	N/A
chr2	41526362	41526662	301	*	2.91	2.14	3.41	-1.28	0.00435	0.0591	5utr-exon	XR_001836579.1	LOC108349943
chr8	106617427	106617727	301	*	6.26	6.01	6.47	-0.47	0.00436	0.0592	TSS	NM_001077530.1	Mrps22
chr7	120636582	120636882	301	*	4.77	5.07	4.39	0.68	0.00436	0.0592	TSS	XM_006242013.3	Tmem184b
chr1	218387560	218387860	301	*	6.48	6.22	6.69	-0.47	0.00437	0.0592	intergenic	N/A	N/A
chr7	142238500	142238800	301	*	7.5	7.72	7.24	0.48	0.00438	0.0593	TSS	XM_006242322.3	Dazap2
chr10	58975280	58975580	301	*	5.37	5.67	5	0.67	0.00438	0.0593	upstream	NM_001190998.1	Smtnl2
chr2	190057560	190057860	301	*	2.88	2.11	3.38	-1.28	0.00438	0.0593	promoter	XM_017591112.1	S100a7a
chr9	9678845	9679145	301	*	4.61	4.92	4.2	0.72	0.00439	0.0594	TSS	XM_008766830.2	LOC100360476
chr1	89506497	89506797	301	*	6.1	6.38	5.75	0.63	0.00439	0.0594	5utr-intron	XM_006228819.3	Fxyd3
chr4	119814915	119815215	301	*	5.93	6.19	5.62	0.56	0.00441	0.0595	TSS	NM_001031822.3	Copg1
chr1	265888571	265888871	301	*	2.96	3.43	2.26	1.18	0.00442	0.0597	cds-intron	XM_006231478.2	Pitx3
chr4	71644492	71644792	301	*	5.55	5.25	5.8	-0.55	0.00443	0.0598	upstream	XM_001056308.5	Tmem139
chr10	55656113	55656413	301	*	8.96	8.79	9.11	-0.33	0.00444	0.0598	3utr-exon	NM_001109648.1	Tmem107
chr5	154717280	154717580	301	*	4.46	4.04	4.79	-0.74	0.00444	0.0599	intergenic	N/A	N/A
chr4	72142378	72142678	301	*	5.06	4.71	5.34	-0.63	0.00445	0.0599	5utr-intron	XM_003749739.4	Tcaf1
chr1	143607009	143607309	301	*	2.47	1.61	3	-1.39	0.00446	0.06	TSS	NM_001024749.1	RGD1305713
chr5	137188778	137189078	301	*	4.35	3.91	4.69	-0.78	0.00447	0.0601	promoter	XM_002729532.5	Hyi
chr13	75158333	75158633	301	*	3.68	3.13	4.07	-0.94	0.00448	0.0602	5utr-exon	XM_008769685.2	Sec16b
chr17	48573690	48573990	301	*	5.04	4.37	5.5	-1.14	0.00451	0.0606	intergenic	N/A	N/A
chr11	64904082	64904382	301	*	3.32	2.54	3.83	-1.29	0.00451	0.0606	cds-exon	NM_138882.1	Pla1a
chr2	157788027	157788327	301	*	6.1	6.3	5.87	0.43	0.00452	0.0606	intergenic	N/A	N/A
chr13	89387427	89387727	301	*	5.98	5.62	6.27	-0.64	0.00452	0.0607	cds-intron	XM_008769739.2	Fcgr3a
chr9	16711690	16711990	301	*	3.87	3.29	4.29	-1	0.00454	0.0608	cds-intron	XM_017596327.1	Ptk7
chr9	3113264	3113564	301	*	3.01	2.32	3.47	-1.15	0.00455	0.0609	intergenic	N/A	N/A
chr1	201204744	201205044	301	*	4.29	3.56	4.77	-1.21	0.00457	0.0611	cds-intron	XM_017589221.1	Tacc2
chr2	22197662	22197962	301	*	4.07	4.46	3.54	0.92	0.00457	0.0611	cds-intron	NM_133395.2	Serinc5
chr3	160467376	160467676	301	*	5.29	5.57	4.95	0.61	0.00458	0.0612	TSS	NM_001107800.1	Stk4
chr13	111492564	111492864	301	*	5.83	6.12	5.48	0.64	0.0046	0.0614	upstream	XM_017599016.1	Hhat
chr1	81130554	81130854	301	*	7.42	7.61	7.2	0.41	0.0046	0.0614	TSS	NM_001017512.2	Zfp61
chr15	38276195	38276495	301	*	5.2	4.87	5.47	-0.59	0.0046	0.0615	TSS	NM_134396.2	Micu2
chr4	56921856	56922156	301	*	3.55	2.59	4.12	-1.53	0.00462	0.0616	intergenic	N/A	N/A
chr12	22259482	22259782	301	*	8.24	8.35	8.12	0.23	0.00462	0.0616	TSS	NM_001105918.1	Pop7
chr11	88830900	88831200	301	*	8.97	8.83	9.1	-0.27	0.00462	0.0616	TSS	XM_006248724.3	Dnm1l
chr20	42737701	42738001	301	*	2.56	1.64	3.11	-1.47	0.00464	0.0619	intergenic	N/A	N/A
chr6	7165671	7165971	301	*	4.46	4.79	4.03	0.75	0.00466	0.062	intergenic	N/A	N/A
chr1	103128447	103128747	301	*	6.89	6.73	7.02	-0.29	0.00466	0.062	5utr-exon	XM_003748861.4	LOC100365259
chr5	172493543	172493843	301	*	4.23	4.7	3.55	1.15	0.00467	0.0621	5utr-intron	XR_001837837.1	Morn1
chr1	21954332	21954632	301	*	4.03	3.53	4.39	-0.86	0.00469	0.0623	intergenic	N/A	N/A
chr7	91384295	91384595	301	*	6.93	7.1	6.74	0.36	0.00469	0.0623	TSS	NM_001126266.1	Utp23
chr5	136814681	136814981	301	*	4.47	4.79	4.06	0.73	0.0047	0.0623	cds-intron	XM_006238715.2	St3gal3
chr10	64563848	64564148	301	*	6.35	6	6.63	-0.62	0.0047	0.0623	downstream	NM_001105814.2	Abr
chr2	207350524	207350824	301	*	5.31	4.94	5.61	-0.67	0.0047	0.0623	TSS	NM_001007639.1	St7l
chr17	33748817	33749117	301	*	3.26	2.57	3.73	-1.16	0.0047	0.0623	cds-intron	NM_001039606.1	Gmds
chr2	123979153	123979453	301	*	2.6	1.65	3.17	-1.52	0.00471	0.0624	intergenic	N/A	N/A
chr1	84066191	84066491	301	*	5.31	4.96	5.59	-0.63	0.00472	0.0624	cds-exon	NM_001012065.1	Adck4
chr1	40932987	40933287	301	*	3.67	4.05	3.15	0.9	0.00472	0.0624	5utr-intron	XM_008758705.2	Zbtb2
chr17	16695531	16695831	301	*	6.07	6.29	5.82	0.47	0.00472	0.0624	promoter	NM_175582.1	Id4
chrX	69044091	69044391	301	*	3.65	4.12	2.95	1.17	0.00473	0.0624	intergenic	N/A	N/A
chr7	39965388	39965688	301	*	2.23	1.28	2.8	-1.52	0.00473	0.0625	intergenic	N/A	N/A
chr3	171329669	171329969	301	*	3.79	3.16	4.23	-1.06	0.00473	0.0625	cds-intron	XM_006235689.1	Pmepa1
chr2	220404015	220404315	301	*	3.54	3.95	2.96	0.99	0.00474	0.0625	intergenic	N/A	N/A
chr12	36835363	36835663	301	*	2.76	3.25	2.03	1.22	0.00477	0.0628	TSS	XR_001840756.1	LOC103691346
chr3	140751803	140752103	301	*	2.92	2.02	3.47	-1.45	0.00477	0.0628	intergenic	N/A	N/A
chr10	43740987	43741287	301	*	7.03	6.83	7.21	-0.38	0.00478	0.0628	TSS	XM_006246385.3	Zfp692
chr12	47053835	47054135	301	*	6.9	7.09	6.69	0.4	0.00478	0.0628	intergenic	N/A	N/A
chr19	32307960	32308260	301	*	4.8	4.45	5.08	-0.63	0.00478	0.0628	5utr-intron	XM_017601211.1	Mmaa
chr16	48921033	48921333	301	*	6.26	6.43	6.06	0.37	0.00478	0.0628	TSS	NM_001025673.1	Cenpu
chr15	4488686	4488986	301	*	3.51	3.96	2.85	1.11	0.00479	0.0628	intergenic	N/A	N/A
chr14	107329453	107329753	301	*	2.36	2.93	1.4	1.53	0.00479	0.0628	intergenic	N/A	N/A
chr6	36033424	36033724	301	*	3.46	3.89	2.84	1.05	0.00479	0.0629	intergenic	N/A	N/A
chr7	124489338	124489638	301	*	4.51	4.82	4.11	0.71	0.0048	0.063	cds-intron	NM_001135922.1	Ttll12
chr3	81006632	81006932	301	*	3.96	3.33	4.39	-1.07	0.00481	0.0631	intergenic	N/A	N/A
chr1	261187176	261187476	301	*	5.53	5.05	5.9	-0.85	0.00482	0.0631	cds-intron	XM_006231405.3	Zdhhc16
chr16	23266943	23267243	301	*	4.53	4.1	4.86	-0.76	0.00483	0.0632	5utr-intron	XM_006253039.3	Psd3
chr4	64212832	64213132	301	*	3.79	4.16	3.28	0.88	0.00483	0.0632	intergenic	N/A	N/A
chr8	103298945	103299245	301	*	5.17	5.49	4.75	0.74	0.00484	0.0632	TSS	XM_002729954.5	U2surp
chr1	141939813	141940113	301	*	4.15	3.55	4.57	-1.02	0.00485	0.0634	upstream	XR_350522.2	LOC102548818
chr1	252872990	252873290	301	*	4.86	4.38	5.21	-0.83	0.00485	0.0634	5utr-intron	XM_017588801.1	Lipa
chr8	22415772	22416072	301	*	3.55	3.96	2.96	1	0.00487	0.0635	5utr-intron	XM_017595942.1	Ilf3
chr7	51333092	51333392	301	*	3.9	4.27	3.4	0.87	0.00487	0.0635	cds-intron	XM_006241317.3	Pawr
chr13	95847219	95847519	301	*	4.92	4.55	5.21	-0.66	0.00487	0.0635	intergenic	N/A	N/A
chr4	25641413	25641713	301	*	4.62	4.09	5.01	-0.92	0.00489	0.0637	cds-intron	NM_001100815.1	Gtpbp10
chr11	27080725	27081025	301	*	5.6	5.3	5.84	-0.54	0.00489	0.0637	promoter	NM_001024235.2	Ltn1
chr19	43251401	43251701	301	*	5.02	4.65	5.32	-0.67	0.0049	0.0637	TSS	NM_001005381.2	Ddx19a
chr10	88080929	88081229	301	*	3.54	3.99	2.86	1.13	0.0049	0.0638	3utr-exon	XR_001840288.1	LOC108352134
chr7	132422674	132422974	301	*	5.74	5.49	5.96	-0.47	0.00491	0.0638	intergenic	N/A	N/A
chr10	74223522	74223822	301	*	4.33	3.68	4.77	-1.09	0.00493	0.064	intergenic	N/A	N/A
chr3	42295809	42296109	301	*	2.82	3.32	2.04	1.29	0.00494	0.0641	intergenic	N/A	N/A
chr12	23534076	23534376	301	*	5.54	5.89	5.06	0.83	0.00494	0.0641	downstream	NM_001098793.1	Prkrip1
chr15	41610930	41611230	301	*	4.44	4	4.78	-0.78	0.00495	0.0641	intergenic	N/A	N/A
chr12	10136881	10137181	301	*	5.62	5.91	5.24	0.67	0.00495	0.0642	intergenic	N/A	N/A
chr18	65340242	65340542	301	*	3.68	3.12	4.08	-0.96	0.00497	0.0643	cds-intron	NM_053369.1	Tcf4
chr5	106757475	106757775	301	*	2.85	2.11	3.34	-1.23	0.00497	0.0644	cds-intron	XM_006238376.3	Hacd4
chr1	174655656	174655956	301	*	7.59	7.4	7.75	-0.35	0.00498	0.0645	TSS	NM_001107545.1	Ipo7
chr10	73898854	73899154	301	*	4.65	4.25	4.96	-0.7	0.00499	0.0645	intergenic	N/A	N/A
chr1	275705410	275705710	301	*	4	3.51	4.36	-0.84	0.005	0.0646	intergenic	N/A	N/A
chr6	91769344	91769644	301	*	3.28	2.6	3.75	-1.15	0.005	0.0646	intergenic	N/A	N/A
chr20	5499910	5500210	301	*	4.18	3.71	4.53	-0.83	0.005	0.0646	promoter	NR_002156.1	AA926063
chr10	85358566	85358866	301	*	4.96	5.27	4.58	0.69	0.00501	0.0647	cds-intron	XM_017597808.1	LOC102557607
chr4	124675773	124676073	301	*	3.21	3.67	2.55	1.12	0.00502	0.0647	cds-intron	XM_006236916.3	Adamts9
chr7	129812447	129812747	301	*	6.08	6.35	5.74	0.61	0.00503	0.0648	TSS	NM_001037208.1	Creld2
chr6	109804882	109805182	301	*	4.38	4.72	3.93	0.8	0.00503	0.0648	cds-intron	XM_017594542.1	Ttll5
chrX	74346960	74347260	301	*	3.93	4.45	3.1	1.35	0.00504	0.0648	upstream	NR_132635.1	LOC100911498
chr14	46032868	46033168	301	*	4.36	4.83	3.66	1.17	0.00504	0.0649	3utr-intron	XM_006250998.3	Rell1
chr1	205027762	205028062	301	*	3.01	2.34	3.46	-1.12	0.00505	0.0649	cds-intron	NM_053335.1	Ctbp2
chr4	98675235	98675535	301	*	3.69	3.18	4.06	-0.88	0.00506	0.0651	cds-intron	XM_006236624.3	Eif2ak3
chr3	11896278	11896578	301	*	3.67	3.13	4.07	-0.94	0.00507	0.0652	intergenic	N/A	N/A
chr9	15532422	15532722	301	*	3.92	3.43	4.28	-0.85	0.00508	0.0652	3utr-exon	XM_008766862.2	Taf8
chr14	45395474	45395774	301	*	3.85	3.34	4.22	-0.88	0.00509	0.0652	3utr-exon	XR_595795.2	LOC102552762
chr2	113652704	113653004	301	*	5.22	5.52	4.85	0.67	0.00509	0.0652	5utr-intron	XM_006232206.3	Pld1
chr2	207541536	207541836	301	*	5.59	5.3	5.83	-0.53	0.00509	0.0652	TSS	NM_001107712.2	Cttnbp2nl
chr13	48977709	48978009	301	*	4.25	4.7	3.59	1.11	0.00509	0.0652	cds-intron	XM_017598967.1	LOC102556277
chr10	48897808	48898108	301	*	3.9	3.33	4.31	-0.98	0.00511	0.0654	intergenic	N/A	N/A
chr6	10846600	10846900	301	*	4.13	4.49	3.64	0.85	0.00511	0.0654	intergenic	N/A	N/A
chr9	41357465	41357765	301	*	3.23	2.57	3.69	-1.12	0.00512	0.0654	5utr-intron	NM_001106899.1	Plekhb2
chr17	5978036	5978336	301	*	3.8	4.2	3.24	0.96	0.00512	0.0654	cds-intron	XM_017600456.1	Ntrk2
chr17	44748225	44748525	301	*	4.76	4.29	5.11	-0.82	0.00512	0.0654	TSS	XM_225384.6	Hist1h2bf
chr17	1278352	1278652	301	*	4.37	3.87	4.75	-0.88	0.00514	0.0656	3utr-intron	XR_360679.2	LOC102554174
chr7	2473130	2473430	301	*	4.86	4.53	5.14	-0.61	0.00515	0.0656	intergenic	N/A	N/A
chr6	36095889	36096189	301	*	4.15	3.7	4.5	-0.8	0.00515	0.0656	cds-exon	NM_001011982.1	Nt5c1b
chr19	54712210	54712510	301	*	6.17	5.94	6.37	-0.42	0.00516	0.0657	cds-intron	NM_017353.1	Slc7a5
chr2	28049148	28049448	301	*	3.9	4.27	3.4	0.87	0.00517	0.0658	TSS	NM_001003401.1	Enc1
chr19	43749623	43749923	301	*	4.64	4.23	4.97	-0.74	0.00519	0.0661	promoter	XM_003751882.3	Znrf1
chr5	172928844	172929144	301	*	3.98	3.37	4.4	-1.03	0.0052	0.0662	5utr-intron	XM_006239517.3	Gnb1
chr2	118991264	118991564	301	*	4.67	5	4.25	0.75	0.00521	0.0662	cds-intron	NM_001013910.2	Gnb4
chr20	3990108	3990408	301	*	4.43	4.75	4.04	0.71	0.00522	0.0663	promoter	NM_080767.2	Psmb8
chr2	196139649	196139949	301	*	5.49	5.13	5.78	-0.66	0.00522	0.0663	TSS	NM_031083.1	Pi4kb
chr15	121006	121306	301	*	3.78	4.16	3.26	0.9	0.00523	0.0664	cds-intron	XM_003751423.4	Dlg5
chr1	128923807	128924107	301	*	4.32	4.67	3.85	0.82	0.00524	0.0664	promoter	XM_008759500.1	Igf1r
chr19	55917289	55917589	301	*	7.23	7.09	7.35	-0.26	0.00524	0.0664	TSS	NM_031101.1	Rpl13
chr1	126440477	126440777	301	*	3.43	3.9	2.75	1.15	0.00525	0.0665	cds-intron	XM_017588934.1	Tjp1
chr2	22427456	22427756	301	*	2.98	3.45	2.3	1.15	0.00526	0.0666	TSS	XM_008760655.2	Mtx3
chr7	42318848	42319148	301	*	4.14	3.7	4.47	-0.77	0.00526	0.0666	cds-intron	NM_021843.4	Kitlg
chr15	2715424	2715724	301	*	2.1	2.66	1.16	1.51	0.00527	0.0667	cds-intron	XM_006251640.1	Samd8
chr1	278311284	278311584	301	*	7.47	7.23	7.67	-0.45	0.00531	0.0671	TSS	NM_001012173.1	Trub1
chr8	86220899	86221199	301	*	5.61	5.83	5.35	0.48	0.00533	0.0673	intergenic	N/A	N/A
chr15	13528170	13528470	301	*	3.56	4.04	2.85	1.19	0.00533	0.0673	cds-intron	NM_134356.1	Ptprg
chr12	14165195	14165495	301	*	1.67	2.31	0.47	1.85	0.00534	0.0673	cds-intron	NM_001037220.4	Ap5z1
chrX	18756123	18756423	301	*	3.39	2.79	3.82	-1.03	0.00534	0.0673	intergenic	N/A	N/A
chr1	46755889	46756189	301	*	3.11	2.48	3.55	-1.07	0.00534	0.0673	intergenic	N/A	N/A
chr7	121389219	121389519	301	*	4.61	4.96	4.14	0.81	0.00534	0.0673	intergenic	N/A	N/A
chr4	10949801	10950101	301	*	4.2	3.71	4.56	-0.85	0.00535	0.0673	intergenic	N/A	N/A
chr1	31981326	31981626	301	*	2.82	2.05	3.32	-1.27	0.00535	0.0673	cds-intron	XM_008758681.1	Trip13
chr13	72668864	72669164	301	*	4.77	5.04	4.43	0.61	0.00535	0.0673	promoter	XM_006250084.2	LOC102552667
chr5	166741462	166741762	301	*	3.09	3.56	2.4	1.16	0.00536	0.0674	intergenic	N/A	N/A
chr13	70980710	70981010	301	*	5.34	5.66	4.91	0.75	0.00537	0.0675	TSS	NM_001013984.1	Npl
chr2	120444980	120445280	301	*	3.26	1.31	4.05	-2.74	0.00537	0.0675	intergenic	N/A	N/A
chr9	82657607	82657907	301	*	4.99	5.48	4.23	1.25	0.00538	0.0675	cds-intron	NM_022234.2	Asic4
chr1	185965652	185965952	301	*	5.29	5.7	4.72	0.98	0.00538	0.0675	cds-intron	XM_017588969.1	Sox6
chr17	54916572	54916872	301	*	3.6	3.99	3.07	0.93	0.00538	0.0675	intergenic	N/A	N/A
chr1	72398867	72399167	301	*	3.35	3.79	2.7	1.09	0.00539	0.0675	TSS	NM_001126276.1	Zfp579
chr10	72381098	72381398	301	*	1.45	2.13	0.12	2.01	0.00539	0.0675	cds-intron	NM_001107032.1	Usp32
chr3	21364831	21365131	301	*	3.26	2.64	3.69	-1.05	0.0054	0.0675	downstream	NM_001000397.1	Olr434
chr18	49893448	49893748	301	*	3.89	4.34	3.23	1.11	0.0054	0.0676	cds-intron	NM_001107378.1	Zfp608
chrX	13002535	13002835	301	*	3.81	3.13	4.26	-1.13	0.00542	0.0677	intergenic	N/A	N/A
chr4	18228008	18228308	301	*	4.19	4.52	3.75	0.78	0.00542	0.0677	cds-intron	XM_008762702.1	Sema3a
chr6	43700347	43700647	301	*	3.94	3.34	4.37	-1.03	0.00542	0.0677	cds-intron	NM_001191107.1	Taf1b
chr4	60109896	60110196	301	*	4.57	4.09	4.93	-0.83	0.00543	0.0677	cds-intron	XM_017592526.1	Chchd3
chr11	71743677	71743977	301	*	4.16	4.51	3.71	0.8	0.00543	0.0678	promoter	NM_001127597.2	Rnf168
chr18	41451434	41451734	301	*	4.81	4.44	5.1	-0.67	0.00545	0.068	5utr-exon	XM_006254704.3	Sema6a
chr4	153147165	153147465	301	*	3.95	3.44	4.33	-0.89	0.00546	0.068	intergenic	N/A	N/A
chr1	219684510	219684810	301	*	5.37	5.05	5.64	-0.59	0.00546	0.068	upstream	NM_001106323.1	Rhod
chr1	87137608	87137908	301	*	4.65	4.25	4.96	-0.71	0.00547	0.0681	cds-intron	XM_008759185.1	Actn4
chr13	73658548	73658848	301	*	3.72	3.19	4.11	-0.92	0.00547	0.0681	intergenic	N/A	N/A
chr12	24945910	24946210	301	*	4.11	4.49	3.59	0.9	0.00548	0.0681	intergenic	N/A	N/A
chr4	60282425	60282725	301	*	2.83	3.35	2.01	1.34	0.00548	0.0681	cds-intron	XM_017592526.1	Chchd3
chr4	153618489	153618789	301	*	4.32	4.7	3.8	0.9	0.00549	0.0682	5utr-intron	NM_001191085.1	Mical3
chr2	183624004	183624304	301	*	4.4	3.9	4.77	-0.87	0.00549	0.0682	intergenic	N/A	N/A
chr1	229422378	229422678	301	*	3.34	2.73	3.77	-1.04	0.0055	0.0682	intergenic	N/A	N/A
chr7	2973965	2974265	301	*	8.71	8.58	8.82	-0.24	0.0055	0.0682	TSS	NM_139083.2	Rpl41
chr9	113422094	113422394	301	*	4.2	4.54	3.74	0.8	0.0055	0.0682	cds-intron	NM_145094.2	Rab31
chr16	6962664	6962964	301	*	3.74	4.15	3.15	1	0.00551	0.0682	TSS	NM_181368.3	Mustn1
chr1	28363269	28363569	301	*	5.71	5.38	5.98	-0.6	0.00551	0.0683	cds-intron	NM_001106204.1	Rnf217
chr1	89427807	89428107	301	*	5.22	5.49	4.89	0.6	0.00553	0.0684	intergenic	N/A	N/A
chr8	127844856	127845156	301	*	1.66	2.31	0.47	1.84	0.00554	0.0685	5utr-exon	XM_017596152.1	Acaa1b
chr8	26412953	26413253	301	*	7.11	6.92	7.28	-0.36	0.00555	0.0685	TSS	NM_001113740.1	2022-09-07
chr16	81406141	81406441	301	*	4.56	4.88	4.15	0.74	0.00555	0.0685	cds-intron	NM_031574.1	Rasa3
chr3	128399098	128399398	301	*	2.66	1.67	3.25	-1.57	0.00555	0.0685	cds-intron	NM_001077641.1	Plcb1
chr1	87116359	87116659	301	*	4.76	5.06	4.39	0.67	0.00556	0.0685	cds-intron	XM_008759185.1	Actn4
chr7	141356010	141356310	301	*	6.27	6.47	6.05	0.42	0.00557	0.0687	TSS	NM_001108752.1	Smarcd1
chr16	71236521	71236821	301	*	7.77	7.89	7.64	0.25	0.00557	0.0687	cds-intron	NM_001106090.1	Whsc1l1
chr15	59798435	59798735	301	*	5.24	5.49	4.93	0.56	0.00558	0.0687	cds-intron	XM_017599960.1	Enox1
chr4	161582393	161582693	301	*	4.22	4.72	3.46	1.26	0.00558	0.0687	cds-intron	XM_017593044.1	Tead4
chr8	69121306	69121606	301	*	5.78	5.5	6	-0.5	0.00559	0.0688	TSS	XM_008766384.2	Zwilch
chr6	124993838	124994138	301	*	4.2	3.77	4.54	-0.76	0.00559	0.0688	cds-intron	XM_343096.7	Ccdc88c
chr17	15887183	15887483	301	*	5.19	4.77	5.52	-0.76	0.0056	0.0688	intergenic	N/A	N/A
chr6	28653834	28654134	301	*	4.49	4.1	4.8	-0.7	0.0056	0.0688	cds-intron	XM_003750123.3	Cenpo
chr1	261262078	261262378	301	*	5.11	4.37	5.59	-1.22	0.00561	0.0689	cds-intron	NM_001013153.1	Ubtd1
chr8	12578001	12578301	301	*	4.13	3.67	4.48	-0.81	0.00562	0.0689	intergenic	N/A	N/A
chr13	105006732	105007032	301	*	4.27	3.44	4.8	-1.35	0.00562	0.0689	intergenic	N/A	N/A
chr7	122896717	122897017	301	*	7.72	7.85	7.57	0.28	0.00563	0.0689	TSS	NM_001033695.1	L3mbtl2
chr2	11714606	11714906	301	*	4.23	3.81	4.55	-0.74	0.00563	0.0689	5utr-intron	XM_017591165.1	Mef2c
chr16	14165048	14165348	301	*	4.11	3.67	4.44	-0.78	0.00563	0.0689	cds-intron	XM_017600330.1	Ccser2
chr5	165178460	165178760	301	*	4.15	3.61	4.54	-0.94	0.00563	0.0689	5utr-intron	XR_354416.3	LOC102551951
chr11	73224447	73224747	301	*	3.15	3.65	2.38	1.27	0.00564	0.069	cds-intron	XM_344027.8	Xxylt1
chr4	58557736	58558036	301	*	2.76	3.24	2.03	1.21	0.00564	0.069	5utr-intron	XR_001837782.1	LOC103690249
chr9	82642472	82642772	301	*	5.03	5.31	4.67	0.64	0.00565	0.069	3utr-exon	XR_001839856.1	LOC108351955
chr2	45148068	45148368	301	*	4.93	4.47	5.28	-0.81	0.00565	0.069	intergenic	N/A	N/A
chr20	3438228	3438528	301	*	6.56	6.8	6.26	0.54	0.00566	0.069	TSS	NM_022701.2	Flot1
chr4	171059748	171060048	301	*	3.57	2.91	4.02	-1.11	0.00566	0.069	intergenic	N/A	N/A
chr3	68455758	68456058	301	*	3.62	2.91	4.09	-1.18	0.00566	0.0691	intergenic	N/A	N/A
chr4	121510558	121510858	301	*	3.97	3.49	4.32	-0.83	0.00567	0.0691	cds-intron	NM_001106608.1	Chchd6
chr3	50480727	50481027	301	*	3.15	2.38	3.65	-1.27	0.00568	0.0692	intergenic	N/A	N/A
chr6	127366241	127366541	301	*	2.92	2.22	3.39	-1.17	0.00569	0.0693	intergenic	N/A	N/A
chr5	14681585	14681885	301	*	1.82	2.44	0.68	1.76	0.00571	0.0694	intergenic	N/A	N/A
chr2	53773966	53774266	301	*	1.44	2.12	0.12	2	0.00571	0.0694	intergenic	N/A	N/A
chr1	101752187	101752487	301	*	4.68	4.96	4.33	0.62	0.00571	0.0694	cds-intron	XM_017588927.1	Sult2b1
chr5	74368036	74368336	301	*	4.77	4.41	5.05	-0.63	0.00572	0.0695	TSS	XM_017593736.1	Ptpn3
chr6	38261105	38261405	301	*	5.39	5.01	5.69	-0.68	0.00574	0.0697	intergenic	N/A	N/A
chr1	64433829	64434129	301	*	5.33	5.58	5.04	0.54	0.00575	0.0697	promoter	NM_012628.1	Prkcg
chr11	18957028	18957328	301	*	3.99	3.46	4.37	-0.91	0.00575	0.0697	intergenic	N/A	N/A
chr7	11169495	11169795	301	*	5.77	6	5.51	0.49	0.00577	0.0699	cds-intron	XM_006240850.3	Nfic
chr5	9351469	9351769	301	*	6.14	5.69	6.49	-0.8	0.00577	0.0699	intergenic	N/A	N/A
chr6	26336801	26337101	301	*	3.71	3.19	4.1	-0.9	0.00578	0.0699	cds-intron	XM_006239840.3	LOC102556504
chr2	257311293	257311593	301	*	4.18	4.52	3.72	0.81	0.00578	0.0699	cds-intron	XM_008761552.1	Gipc2
chr6	55463721	55464021	301	*	3.36	3.79	2.74	1.04	0.00578	0.0699	promoter	NM_001106725.1	Agr2
chr10	15128113	15128413	301	*	6.49	6.69	6.24	0.45	0.00578	0.0699	5utr-intron	XM_006246022.2	Msln
chr5	156251188	156251488	301	*	2.88	3.35	2.16	1.19	0.00579	0.0699	cds-intron	NM_053596.2	Ece1
chr13	70055516	70055816	301	*	3.8	4.21	3.24	0.97	0.00579	0.0699	cds-intron	XM_017598701.1	Rgl1
chr12	22600539	22600839	301	*	4.85	5.16	4.45	0.71	0.00579	0.0699	intergenic	N/A	N/A
chr15	33263698	33263998	301	*	4.28	3.8	4.64	-0.84	0.00579	0.0699	promoter	NM_001105727.2	Psmb5
chr6	132246303	132246603	301	*	5.6	5.9	5.21	0.69	0.0058	0.0699	TSS	XM_006240548.3	Cyp46a1
chr7	138226108	138226408	301	*	4.98	4.58	5.29	-0.71	0.0058	0.0699	5utr-exon	XR_001839027.1	LOC102550409
chr5	106907200	106907500	301	*	3.3	2.72	3.71	-1	0.00581	0.0699	intergenic	N/A	N/A
chr6	96700694	96700994	301	*	4.28	3.77	4.65	-0.88	0.00583	0.0701	intergenic	N/A	N/A
chr14	18760066	18760366	301	*	4.82	4.48	5.1	-0.61	0.00584	0.0702	5utr-intron	XR_001841087.1	LOC102548839
chr17	8404180	8404480	301	*	3.41	2.85	3.82	-0.97	0.00584	0.0702	cds-intron	NM_053802.1	Tgfbi
chr6	103525388	103525688	301	*	4.72	4.25	5.08	-0.83	0.00585	0.0703	cds-intron	NM_001100718.1	Dcaf5
chr4	80207014	80207314	301	*	4.92	5.21	4.57	0.64	0.00585	0.0703	upstream	XM_006236516.3	Osbpl3
chr4	132767886	132768186	301	*	3.8	3.11	4.27	-1.16	0.00585	0.0703	intergenic	N/A	N/A
chr4	31010225	31010525	301	*	4.72	4.05	5.18	-1.13	0.00586	0.0703	cds-intron	XM_017592507.1	Dync1i1
chr5	79939849	79940149	301	*	4.09	3.54	4.49	-0.95	0.00589	0.0705	5utr-intron	XR_001837974.1	LOC103692377
chr8	85480699	85480999	301	*	8.46	8.29	8.61	-0.32	0.00589	0.0705	intergenic	N/A	N/A
chr10	74881846	74882146	301	*	4.1	4.45	3.65	0.8	0.00589	0.0705	5utr-intron	XR_001840047.1	2022-09-04
chr7	102752826	102753126	301	*	2	2.59	0.96	1.63	0.00589	0.0705	5utr-intron	XR_593559.2	Pvt1
chr11	71005204	71005504	301	*	4.42	4.73	4.02	0.7	0.00589	0.0705	cds-intron	XM_006248456.3	Iqcg
chr3	160880884	160881184	301	*	7.37	7.5	7.23	0.28	0.00591	0.0706	cds-intron	NM_012649.2	Sdc4
chr11	64425084	64425384	301	*	5.15	4.82	5.42	-0.59	0.00592	0.0707	upstream	NM_001013120.1	Igsf11
chr15	4720883	4721183	301	*	2.71	3.21	1.94	1.26	0.00592	0.0707	intergenic	N/A	N/A
chr7	143234927	143235227	301	*	1.81	0.77	2.41	-1.63	0.00592	0.0707	5utr-exon	XR_001839049.1	LOC108351555
chr14	71922132	71922432	301	*	3.84	4.21	3.33	0.88	0.00593	0.0707	cds-intron	XM_017599546.1	Cc2d2a
chr7	121197969	121198269	301	*	4.37	4.69	3.95	0.74	0.00593	0.0708	intergenic	N/A	N/A
chr8	70876857	70877157	301	*	2.51	1.72	3.02	-1.3	0.00594	0.0708	5utr-exon	XM_006243299.3	Ubap1l
chr13	53584836	53585136	301	*	5.51	5.13	5.8	-0.67	0.00594	0.0708	intergenic	N/A	N/A
chr10	16047374	16047674	301	*	6.53	6.75	6.27	0.48	0.00595	0.0709	promoter	NM_001106992.1	Cpeb4
chr8	130042143	130042443	301	*	4.93	5.26	4.52	0.74	0.00596	0.071	5utr-intron	XM_006244103.3	Trak1
chr10	56606441	56606741	301	*	7.11	6.95	7.27	-0.32	0.006	0.0713	cds-intron	XM_006246747.3	Phf23
chr13	49195004	49195304	301	*	6.94	6.72	7.13	-0.41	0.006	0.0713	TSS	NM_199463.2	Dstyk
chr17	75886618	75886918	301	*	4.15	4.5	3.69	0.81	0.00601	0.0714	5utr-intron	XM_006254233.2	Usp6nl
chr15	13238939	13239239	301	*	2.34	2.88	1.47	1.41	0.00601	0.0714	cds-intron	NM_134356.1	Ptprg
chr10	67051763	67052063	301	*	2.97	3.44	2.25	1.19	0.00603	0.0716	downstream	XM_006246904.3	Rab11fip4
chr2	53355022	53355322	301	*	1.88	0.77	2.5	-1.72	0.00603	0.0716	5utr-intron	XM_008760754.1	Ghr
chr9	99036862	99037162	301	*	1.62	2.26	0.42	1.85	0.00604	0.0716	intergenic	N/A	N/A
chr8	21968354	21968654	301	*	6.71	6.5	6.89	-0.38	0.00604	0.0716	TSS	NM_053354.3	Dnmt1
chr7	34484827	34485127	301	*	2.9	3.36	2.2	1.16	0.00605	0.0716	TSS	NM_001126091.1	Snrpf
chr5	142253414	142253714	301	*	4.25	4.57	3.83	0.74	0.00605	0.0716	intergenic	N/A	N/A
chr7	26889618	26889918	301	*	3.36	2.76	3.79	-1.02	0.00605	0.0716	5utr-intron	XM_017594825.1	Chst11
chr19	26106457	26106757	301	*	6.81	6.96	6.65	0.31	0.00605	0.0716	TSS	XM_006255257.3	Hook2
chr1	87785061	87785361	301	*	3.06	2.43	3.5	-1.07	0.00606	0.0716	3utr-exon	XR_001836288.1	Zfp27
chr3	55950254	55950554	301	*	5.63	5.35	5.87	-0.52	0.00606	0.0716	cds-exon	NM_001191738.1	Fastkd1
chr13	93936692	93936992	301	*	7.57	7.45	7.68	-0.23	0.00607	0.0716	TSS	NM_001107198.1	Exo1
chr14	104062725	104063025	301	*	5.45	5.73	5.09	0.64	0.00607	0.0716	intergenic	N/A	N/A
chr7	122308691	122308991	301	*	3.91	3.4	4.28	-0.88	0.00609	0.0718	5utr-intron	XM_235497.9	Mkl1
chr17	44744301	44744601	301	*	5.68	5.42	5.9	-0.48	0.00609	0.0718	upstream	XM_225384.6	Hist1h2bf
chr1	246064471	246064771	301	*	4.15	3.65	4.51	-0.86	0.0061	0.0719	5utr-intron	XM_006231233.3	Rfx3
chr1	52215698	52215998	301	*	3.1	2.43	3.56	-1.13	0.00613	0.0722	intergenic	N/A	N/A
chr1	220896674	220896974	301	*	4.39	4.01	4.69	-0.68	0.00613	0.0722	5utr-intron	XM_017590291.1	LOC102556290
chr3	150178992	150179292	301	*	6.21	6.49	5.86	0.63	0.00613	0.0722	intergenic	N/A	N/A
chr7	120592688	120592988	301	*	5.29	5.59	4.91	0.68	0.00614	0.0722	downstream	XM_006242014.3	Tmem184b
chr1	21067681	21067981	301	*	3.25	3.68	2.64	1.04	0.00614	0.0722	TSS	XM_017589862.1	Epb41l2
chr10	72240297	72240597	301	*	4.02	4.38	3.53	0.84	0.00615	0.0723	upstream	XM_573169.7	Znhit3
chr7	109264180	109264480	301	*	2.73	1.97	3.22	-1.26	0.00616	0.0723	intergenic	N/A	N/A
chr6	27989137	27989437	301	*	3.54	3.02	3.92	-0.9	0.00616	0.0723	5utr-intron	XR_001838174.1	Dtnb
chr3	101096259	101096559	301	*	2.81	2.08	3.28	-1.2	0.00617	0.0723	cds-intron	NM_173328.1	Lgr4
chr7	124325031	124325331	301	*	5.23	5.55	4.81	0.74	0.00619	0.0725	3utr-intron	XR_355870.3	LOC102549572
chr10	11922508	11922808	301	*	3.74	4.2	3.06	1.15	0.00619	0.0726	intergenic	N/A	N/A
chr10	77764711	77765011	301	*	4.34	3.93	4.66	-0.73	0.0062	0.0726	cds-intron	XM_017597310.1	Mmd
chr19	38121549	38121849	301	*	5.7	5.41	5.94	-0.53	0.0062	0.0726	promoter	XM_008772499.1	Esrp2
chr7	102709018	102709318	301	*	2.51	3.07	1.6	1.46	0.00621	0.0727	5utr-intron	XR_593559.2	Pvt1
chr12	43846527	43846827	301	*	2.97	2.25	3.46	-1.21	0.00622	0.0727	intergenic	N/A	N/A
chr16	68739202	68739502	301	*	2.09	1.17	2.65	-1.48	0.00622	0.0727	cds-intron	XM_008771330.2	Poteg
chr5	152519185	152519485	301	*	2.76	3.26	1.99	1.28	0.00624	0.0729	intergenic	N/A	N/A
chr1	236635430	236635730	301	*	3.35	3.8	2.7	1.1	0.00625	0.073	downstream	XR_001836098.1	LOC108349698
chr6	99573244	99573544	301	*	6.21	6.52	5.81	0.71	0.00625	0.073	intergenic	N/A	N/A
chr1	201505715	201506015	301	*	3.9	3.33	4.31	-0.98	0.00626	0.073	cds-intron	NM_031721.1	Htra1
chr11	72295036	72295336	301	*	3.32	2.72	3.74	-1.02	0.00626	0.073	cds-intron	NM_012788.1	Dlg1
chr18	72225312	72225612	301	*	2.93	3.39	2.25	1.14	0.00628	0.0731	5utr-intron	XM_017601033.1	Zbtb7c
chr15	28822757	28823057	301	*	2.45	2.96	1.63	1.33	0.00628	0.0731	intergenic	N/A	N/A
chr20	28693106	28693406	301	*	4.09	4.43	3.65	0.78	0.00629	0.0732	cds-intron	XM_017601803.1	Sh3rf3
chr20	12364191	12364491	301	*	4.42	3.87	4.82	-0.96	0.00629	0.0732	3utr-exon	XR_597359.2	LOC100912209
chr9	60418120	60418420	301	*	3.38	2.75	3.82	-1.07	0.00631	0.0733	cds-intron	XM_006244908.2	Stk17b
chr4	7376789	7377089	301	*	3.52	3.91	3	0.91	0.00632	0.0733	cds-intron	XM_006235867.3	Kcnh2
chr9	107766000	107766300	301	*	4.22	4.59	3.72	0.87	0.00632	0.0733	intergenic	N/A	N/A
chr10	79131235	79131535	301	*	2.66	3.15	1.93	1.22	0.00632	0.0733	intergenic	N/A	N/A
chr12	22292432	22292732	301	*	3.37	3.82	2.73	1.08	0.00632	0.0734	cds-intron	XM_017598593.1	Zan
chr2	65544146	65544446	301	*	4.07	3.56	4.45	-0.89	0.00634	0.0735	intergenic	N/A	N/A
chr17	22143427	22143727	301	*	4.87	4.29	5.29	-1	0.00634	0.0735	TSS	XM_017600453.1	Edn1
chr8	111296677	111296977	301	*	4.37	3.99	4.66	-0.68	0.00635	0.0735	intergenic	N/A	N/A
chr1	225256820	225257120	301	*	5.9	5.62	6.13	-0.5	0.00637	0.0737	cds-intron	XM_017588766.1	Ahnak
chr6	3612944	3613244	301	*	3.94	3.41	4.33	-0.92	0.00637	0.0737	intergenic	N/A	N/A
chr18	47759847	47760147	301	*	6.18	5.92	6.4	-0.48	0.00637	0.0737	5utr-intron	XM_006254721.3	Sncaip
chr8	104593686	104593986	301	*	5.01	4.61	5.32	-0.72	0.00638	0.0738	3utr-intron	XR_001839189.1	Zbtb38
chr9	64163772	64164072	301	*	1.42	2.09	0.12	1.96	0.0064	0.0739	intergenic	N/A	N/A
chr19	48243970	48244270	301	*	4.22	3.79	4.55	-0.76	0.0064	0.0739	intergenic	N/A	N/A
chr14	34115335	34115635	301	*	4.27	4.64	3.79	0.85	0.00641	0.0739	TSS	XM_006250874.2	Cep135
chr10	106290269	106290569	301	*	4.64	4.27	4.94	-0.67	0.00641	0.074	cds-intron	NM_176856.2	2022-09-09
chr8	131593769	131594069	301	*	4.34	3.92	4.66	-0.74	0.00642	0.074	intergenic	N/A	N/A
chr3	175645132	175645432	301	*	6.09	6.28	5.88	0.4	0.00642	0.074	5utr-exon	XR_591921.2	LOC103691993
chr11	9828340	9828640	301	*	2.41	2.94	1.57	1.37	0.00644	0.0742	cds-intron	XM_017598059.1	Robo1
chr1	90056858	90057158	301	*	5.19	4.91	5.43	-0.53	0.00644	0.0742	cds-intron	NM_001109544.1	Pdcd2l
chr4	108150000	108150300	301	*	3.87	3.4	4.22	-0.82	0.00645	0.0742	cds-intron	NM_001106598.1	Ctnna2
chr19	21224378	21224678	301	*	4.12	3.41	4.6	-1.2	0.00645	0.0742	cds-intron	XM_017601208.1	N4bp1
chr5	57454814	57455114	301	*	5.51	5.75	5.22	0.53	0.00646	0.0742	cds-intron	XM_017593712.1	Nol6
chr9	100829249	100829549	301	*	5.97	6.19	5.69	0.5	0.00646	0.0743	TSS	NM_017312.2	Bok
chr3	66474129	66474429	301	*	4.57	4.2	4.87	-0.67	0.00648	0.0744	5utr-intron	XR_352418.3	LOC102553121
chr8	67732643	67732943	301	*	6.04	6.24	5.81	0.44	0.00648	0.0744	3utr-intron	XR_356380.2	LOC102546547
chr1	39924161	39924461	301	*	4.33	3.89	4.66	-0.77	0.00648	0.0744	downstream	NM_133425.3	Ppp1r14c
chr3	159773038	159773338	301	*	3.85	3.32	4.24	-0.92	0.00649	0.0744	cds-intron	XM_006235526.3	Jph2
chr1	39765531	39765831	301	*	6.03	5.77	6.26	-0.49	0.0065	0.0745	intergenic	N/A	N/A
chr5	155727557	155727857	301	*	5.4	5.12	5.64	-0.52	0.00652	0.0747	5utr-intron	NM_171994.4	Cdc42
chr8	97647247	97647547	301	*	6.9	6.74	7.05	-0.31	0.00655	0.075	promoter	NM_001108175.1	Tbc1d2b
chr2	219563397	219563697	301	*	5.18	4.88	5.43	-0.55	0.00655	0.075	promoter	NM_053312.1	Dbt
chr10	10629784	10630084	301	*	5.58	5.88	5.21	0.67	0.00656	0.075	TSS	NM_001135710.1	Sec14l5
chr14	107836377	107836677	301	*	7.37	7.52	7.2	0.32	0.00658	0.0752	intergenic	N/A	N/A
chr16	36540237	36540537	301	*	4.04	3.6	4.39	-0.79	0.0066	0.0754	intergenic	N/A	N/A
chr5	117418319	117418619	301	*	3.66	4.12	3	1.12	0.00661	0.0754	5utr-intron	XM_008763868.2	Kank4
chr10	6876747	6877047	301	*	5.58	5.33	5.8	-0.47	0.00661	0.0754	intergenic	N/A	N/A
chr19	42110265	42110565	301	*	7.43	7.24	7.59	-0.35	0.00661	0.0754	TSS	XM_006255577.2	Dhx38
chr15	9705877	9706177	301	*	4.38	4.69	3.98	0.71	0.00661	0.0754	intergenic	N/A	N/A
chr1	189823677	189823977	301	*	3.56	2.97	3.98	-1.01	0.00662	0.0754	cds-intron	NM_001009688.1	Thumpd1
chrX	38353383	38353683	301	*	4.24	4.61	3.73	0.89	0.00662	0.0754	TSS	NM_001127568.1	RGD1562161
chr14	92341514	92341814	301	*	3.67	4.05	3.15	0.9	0.00663	0.0755	downstream	NM_001107236.1	Cobl
chr10	109609658	109609958	301	*	3.07	2.43	3.51	-1.08	0.00664	0.0756	cds-intron	NM_080577.2	Nploc4
chr6	34032826	34033126	301	*	6.55	6.75	6.33	0.42	0.00665	0.0756	intergenic	N/A	N/A
chr19	14399077	14399377	301	*	4.61	4.18	4.95	-0.77	0.00665	0.0756	cds-intron	XM_006255145.3	Tom1
chr6	91884177	91884477	301	*	3.85	4.22	3.35	0.87	0.00665	0.0756	TSS	XM_008764728.1	Vcpkmt
chr2	147449256	147449556	301	*	4.23	4.58	3.76	0.82	0.00667	0.0757	3utr-intron	XR_351716.3	LOC102547848
chr11	86275106	86275406	301	*	5.2	4.89	5.46	-0.57	0.00667	0.0757	cds-intron	NM_001135760.1	Hira
chr8	36410387	36410687	301	*	5.47	5.69	5.2	0.48	0.00667	0.0757	TSS	NM_001034150.1	Srpra
chr2	211149919	211150219	301	*	1.92	2.5	0.95	1.55	0.00668	0.0757	cds-intron	XM_006233194.3	Sort1
chr6	124304771	124305071	301	*	3.62	4.01	3.08	0.93	0.00669	0.0758	intergenic	N/A	N/A
chr11	88968071	88968371	301	*	5.67	5.31	5.95	-0.64	0.00669	0.0758	cds-intron	NM_001100499.1	Pkp2
chr1	267059768	267060068	301	*	4.77	5.11	4.34	0.77	0.00671	0.076	cds-intron	XM_006231514.3	Sh3pxd2a
chr16	31828668	31828968	301	*	4.83	4.42	5.14	-0.73	0.00671	0.076	intergenic	N/A	N/A
chr14	5194114	5194414	301	*	4.11	4.44	3.68	0.76	0.00672	0.076	TSS	XM_017599156.1	Lrrc8d
chr4	78142584	78142884	301	*	4.71	4.37	4.99	-0.62	0.00672	0.076	cds-intron	XM_017592985.1	Zfp862
chr8	72671350	72671650	301	*	3.21	2.61	3.63	-1.02	0.00674	0.0761	cds-intron	NM_153317.1	Rab8b
chr1	197756367	197756667	301	*	3.1	3.57	2.38	1.19	0.00674	0.0761	intergenic	N/A	N/A
[truncated: 20,581 more rows]
