# Supplementary material for: The role of ZNF143 overexpression in rat liver cell proliferation
Source: BMC Genomics. 2022 Jul 2;23:483. doi: 10.1186/s12864-022-08714-2 (PMC9250731; doi:10.1186/s12864-022-08714-2)
Supplement: Supplementary file 10 — Additional file 10: TableS3. A list of all DEGs at 48 h and 72 h. [file 12864_2022_8714_MOESM10_ESM.xls]

## Sheet: deseq_gene
gene_id	baseMean	log2FoldChange	lfcSE	stat	pvalue	padj
Col16a1	1783.61	3.38074	0.122177	27.6708	1.57e-168	2.62e-164
Qsox1	1437.69	2.64751	0.101612	26.0552	1.18e-149	9.8e-146
Olfml2a	1206.19	2.80958	0.117086	23.9958	3.07e-127	1.71e-123
Uchl1	8473.11	2.37505	0.110008	21.5897	2.25e-103	9.37e-100
Fam20c	1590.74	2.8485	0.142243	20.0256	3.29e-89	1.1e-85
Efemp2	19775.7	1.03967	0.0545307	19.0658	4.86e-81	1.35e-77
Smarcd3	1397.12	1.8714	0.0993711	18.8324	4.09e-79	9.75e-76
Notch3	621.582	2.69215	0.146925	18.3233	5.39e-75	1.12e-71
Gsta4	3077.91	1.62936	0.090393	18.0253	1.23e-72	2.29e-69
Pianp	1470.69	1.92662	0.107322	17.9518	4.65e-72	7.75e-69
Nrp2	6461.96	-1.16969	0.0660727	-17.7031	3.97e-70	6.01e-67
Ddx19a	6470.91	-1.01443	0.0592926	-17.1089	1.27e-65	1.77e-62
Mapk12	1785.54	2.58076	0.152853	16.8839	5.91e-64	7.58e-61
Ccl2	3271.03	-4.39091	0.262498	-16.7274	8.28e-63	9.86e-60
Col1a1	30413	1.04513	0.0628069	16.6404	3.55e-62	3.95e-59
Sbspon	392.893	3.02457	0.183019	16.526	2.38e-61	2.48e-58
Mcam	2788.07	1.6834	0.102386	16.4418	9.61e-61	9.43e-58
Rasl11b	2467.34	-1.51607	0.0937695	-16.168	8.47e-59	7.85e-56
Mmp15	699.743	3.30633	0.207231	15.9548	2.64e-57	2.32e-54
Rspo1	3156.2	1.26965	0.0798924	15.892	7.2e-57	6e-54
Ufd1l	6482.22	-0.875632	0.05535	-15.8199	2.27e-56	1.8e-53
Fam69b	915.885	1.95731	0.124447	15.728	9.72e-56	7.36e-53
Slc7a5	37035.7	-1.03631	0.0666868	-15.5399	1.86e-54	1.35e-51
Rapgef3	830.152	2.47469	0.16477	15.0191	5.51e-51	3.83e-48
Syngr1	550.548	2.23056	0.151423	14.7306	4.1e-49	2.74e-46
Fzd2	4581.94	1.19332	0.0810264	14.7275	4.29e-49	2.75e-46
Ltbp3	10852.7	1.78101	0.120965	14.7234	4.56e-49	2.82e-46
Mdp1	497.868	3.42577	0.233737	14.6565	1.22e-48	7.29e-46
Nacc2	2773.53	1.03213	0.0708162	14.5748	4.06e-48	2.34e-45
Ackr3	21050.8	-0.861531	0.0593423	-14.518	9.32e-48	5.18e-45
Ccdc114	297.815	4.92999	0.34218	14.4076	4.64e-47	2.49e-44
Zfp579	2041.04	1.39309	0.0974448	14.2962	2.31e-46	1.2e-43
Usp10	6784.86	-0.883541	0.0620551	-14.238	5.32e-46	2.69e-43
Tmem154	976.546	-1.83794	0.130472	-14.0869	4.57e-45	2.24e-42
Spp1	6186.9	-1.08942	0.0774369	-14.0685	5.93e-45	2.83e-42
Gpr153	535.037	2.13566	0.15438	13.8338	1.59e-43	7.38e-41
Terf2	2868.05	-1.11844	0.0810202	-13.8044	2.4e-43	1.08e-40
Ephx1	580.663	2.65294	0.193016	13.7446	5.49e-43	2.41e-40
Mtss1l	4145.9	-0.824278	0.0599811	-13.7423	5.67e-43	2.42e-40
Fam110c	2330.02	-1.23796	0.0903354	-13.7041	9.6e-43	4e-40
Wnt11	765.549	2.10489	0.153644	13.6998	1.02e-42	4.14e-40
Smtnl2	3369.4	1.94845	0.143968	13.5339	9.86e-42	3.91e-39
Tnfrsf21	2397.39	-1.04302	0.0771795	-13.5142	1.29e-41	5e-39
Fgfr3	1476.17	1.50247	0.111221	13.5089	1.39e-41	5.25e-39
Serinc5	2782.75	1.3604	0.101048	13.4629	2.59e-41	9.58e-39
Man1a1	10343.6	0.791506	0.0591264	13.3867	7.24e-41	2.62e-38
Emilin1	1442.61	1.42705	0.106866	13.3536	1.13e-40	4e-38
Ephb6	185.079	3.45828	0.259805	13.311	2e-40	6.94e-38
Slc25a23	168.685	3.78408	0.284943	13.2801	3.02e-40	1.03e-37
Sod3	4875.13	-1.73179	0.13042	-13.2786	3.08e-40	1.03e-37
Ifrd1	9962.15	-1.45925	0.109951	-13.2719	3.37e-40	1.1e-37
Mmp11	702.415	1.67357	0.126205	13.2606	3.92e-40	1.26e-37
LOC103694874	743.8	1.52653	0.115222	13.2486	4.6e-40	1.45e-37
Igf2r	4046.28	3.04385	0.230973	13.1784	1.17e-39	3.61e-37
Adcy4	425.968	2.54142	0.192895	13.1752	1.22e-39	3.7e-37
Cdt1	8919.05	-1.17151	0.0889837	-13.1654	1.39e-39	4.13e-37
Myh10	16181.1	-1.00027	0.0765646	-13.0643	5.26e-39	1.54e-36
Stx1b	441.605	1.78849	0.139121	12.8557	7.99e-38	2.3e-35
Zfp385a	15267.3	-0.742855	0.0583395	-12.7333	3.86e-37	1.09e-34
Ptprv	723.61	1.9396	0.154219	12.5769	2.83e-36	7.86e-34
Zbtb47	3163.17	0.857642	0.0686307	12.4965	7.8e-36	2.13e-33
Nepro	1858.24	-0.929799	0.0744659	-12.4862	8.87e-36	2.39e-33
Slc48a1	5978.08	0.945932	0.076018	12.4435	1.52e-35	4.01e-33
Fam26e	1657.53	-1.1295	0.0910246	-12.4087	2.34e-35	6.1e-33
Ssc5d	433.715	2.5959	0.209816	12.3723	3.69e-35	9.47e-33
Zc3h18	7809.39	-0.813246	0.0659668	-12.3281	6.39e-35	1.62e-32
Slpi	186.541	-5.78663	0.472686	-12.242	1.85e-34	4.61e-32
Plxdc1	563.952	1.86349	0.152582	12.213	2.65e-34	6.49e-32
Car11	1134.54	1.42951	0.117395	12.1769	4.13e-34	9.97e-32
C1qtnf1	7493.52	1.36444	0.112081	12.1737	4.29e-34	1.02e-31
Zfp469	3081.56	-1.92285	0.158776	-12.1104	9.3e-34	2.18e-31
Dnm1	907.943	1.70536	0.141455	12.0559	1.81e-33	4.18e-31
Arhgef40	3543.66	1.39706	0.117264	11.9138	1e-32	2.29e-30
Neurl1	2145.24	0.930081	0.0786048	11.8324	2.66e-32	5.98e-30
Csf1r	338.866	-3.67427	0.311648	-11.7898	4.41e-32	9.79e-30
Bmp1	7368.01	1.09431	0.0928534	11.7853	4.65e-32	1.02e-29
Ppp1r14c	2161.41	-1.72783	0.146628	-11.7837	4.74e-32	1.03e-29
Nip7	4315.46	-0.86421	0.0739055	-11.6934	1.38e-31	2.94e-29
Klhdc8a	685.912	1.89575	0.162852	11.641	2.55e-31	5.39e-29
Fhl1	5534.05	0.937225	0.0807832	11.6017	4.04e-31	8.42e-29
RGD1310507	2441.67	1.35718	0.117166	11.5835	5e-31	1.03e-28
Tnfrsf26	1046.35	-2.13882	0.185661	-11.52	1.05e-30	2.13e-28
Scube3	1014.67	2.85167	0.248798	11.4618	2.05e-30	4.12e-28
Fkbp9	8466.63	0.939585	0.0829266	11.3303	9.29e-30	1.84e-27
Unc93b1	3434.29	0.784207	0.0692551	11.3235	1e-29	1.97e-27
Urb2	2067.32	-1.02752	0.090911	-11.3025	1.28e-29	2.47e-27
Pmp22	928.27	1.97743	0.175171	11.2886	1.49e-29	2.87e-27
Lrrfip1	10080.4	-0.742124	0.0659696	-11.2495	2.33e-29	4.41e-27
Eif4g1	36749	-0.809026	0.0719381	-11.2461	2.42e-29	4.53e-27
Mthfd1l	12648.1	-0.557423	0.0496004	-11.2383	2.65e-29	4.9e-27
Icam5	402.458	2.51284	0.224127	11.2117	3.57e-29	6.55e-27
Taf5l	3307.01	-0.862278	0.0771471	-11.1771	5.28e-29	9.57e-27
Cebpb	28415.4	-0.813986	0.0729152	-11.1635	6.15e-29	1.1e-26
Kcnh2	1217.25	1.88216	0.168703	11.1567	6.64e-29	1.18e-26
Obsl1	4645.32	1.13337	0.1019	11.1223	9.77e-29	1.72e-26
Nrep	1257.93	1.91651	0.173117	11.0706	1.74e-28	3.03e-26
Umps	9078.43	-0.790142	0.0714337	-11.0612	1.94e-28	3.33e-26
Serpinf1	879.016	2.59455	0.236832	10.9552	6.27e-28	1.07e-25
Tmem108	10179.6	-0.684634	0.0627241	-10.915	9.77e-28	1.65e-25
Gfod1	1543	-1.60916	0.147715	-10.8937	1.24e-27	2.06e-25
Pdlim4	1690.06	1.52572	0.140476	10.8611	1.77e-27	2.92e-25
LOC108348061	249.066	2.72066	0.251721	10.8082	3.15e-27	5.15e-25
Mamstr	590.308	2.37225	0.219633	10.801	3.41e-27	5.51e-25
Cyp4f6	1641.75	1.18027	0.109621	10.7669	4.93e-27	7.91e-25
Mnda	782.538	-2.37263	0.221041	-10.7339	7.05e-27	1.12e-24
Tmod3	9849.03	-0.704255	0.065667	-10.7246	7.8e-27	1.23e-24
Exosc6	5357.05	-1.05936	0.09928	-10.6704	1.4e-26	2.18e-24
Rarres2	2788.1	0.939379	0.0881083	10.6616	1.54e-26	2.38e-24
Gng2	535.53	1.32799	0.124896	10.6328	2.1e-26	3.21e-24
Jph2	2839.32	-1.67695	0.157765	-10.6294	2.17e-26	3.3e-24
Tmem209	2849.84	-0.873676	0.0822379	-10.6238	2.31e-26	3.47e-24
Fcgrt	4723.7	1.44915	0.1365	10.6165	2.5e-26	3.72e-24
Ptk2b	4120.85	0.920614	0.0869704	10.5854	3.48e-26	5.14e-24
Ptp4a1	4337.08	-0.929072	0.0878408	-10.5768	3.82e-26	5.59e-24
LOC100911581	2252.46	0.8274	0.0783745	10.557	4.71e-26	6.84e-24
Kcnh3	194.299	5.74464	0.547381	10.4948	9.13e-26	1.31e-23
Tspo	6850.55	0.823149	0.0785643	10.4774	1.1e-25	1.56e-23
Rwdd1	9220.8	-0.916503	0.0877296	-10.4469	1.51e-25	2.14e-23
B3gnt8	545.569	2.27135	0.217925	10.4226	1.96e-25	2.74e-23
Pcsk5	1883.37	1.38079	0.133831	10.3174	5.88e-25	8.17e-23
Cbx7	810.76	1.2259	0.118966	10.3047	6.71e-25	9.25e-23
Unc13d	420.918	1.87871	0.182922	10.2706	9.56e-25	1.31e-22
Tspan13	1915.26	1.55136	0.151684	10.2276	1.49e-24	2.02e-22
Tyro3	3179.18	1.13076	0.110587	10.2251	1.53e-24	2.06e-22
Ypel3	1699.14	1.14502	0.112028	10.2208	1.6e-24	2.14e-22
Kifc2	2995.28	0.96425	0.0944454	10.2096	1.8e-24	2.38e-22
Chmp1a	6655.51	-0.664856	0.0651925	-10.1984	2.02e-24	2.63e-22
Myo10	1599.82	-0.934289	0.0916051	-10.1991	2e-24	2.63e-22
LOC108349608	278.487	3.83558	0.38118	10.0624	8.1e-24	1.05e-21
Il1rl1	805.707	-3.66799	0.365623	-10.0322	1.1e-23	1.41e-21
Rassf8	6767.27	-1.03407	0.1035	-9.99098	1.67e-23	2.12e-21
Selm	3651.82	1.00632	0.101157	9.94811	2.57e-23	3.25e-21
Limd2	3170.88	0.994354	0.100247	9.91903	3.44e-23	4.31e-21
Smim1	12310.4	0.708484	0.0715822	9.8975	4.27e-23	5.31e-21
Hlx	4031.77	-0.894824	0.0905166	-9.88574	4.8e-23	5.93e-21
Cxadr	14284.7	-0.78308	0.0792822	-9.87712	5.23e-23	6.41e-21
Tmem56	104.308	-3.90899	0.396986	-9.84667	7.09e-23	8.62e-21
Ddx19b	4943.75	-0.676989	0.0688387	-9.83443	8e-23	9.67e-21
Dsg2	4020.28	1.62612	0.165686	9.81446	9.76e-23	1.17e-20
Il13ra1	1922.44	0.915555	0.0936269	9.77876	1.39e-22	1.65e-20
Ift140	3119.02	0.663148	0.0678245	9.7774	1.41e-22	1.66e-20
Tmc6	3198.44	0.854579	0.0875573	9.76022	1.67e-22	1.96e-20
P3h3	2677.55	1.19986	0.123055	9.7506	1.83e-22	2.14e-20
Slc18b1	1231.34	1.05612	0.10835	9.74728	1.89e-22	2.19e-20
Adgrb2	84.4511	6.33953	0.651534	9.73016	2.24e-22	2.58e-20
Fkbp1b	297.426	1.624	0.168013	9.66594	4.21e-22	4.81e-20
Tsnax	17965.3	-0.701336	0.0727411	-9.64154	5.34e-22	6.06e-20
Fam131b	416.031	2.06511	0.214737	9.61693	6.78e-22	7.64e-20
Mpp2	764.041	2.93432	0.305868	9.59344	8.52e-22	9.53e-20
Rasip1	923.907	2.36504	0.247811	9.54372	1.38e-21	1.53e-19
RGD1562218	5075.17	-0.740376	0.0776949	-9.52928	1.58e-21	1.75e-19
Catip	216.391	2.88938	0.303442	9.52203	1.7e-21	1.86e-19
Wipi1	1827.49	1.02157	0.107336	9.51751	1.77e-21	1.93e-19
Kars	9804.28	-0.729656	0.0768936	-9.48916	2.33e-21	2.52e-19
Slc4a3	1673.28	1.83148	0.193907	9.44512	3.55e-21	3.82e-19
Fmod	13291.3	-0.469265	0.0496879	-9.44426	3.58e-21	3.83e-19
Rhpn1	495.559	1.77759	0.188673	9.42151	4.45e-21	4.72e-19
Rabac1	4188.41	0.909331	0.0966409	9.40938	4.99e-21	5.27e-19
Flot2	5150.08	0.747142	0.0800391	9.33471	1.01e-20	1.06e-18
Prickle2	151.897	2.12206	0.227489	9.32817	1.08e-20	1.12e-18
Tpm1	38506.9	-0.528435	0.0567177	-9.31693	1.2e-20	1.24e-18
Col27a1	191.666	1.97496	0.212055	9.31342	1.24e-20	1.27e-18
LOC302022	2586.51	1.38312	0.148577	9.30912	1.29e-20	1.32e-18
Cmtr2	1249.26	-1.01211	0.108892	-9.29467	1.48e-20	1.5e-18
Btn2a2	869.122	-1.02376	0.110235	-9.2871	1.59e-20	1.59e-18
Irf2bp2	8953.39	-0.71191	0.0766559	-9.28709	1.59e-20	1.59e-18
Zfp580	1373.02	0.90128	0.0970638	9.28544	1.61e-20	1.61e-18
Rrm1	18384.9	-0.54183	0.0585284	-9.25757	2.09e-20	2.08e-18
Tars	24035.5	-0.459019	0.0496222	-9.25027	2.24e-20	2.21e-18
Ankrd11	14391.8	-0.98228	0.106542	-9.21969	2.98e-20	2.92e-18
Chst10	135.304	4.32898	0.471712	9.17717	4.43e-20	4.32e-18
Abce1	18667.4	-0.525335	0.0572563	-9.17514	4.51e-20	4.37e-18
Banp	1575.14	-0.908197	0.0990249	-9.1714	4.67e-20	4.5e-18
Nrbp2	833.284	1.44074	0.157968	9.12048	7.48e-20	7.17e-18
Zfp143	3758.03	2.09552	0.230528	9.09008	9.9e-20	9.43e-18
Decr2	980.359	1.10763	0.12191	9.08563	1.03e-19	9.77e-18
Zfpm1	16917.8	-0.698295	0.07689	-9.08174	1.07e-19	1.01e-17
Map4k2	2848.54	0.830356	0.0916184	9.0632	1.27e-19	1.19e-17
Plcd1	2854.24	0.935912	0.103388	9.05239	1.4e-19	1.3e-17
Paqr7	1047.1	1.04791	0.115772	9.0515	1.41e-19	1.31e-17
Slc25a45	424.706	1.8143	0.200512	9.04837	1.45e-19	1.34e-17
Clip3	2518.24	0.639763	0.0707238	9.04593	1.48e-19	1.36e-17
Naprt	2848.56	0.853335	0.09438	9.04149	1.55e-19	1.41e-17
Cdh3	36960.1	-0.510931	0.0565317	-9.03795	1.6e-19	1.45e-17
Gpm6a	81.0787	9.74307	1.07961	9.02458	1.8e-19	1.63e-17
Stat5a	1843.64	0.89332	0.0990588	9.01808	1.91e-19	1.72e-17
Fdxr	6026.13	0.88744	0.0985747	9.00272	2.2e-19	1.96e-17
Prph	26832.6	1.51464	0.168276	9.00089	2.24e-19	1.99e-17
Slc27a1	3073.24	0.79525	0.0885074	8.98512	2.58e-19	2.28e-17
Cdh2	6326.35	-1.5044	0.16765	-8.97343	2.87e-19	2.52e-17
Epb41l1	3094.33	0.984213	0.109703	8.97162	2.92e-19	2.55e-17
Hoxc13	1067.23	-1.03036	0.114907	-8.96689	3.05e-19	2.65e-17
Klf4	8385.24	-1.42142	0.158587	-8.963	3.16e-19	2.73e-17
Micu1	8418	-0.531126	0.0593014	-8.95639	3.35e-19	2.88e-17
Map2k6	394.661	1.31029	0.14643	8.94824	3.61e-19	3.09e-17
Kcnip4	466.672	1.8736	0.210268	8.91053	5.08e-19	4.32e-17
Sgms2	1842.92	-0.840658	0.0945324	-8.89281	5.96e-19	5.04e-17
LOC103692584	455.613	2.28073	0.256604	8.88812	6.21e-19	5.23e-17
Scarb1	3305.22	0.580097	0.0653993	8.87009	7.31e-19	6.12e-17
Ppp1r2	5930.04	-0.6602	0.0745209	-8.85926	8.05e-19	6.68e-17
Slc22a17	1602.88	1.22194	0.137924	8.85955	8.03e-19	6.68e-17
Edn1	5521.07	-2.35562	0.266298	-8.84583	9.09e-19	7.5e-17
Taf1c	2951.66	-0.633417	0.071761	-8.82675	1.08e-18	8.85e-17
Tsr1	11560.1	-0.646867	0.0733342	-8.82081	1.14e-18	9.29e-17
Pdk2	1598.88	1.11351	0.126938	8.77208	1.75e-18	1.43e-16
Capn12	296.182	1.71684	0.196022	8.7584	1.98e-18	1.6e-16
Fahd2a	1325.07	0.989804	0.113119	8.75008	2.13e-18	1.72e-16
Ncl	55367.4	-0.485533	0.0556839	-8.71945	2.8e-18	2.24e-16
Oaz2	8383.06	0.522898	0.0599809	8.71774	2.84e-18	2.26e-16
Fxyd1	655.147	3.16142	0.363264	8.70283	3.24e-18	2.57e-16
Rcn3	14247.9	0.696817	0.0803657	8.67057	4.3e-18	3.4e-16
Tcof1	7410.6	-0.576085	0.0665819	-8.65228	5.05e-18	3.97e-16
Pawr	8570.18	-0.973575	0.112574	-8.64828	5.23e-18	4.09e-16
Carmil1	3588.16	-0.590196	0.0684456	-8.62284	6.53e-18	5.07e-16
Fhl2	803.266	-2.14298	0.248521	-8.62294	6.53e-18	5.07e-16
Gprc5c	1935.68	0.979247	0.113718	8.61115	7.23e-18	5.58e-16
Dbp	1222.81	1.03972	0.12076	8.60979	7.32e-18	5.62e-16
Cd81	24027.6	0.995856	0.115875	8.59424	8.38e-18	6.41e-16
Egln3	1999.35	-0.886926	0.103229	-8.59182	8.56e-18	6.52e-16
Amt	378.362	1.23245	0.143735	8.57447	9.95e-18	7.54e-16
Acbd4	2073.68	1.05289	0.12282	8.57266	1.01e-17	7.63e-16
Dnajb2	6983.9	-0.569709	0.0666583	-8.5467	1.27e-17	9.51e-16
Stt3a	13966.3	-0.496341	0.0581261	-8.53904	1.35e-17	1.01e-15
Xpot	16760.1	-0.683927	0.0801407	-8.53408	1.41e-17	1.05e-15
Medag	1140.78	0.857653	0.100512	8.53281	1.43e-17	1.06e-15
Trpv4	480.48	1.37764	0.161931	8.50755	1.78e-17	1.31e-15
Bcat1	10507.7	-0.544304	0.0640889	-8.49296	2.01e-17	1.48e-15
Hsd3b7	1978.86	0.840764	0.099023	8.49059	2.06e-17	1.5e-15
Il22ra1	850.994	1.85622	0.218656	8.48921	2.08e-17	1.51e-15
Rhbdl3	145.048	2.40813	0.284367	8.46841	2.49e-17	1.8e-15
Bst2	393.425	-3.60051	0.425248	-8.46685	2.52e-17	1.82e-15
Flnc	16169.3	0.90701	0.107295	8.45344	2.83e-17	2.03e-15
Mogat2	108.701	5.62905	0.666342	8.44769	2.97e-17	2.13e-15
Afg3l1	7305.96	-0.780506	0.0924267	-8.44459	3.05e-17	2.17e-15
LOC103693189	3782.23	-0.885847	0.104924	-8.44273	3.1e-17	2.2e-15
Slco5a1	84.6285	9.34998	1.10762	8.4415	3.13e-17	2.21e-15
LOC100912002	1766.22	0.986226	0.117021	8.42779	3.52e-17	2.48e-15
Selt	4337.52	-0.57355	0.0680581	-8.42735	3.54e-17	2.48e-15
Slc3a2	49603.7	-1.02619	0.121835	-8.42278	3.68e-17	2.57e-15
Tmem64	2712.57	1.00111	0.119001	8.41262	4.01e-17	2.79e-15
Eprs	51547.1	-0.466157	0.055434	-8.40922	4.13e-17	2.86e-15
Dtx3	4365.83	0.718353	0.0854658	8.40515	4.27e-17	2.94e-15
Ablim1	1548.99	0.891411	0.106213	8.39268	4.75e-17	3.26e-15
Slc12a4	8502.99	-0.570878	0.0682015	-8.37046	5.74e-17	3.92e-15
Ino80	2456.27	-0.788476	0.0945549	-8.33882	7.5e-17	5.11e-15
Prkaa2	1429.65	-0.854601	0.102507	-8.33699	7.62e-17	5.17e-15
Wnt5b	610.014	1.4112	0.169361	8.33247	7.92e-17	5.35e-15
Dao	765.855	2.19451	0.263984	8.31302	9.33e-17	6.27e-15
Trappc6a	1265.87	1.09389	0.131662	8.3083	9.71e-17	6.5e-15
Qrich2	119.364	3.65713	0.440255	8.30685	9.83e-17	6.55e-15
Podxl	10999.4	2.0973	0.252527	8.30523	9.96e-17	6.62e-15
Yars2	1750.27	-0.727007	0.0875421	-8.30466	1e-16	6.62e-15
LOC100909835	1320.57	1.66728	0.200815	8.30258	1.02e-16	6.71e-15
Stxbp1	3758.78	-0.56671	0.0682922	-8.29831	1.06e-16	6.93e-15
Dhrs3	622.77	1.46547	0.176622	8.29722	1.07e-16	6.97e-15
Copz2	2749.78	0.8606	0.10386	8.28618	1.17e-16	7.62e-15
Igfbp6	17238.7	1.01761	0.122875	8.28172	1.21e-16	7.88e-15
Tmem205	568.372	1.30731	0.158196	8.26383	1.41e-16	9.12e-15
Utp4	8129.97	-0.784168	0.0949239	-8.26101	1.44e-16	9.3e-15
Cercam	1951.14	0.829512	0.100529	8.25144	1.56e-16	1e-14
Lgr6	92.5061	8.69675	1.05396	8.25152	1.56e-16	1e-14
Bok	5936.62	0.683907	0.0829406	8.24575	1.64e-16	1.04e-14
Ctcf	6868.34	-0.664085	0.0805944	-8.23983	1.72e-16	1.09e-14
Emilin2	611.506	1.10722	0.134471	8.23388	1.81e-16	1.14e-14
Cxcl1	5665.79	-3.28789	0.400221	-8.21519	2.12e-16	1.33e-14
Zc3h12a	1324.25	-1.27921	0.155848	-8.20807	2.25e-16	1.41e-14
Gmps	7080.97	-0.459582	0.0563039	-8.16254	3.28e-16	2.05e-14
Myl9	272.453	2.58443	0.317538	8.13898	3.99e-16	2.48e-14
Rfwd3	3847.94	-0.646088	0.079401	-8.13703	4.05e-16	2.51e-14
Zcchc14	3008.95	-0.724457	0.0890587	-8.1346	4.13e-16	2.55e-14
Plcg2	2244.06	-1.07796	0.132622	-8.12803	4.36e-16	2.68e-14
Rrm2	15351	-0.554332	0.0684204	-8.10186	5.41e-16	3.32e-14
Decr1	3241.46	0.585387	0.0724107	8.08426	6.25e-16	3.82e-14
Wnt6	219.127	2.60392	0.32242	8.07618	6.68e-16	4.07e-14
Prickle1	3832.84	-0.620373	0.07683	-8.07462	6.77e-16	4.1e-14
LOC100911693	3329.13	-1.03531	0.128275	-8.07099	6.97e-16	4.21e-14
Ppp1r26	1361.19	0.827807	0.102642	8.06496	7.33e-16	4.41e-14
Fmr1nb	5260.3	-0.634365	0.0787499	-8.05544	7.92e-16	4.75e-14
LOC691931	502.361	-1.83946	0.228414	-8.05318	8.07e-16	4.82e-14
Serpinb6	3731.95	0.704077	0.087602	8.03722	9.19e-16	5.47e-14
Rbck1	8529.02	0.533122	0.0664146	8.02718	9.97e-16	5.92e-14
Aars	65222.6	-0.578845	0.0721186	-8.0263	1e-15	5.94e-14
Cxxc5	4801.43	1.0311	0.128593	8.0183	1.07e-15	6.32e-14
Cpz	1264.96	2.02357	0.252423	8.01659	1.09e-15	6.38e-14
LOC100912571	13142.3	-0.590969	0.073799	-8.00783	1.17e-15	6.83e-14
Stk17b	1149.42	-0.887777	0.111063	-7.99348	1.31e-15	7.65e-14
Zer1	2535.58	0.597803	0.0748473	7.98697	1.38e-15	8.04e-14
Cbr3	976.492	1.23994	0.155363	7.98093	1.45e-15	8.41e-14
Tnfaip2	14778.7	-0.52783	0.0661577	-7.97836	1.48e-15	8.56e-14
Bcar1	16780.7	-0.881512	0.110503	-7.97726	1.5e-15	8.6e-14
Cd44	2465.15	-1.01919	0.127865	-7.97085	1.58e-15	9.03e-14
Svbp	1094.36	1.06357	0.133512	7.96612	1.64e-15	9.35e-14
Mfsd12	5308.14	0.799498	0.100517	7.95384	1.81e-15	1.03e-13
Optn	2300.77	-1.1303	0.142261	-7.94523	1.94e-15	1.1e-13
Mxra7	2411.07	0.871622	0.109728	7.94349	1.97e-15	1.11e-13
Gstt1	876.363	1.41625	0.178503	7.93403	2.12e-15	1.2e-13
Pcdha4	414.328	1.57088	0.198024	7.93279	2.14e-15	1.2e-13
Qtrt2	988.712	-0.914943	0.115515	-7.92053	2.37e-15	1.32e-13
Eef2k	4588.83	0.709442	0.0897522	7.90445	2.69e-15	1.5e-13
Pola1	3504.16	-0.691436	0.0875082	-7.90138	2.76e-15	1.53e-13
C3	699.585	-2.47397	0.313397	-7.89404	2.93e-15	1.62e-13
Smarca5	22385.8	-0.514743	0.0652737	-7.88593	3.12e-15	1.72e-13
Iffo2	750.726	-1.19416	0.151563	-7.87893	3.3e-15	1.82e-13
Tekt2	221.653	1.51096	0.191924	7.87271	3.47e-15	1.9e-13
Pard3	5263.32	-0.719424	0.0914834	-7.86399	3.72e-15	2.03e-13
RGD1565367	383.401	1.51758	0.192969	7.86438	3.71e-15	2.03e-13
LOC100911260	6364.38	-0.480263	0.0613176	-7.83239	4.79e-15	2.6e-13
Psmd7	16406.2	-0.599788	0.0766515	-7.82488	5.08e-15	2.75e-13
Msi2	6574.37	-0.72056	0.0920908	-7.82445	5.1e-15	2.75e-13
Tspan3	8883.33	0.568719	0.0727285	7.81975	5.29e-15	2.85e-13
Slc30a4	3091.03	-0.62463	0.0799582	-7.81196	5.63e-15	3.02e-13
Renbp	2651.07	0.747794	0.0958443	7.80218	6.08e-15	3.25e-13
C1H19orf84	44.2525	8.80618	1.1301	7.79237	6.58e-15	3.5e-13
Vmac	795.238	0.893565	0.114947	7.77372	7.62e-15	4.05e-13
Mthfd1	6961.34	-0.554974	0.0713965	-7.77313	7.66e-15	4.05e-13
Nt5c1b	177.878	-1.91015	0.245863	-7.76918	7.9e-15	4.17e-13
Caskin1	754.481	1.076	0.138564	7.7654	8.14e-15	4.28e-13
Ndrg2	1423.63	1.11797	0.144074	7.75967	8.51e-15	4.46e-13
Trpm4	971.094	0.900914	0.116128	7.75793	8.63e-15	4.51e-13
Sema3c	14076.1	-0.977808	0.126088	-7.75499	8.84e-15	4.6e-13
Ptn	1482.42	1.15386	0.14886	7.75131	9.09e-15	4.72e-13
Eci3	4442.44	0.638766	0.0824627	7.74612	9.47e-15	4.91e-13
Prdx3	16505.7	-0.923797	0.119404	-7.73676	1.02e-14	5.26e-13
Fundc2	1129.26	-1.20178	0.155347	-7.73614	1.02e-14	5.27e-13
Sema4f	163.483	3.49116	0.45149	7.73252	1.05e-14	5.41e-13
Wnt2b	259.701	3.05737	0.395706	7.72637	1.11e-14	5.66e-13
Ankrd13d	546.283	1.97215	0.255368	7.72278	1.14e-14	5.8e-13
Prnp	5785.46	-0.74527	0.0965398	-7.71982	1.16e-14	5.92e-13
Ccl7	603.993	-5.7189	0.741021	-7.71759	1.19e-14	6.01e-13
Chchd10	1859.53	1.79545	0.232736	7.71454	1.21e-14	6.12e-13
Slc2a8	869.796	1.25077	0.162128	7.7147	1.21e-14	6.12e-13
Slc35a5	2313.44	-0.628506	0.0815146	-7.71035	1.25e-14	6.3e-13
Cyb5b	4784.67	-0.804682	0.104376	-7.70946	1.26e-14	6.33e-13
LOC365085	520.118	1.25934	0.163419	7.7062	1.3e-14	6.47e-13
Cybrd1	2147.49	0.886154	0.115071	7.70096	1.35e-14	6.72e-13
Glul	10418	0.721378	0.0937431	7.69527	1.41e-14	7.01e-13
Fgf9	295.9	1.37008	0.178104	7.69258	1.44e-14	7.14e-13
LOC108348122	2600.02	0.543713	0.0706914	7.69136	1.46e-14	7.18e-13
Tmem229b	207.208	2.06763	0.268926	7.68848	1.49e-14	7.32e-13
Xpr1	969.034	-1.20631	0.157426	-7.6627	1.82e-14	8.93e-13
Nol4l	1133.35	1.03416	0.1351	7.65482	1.94e-14	9.47e-13
Ap1g1	4152.41	-0.771633	0.100863	-7.65027	2.01e-14	9.78e-13
Dhrs1	4762.2	0.712835	0.0932222	7.64662	2.06e-14	1e-12
Ethe1	1216.23	0.876749	0.114789	7.6379	2.21e-14	1.07e-12
Sfmbt1	570.147	1.23787	0.162069	7.63792	2.21e-14	1.07e-12
Hand2	3801.49	-0.690198	0.0903933	-7.6355	2.25e-14	1.08e-12
Cacybp	18456.5	-0.472957	0.0620297	-7.62469	2.45e-14	1.18e-12
Mcm4	17176.7	-0.930189	0.122078	-7.61963	2.54e-14	1.22e-12
Hsf4	810.153	1.04701	0.137738	7.60148	2.93e-14	1.4e-12
Adck4	1555.7	0.723055	0.0953441	7.58363	3.36e-14	1.6e-12
Ap1s2	1719.02	-1.37173	0.181001	-7.57858	3.49e-14	1.66e-12
Znrf1	4070.11	-0.598005	0.0790379	-7.56606	3.85e-14	1.82e-12
Mcm3	15428.8	-0.413589	0.054695	-7.56174	3.98e-14	1.88e-12
LOC100911248	3498.49	-0.826719	0.109432	-7.55465	4.2e-14	1.98e-12
Rasgrp2	4174.39	0.741574	0.098209	7.55098	4.32e-14	2.03e-12
LOC301124	14250.3	0.666167	0.0883774	7.53775	4.78e-14	2.24e-12
Nfkbiz	2584.86	-1.81588	0.241197	-7.52862	5.13e-14	2.4e-12
LOC100910973	16085.1	-0.613778	0.0816357	-7.5185	5.54e-14	2.58e-12
Cep57	3505.07	-0.668008	0.088863	-7.51728	5.59e-14	2.6e-12
LOC100911177	6316	-0.688393	0.0915882	-7.51618	5.64e-14	2.61e-12
Eif4a2	12962.6	-0.839857	0.111806	-7.51174	5.83e-14	2.7e-12
Ugt1a6	2585.93	0.488792	0.0652468	7.49144	6.81e-14	3.14e-12
Cgn	6975.49	0.58406	0.0780612	7.48209	7.32e-14	3.36e-12
Socs5	6116.35	-0.709795	0.0948867	-7.48045	7.41e-14	3.39e-12
Slfn2	3482.29	-0.957516	0.128019	-7.47948	7.46e-14	3.41e-12
Lrrc59	18050	-0.577863	0.07731	-7.47462	7.74e-14	3.53e-12
Il17rc	2568.43	1.22861	0.164407	7.47297	7.84e-14	3.56e-12
LOC100912604	5991.38	-0.416326	0.0557304	-7.47037	8e-14	3.62e-12
Kdelc2	11097	-0.887759	0.118889	-7.46714	8.2e-14	3.7e-12
Rbm34	2673.85	-0.648859	0.0869287	-7.46427	8.38e-14	3.77e-12
Tssc4	2906.48	1.41823	0.190435	7.44732	9.53e-14	4.28e-12
Fam210b	2284.38	1.21755	0.163768	7.43458	1.05e-13	4.7e-12
Pgrmc1	7960.97	-0.396367	0.0533172	-7.43413	1.05e-13	4.71e-12
Sipa1l3	4932.84	-0.504546	0.0679322	-7.42719	1.11e-13	4.95e-12
Ptpn1	2297.91	-0.663573	0.0895255	-7.41211	1.24e-13	5.53e-12
Mafa	192.216	1.62016	0.218896	7.40149	1.35e-13	5.97e-12
Krt17	135.355	4.57109	0.618213	7.39403	1.42e-13	6.3e-12
Smarcd2	10799.1	0.670722	0.0908578	7.38211	1.56e-13	6.87e-12
Tcf7	221.989	1.89111	0.256332	7.37756	1.61e-13	7.09e-12
Abcd4	2680.87	-0.775241	0.105154	-7.37244	1.68e-13	7.35e-12
Tcf25	24513.1	-0.578923	0.0785709	-7.36816	1.73e-13	7.57e-12
Pcyt1b	2129.18	0.712525	0.0967266	7.36638	1.75e-13	7.65e-12
Gys1	9670.25	-0.454168	0.0617224	-7.35824	1.86e-13	8.11e-12
Grik2	80.8472	4.60562	0.626039	7.35676	1.88e-13	8.18e-12
Fads6	35.3546	8.58952	1.16765	7.35627	1.89e-13	8.19e-12
Mettl7a	1829.47	0.69682	0.0948251	7.34848	2e-13	8.66e-12
Galk1	9254.94	0.584613	0.079578	7.34642	2.04e-13	8.77e-12
Pak1	9740.46	0.548931	0.0747426	7.34429	2.07e-13	8.89e-12
Ddx39a	18910.2	-0.536211	0.0730494	-7.34039	2.13e-13	9.13e-12
Cmip	1646.74	-0.896102	0.122232	-7.33117	2.28e-13	9.75e-12
Ccnd2	586.535	-1.10691	0.151048	-7.32821	2.33e-13	9.92e-12
Ssbp4	7015.24	0.631608	0.0861877	7.32829	2.33e-13	9.92e-12
Fah	2050.52	0.820022	0.111943	7.32533	2.38e-13	1.01e-11
Phldb1	5881.73	0.465957	0.0636715	7.31814	2.51e-13	1.06e-11
Hk2	4894.1	-0.631932	0.0863626	-7.3172	2.53e-13	1.07e-11
Atp2a2	19347.2	-0.478923	0.0655458	-7.30669	2.74e-13	1.15e-11
Pycard	447.776	2.18398	0.299095	7.30197	2.84e-13	1.19e-11
Dgka	4176.91	0.543986	0.0745211	7.29976	2.88e-13	1.21e-11
Lrrc43	31.2452	8.41662	1.15634	7.27864	3.37e-13	1.41e-11
Atp13a2	3699.33	0.89237	0.122632	7.27682	3.42e-13	1.42e-11
LOC102547703	1239.92	0.982842	0.135242	7.26728	3.67e-13	1.53e-11
Mcm5	13034.3	-0.54775	0.0754233	-7.26235	3.8e-13	1.58e-11
Wdr75	4425.24	-0.663229	0.0913391	-7.26117	3.84e-13	1.59e-11
LOC100359539	9913.22	-0.564171	0.0778064	-7.25096	4.14e-13	1.71e-11
Abcb6	2286.8	0.596049	0.0823197	7.24067	4.46e-13	1.84e-11
Patz1	1123.74	0.912552	0.126091	7.23725	4.58e-13	1.88e-11
LOC102552482	103.206	2.72572	0.376665	7.23646	4.61e-13	1.89e-11
Ep300	4757.25	-0.766086	0.105883	-7.23521	4.65e-13	1.9e-11
Gamt	1291.47	0.893223	0.123658	7.22334	5.07e-13	2.07e-11
Gcdh	3078.77	0.533857	0.0739212	7.22198	5.12e-13	2.08e-11
Eml3	7547.79	0.685524	0.0949376	7.22079	5.17e-13	2.1e-11
LOC108349553	99.6982	2.92779	0.405735	7.216	5.35e-13	2.17e-11
Btbd2	2236.48	0.630859	0.0874459	7.21429	5.42e-13	2.19e-11
Mrps18b	5049.8	-0.481654	0.0667754	-7.21305	5.47e-13	2.2e-11
LOC103689977	400.842	1.2067	0.167356	7.21042	5.58e-13	2.24e-11
Nob1	7460.85	-0.546555	0.075841	-7.2066	5.74e-13	2.3e-11
Ext1	4336.89	-0.54447	0.0757352	-7.18913	6.52e-13	2.61e-11
Wnt4	156.796	1.86829	0.26009	7.18324	6.81e-13	2.72e-11
Pkn1	6725.06	0.50943	0.0709583	7.17928	7.01e-13	2.79e-11
Cdca7	4641.82	-0.455414	0.0634495	-7.17758	7.1e-13	2.82e-11
LOC102551009	285.867	1.51486	0.211289	7.16958	7.52e-13	2.98e-11
Hmgcs2	717.219	2.67249	0.372926	7.16627	7.71e-13	3.04e-11
LOC108348102	2185.07	-0.96719	0.134958	-7.16659	7.69e-13	3.04e-11
Ccnyl1	2493.89	-0.754185	0.105405	-7.15514	8.36e-13	3.29e-11
Uaca	8410.7	-0.596612	0.0833943	-7.15411	8.42e-13	3.3e-11
Cox4i2	76.8688	3.17715	0.444554	7.14683	8.88e-13	3.47e-11
Igsf9	4629.26	0.693526	0.0970427	7.14661	8.89e-13	3.47e-11
Hn1	16431	0.773026	0.108213	7.14355	9.09e-13	3.54e-11
Agrn	10123.4	1.00141	0.140199	7.14277	9.15e-13	3.56e-11
RGD1307315	962.3	1.22574	0.172107	7.12195	1.06e-12	4.13e-11
Prpsap1	9561.92	0.539913	0.075852	7.11798	1.1e-12	4.24e-11
Rras2	9261.6	-0.773623	0.10872	-7.11576	1.11e-12	4.3e-11
Tpr	12810.7	-0.444455	0.0624672	-7.11501	1.12e-12	4.31e-11
Emp2	5309.55	0.72773	0.102336	7.1112	1.15e-12	4.42e-11
Farsb	8154.11	-0.676827	0.095193	-7.11005	1.16e-12	4.45e-11
Mycbpap	711.284	-1.21786	0.171379	-7.10623	1.19e-12	4.56e-11
Aldh4a1	1929.22	-0.717376	0.100969	-7.10489	1.2e-12	4.6e-11
Naa25	4098.37	-0.527324	0.0742325	-7.10368	1.21e-12	4.62e-11
Chek1	3695.1	-0.827831	0.116644	-7.09706	1.27e-12	4.84e-11
Pla2g2a	206.22	-3.65172	0.514806	-7.0934	1.31e-12	4.96e-11
Srm	6342.75	-0.444841	0.0628202	-7.08118	1.43e-12	5.4e-11
MGC114427	137.816	5.47167	0.772758	7.08071	1.43e-12	5.41e-11
Arl4d	881.832	1.4692	0.207645	7.07556	1.49e-12	5.6e-11
Slc25a33	3013.64	-0.635274	0.0899478	-7.0627	1.63e-12	6.13e-11
Cobl	5231.73	-0.548116	0.0776204	-7.0615	1.65e-12	6.16e-11
Mr1	320.014	1.28013	0.181284	7.06145	1.65e-12	6.16e-11
Rabl3	737.602	-1.34892	0.191164	-7.05632	1.71e-12	6.38e-11
Scrn2	2642.97	0.620238	0.0879115	7.05526	1.72e-12	6.41e-11
Car6	251.485	3.8086	0.539974	7.0533	1.75e-12	6.49e-11
Sema4b	3081.56	-1.16782	0.165593	-7.05235	1.76e-12	6.52e-11
RGD1563991	298.349	-1.15456	0.163724	-7.0519	1.76e-12	6.53e-11
Pspc1	2969.18	-0.800006	0.113465	-7.05066	1.78e-12	6.57e-11
Naa50	6074.78	-0.660289	0.0936641	-7.04954	1.8e-12	6.61e-11
Id4	1510.39	-0.812905	0.115485	-7.03906	1.94e-12	7.11e-11
Dmkn	69.6775	3.41529	0.485226	7.03856	1.94e-12	7.12e-11
Pkd2	6718.41	-0.70887	0.100734	-7.03706	1.96e-12	7.18e-11
Aox1	532.6	1.47228	0.20924	7.03636	1.97e-12	7.2e-11
Sdc2	9029.12	0.392926	0.0558776	7.0319	2.04e-12	7.42e-11
Sdcbp2	129.597	-2.17875	0.310498	-7.01695	2.27e-12	8.24e-11
Kif5b	11996.3	-0.557906	0.0795957	-7.00925	2.4e-12	8.69e-11
Prmt7	3787.41	-0.823981	0.117724	-6.99923	2.57e-12	9.31e-11
Pxn	6498.01	0.429981	0.0614468	6.99762	2.6e-12	9.4e-11
Gtf2e1	2556.95	-0.683113	0.0977057	-6.99154	2.72e-12	9.79e-11
Ddx21	12140.9	-0.896761	0.1284	-6.9841	2.87e-12	1.03e-10
Dhx38	7246.09	-0.509003	0.072894	-6.98278	2.89e-12	1.04e-10
Pcsk4	593.877	1.62076	0.23221	6.97972	2.96e-12	1.06e-10
Adck3	512.68	1.67539	0.240123	6.97721	3.01e-12	1.08e-10
LOC103690668	389.111	1.88016	0.269833	6.96788	3.22e-12	1.15e-10
Kcnip3	57.475	3.31476	0.476019	6.96351	3.32e-12	1.18e-10
Arap1	4729.26	0.505703	0.072647	6.96109	3.38e-12	1.2e-10
Gadd45b	2741.59	-1.30886	0.188145	-6.95666	3.48e-12	1.23e-10
Hdac10	2564.36	0.569553	0.0818883	6.95524	3.52e-12	1.24e-10
Cyhr1	415.873	1.08484	0.156046	6.95203	3.6e-12	1.27e-10
Fscn1	25255.9	-0.803064	0.11556	-6.94931	3.67e-12	1.29e-10
Mlx	4466.58	-0.469082	0.0675501	-6.94422	3.81e-12	1.34e-10
Il17re	11182.3	0.486117	0.0700403	6.94053	3.91e-12	1.37e-10
LOC103694328	4456.9	-0.618543	0.0891254	-6.94015	3.92e-12	1.37e-10
Piga	374.908	-1.0763	0.155136	-6.93777	3.98e-12	1.39e-10
Fam29a	3479.65	-0.616856	0.0889669	-6.93354	4.1e-12	1.43e-10
Cdk10	4403.11	-0.498535	0.0719472	-6.92917	4.23e-12	1.47e-10
Mical1	1836.6	0.81565	0.117777	6.9254	4.35e-12	1.51e-10
Pstk	1090.76	0.624198	0.0902253	6.91822	4.57e-12	1.58e-10
Mcu	3149.72	-0.429639	0.0621121	-6.91715	4.61e-12	1.59e-10
Fibp	11254.7	0.5051	0.0730443	6.91499	4.68e-12	1.61e-10
Mpnd	6172.36	0.647216	0.0937148	6.90623	4.98e-12	1.71e-10
Npnt	334.122	2.36392	0.342295	6.90607	4.98e-12	1.71e-10
Mapk1	12861.7	-0.642673	0.0931816	-6.89699	5.31e-12	1.82e-10
LOC103689983	5880.99	-0.723262	0.104933	-6.89263	5.48e-12	1.87e-10
Plcd3	3200.96	0.954843	0.138631	6.88768	5.67e-12	1.93e-10
Atad1	4688.57	-0.493292	0.0716411	-6.8856	5.75e-12	1.96e-10
Kifc3	1798.24	1.97795	0.287378	6.88274	5.87e-12	1.99e-10
Gdf1	1333.35	1.37128	0.199312	6.88008	5.98e-12	2.03e-10
RGD1309651	461.159	2.84765	0.414477	6.87046	6.4e-12	2.16e-10
Nbas	5922.33	-0.603037	0.0878426	-6.86498	6.65e-12	2.24e-10
LOC100910821	943.005	0.843705	0.123	6.85941	6.91e-12	2.33e-10
Picalm	10299.8	-0.433049	0.0631399	-6.85856	6.96e-12	2.34e-10
Csdc2	309.353	2.03512	0.296887	6.85488	7.14e-12	2.39e-10
Fam171a2	2247.76	1.19945	0.175098	6.85017	7.38e-12	2.47e-10
Arhgef25	1647.16	1.04605	0.152841	6.84404	7.7e-12	2.57e-10
Shmt2	49646.5	-0.399418	0.0583679	-6.8431	7.75e-12	2.58e-10
Ccs	6727.38	0.795722	0.116294	6.84233	7.79e-12	2.59e-10
Plpp1	4183.73	-0.530608	0.0775716	-6.84023	7.91e-12	2.63e-10
Adgrg1	6908.53	1.02009	0.149215	6.83633	8.12e-12	2.69e-10
Dpp7	8544.31	0.494763	0.0724581	6.82826	8.59e-12	2.84e-10
Bdkrb1	207.385	-1.71849	0.25179	-6.82509	8.79e-12	2.9e-10
Mtbp	2134.53	-0.629093	0.0922502	-6.81942	9.14e-12	3.01e-10
Scara5	995.564	-1.22878	0.180229	-6.81787	9.24e-12	3.04e-10
Ptbp1	39593.5	-0.39588	0.0580688	-6.81743	9.27e-12	3.04e-10
Nle1	2485.01	-0.534518	0.0784096	-6.81699	9.3e-12	3.05e-10
Src	3850.38	0.840642	0.123328	6.81632	9.34e-12	3.05e-10
Rrs1	2306.44	-0.730479	0.1072	-6.81417	9.48e-12	3.09e-10
Mef2c	1481.3	-1.92033	0.281917	-6.81167	9.65e-12	3.14e-10
Grina	27299.4	0.462168	0.0678718	6.80943	9.8e-12	3.19e-10
LOC102551435	2297.34	-0.593816	0.0872914	-6.80269	1.03e-11	3.32e-10
Pik3c2b	715.263	-0.970689	0.142688	-6.8029	1.03e-11	3.32e-10
Naaa	889.797	0.72841	0.10726	6.79104	1.11e-11	3.6e-10
Fam234b	2181.28	0.62351	0.0918303	6.78981	1.12e-11	3.62e-10
Lcor	2638.89	-0.978462	0.144221	-6.78444	1.17e-11	3.75e-10
Etv5	2441.92	-1.32291	0.195093	-6.78094	1.19e-11	3.84e-10
Osbpl11	3429.79	-0.615553	0.090798	-6.77937	1.21e-11	3.87e-10
Runx1	850.9	-0.917768	0.135418	-6.77728	1.22e-11	3.92e-10
Id1	25506.3	-0.544857	0.0805275	-6.7661	1.32e-11	4.23e-10
Hcfc1r1	6159.31	0.685767	0.101393	6.76346	1.35e-11	4.3e-10
LOC100910581	673.131	0.712857	0.105554	6.7535	1.44e-11	4.59e-10
Pik3ip1	3034.53	1.7618	0.261078	6.74817	1.5e-11	4.76e-10
Adam23	1219.77	0.706071	0.104678	6.7452	1.53e-11	4.84e-10
Hcfc1	9711.51	-0.54587	0.0809756	-6.74116	1.57e-11	4.97e-10
Hnrnpa1	43678.5	-0.379417	0.0562996	-6.73924	1.59e-11	5.03e-10
Cd2ap	2975.83	-0.704512	0.104591	-6.7359	1.63e-11	5.14e-10
Dcakd	6303.22	0.435851	0.0648015	6.72593	1.74e-11	5.48e-10
Pi16	385.479	1.17242	0.174308	6.72613	1.74e-11	5.48e-10
Eed	2965.58	-0.424209	0.0630752	-6.72544	1.75e-11	5.49e-10
Pcbp1	33347.4	-0.482184	0.0717311	-6.72211	1.79e-11	5.6e-10
Whrn	1646.58	-0.840236	0.12504	-6.71973	1.82e-11	5.69e-10
Svip	384.596	1.05435	0.156914	6.71932	1.83e-11	5.69e-10
Prr13	6837.89	0.390896	0.0582383	6.712	1.92e-11	5.97e-10
Nova1	1106.37	-0.718008	0.107149	-6.70105	2.07e-11	6.43e-10
Dyrk1b	1287.44	1.1357	0.169491	6.70063	2.08e-11	6.43e-10
Ptprm	1112.52	-0.798279	0.119195	-6.69723	2.12e-11	6.56e-10
Snx18	5132.05	-0.640553	0.095641	-6.69747	2.12e-11	6.56e-10
Thrb	1239.58	-0.749875	0.112219	-6.68222	2.35e-11	7.25e-10
Smc2	7858.39	-0.567356	0.0849206	-6.68102	2.37e-11	7.3e-10
RGD1563714	41.1129	7.92626	1.1869	6.67813	2.42e-11	7.43e-10
LOC103694169	2943.86	0.540626	0.0809978	6.67457	2.48e-11	7.6e-10
Ifi30	2058.95	0.816479	0.122344	6.67363	2.5e-11	7.64e-10
Garnl3	135.903	1.96627	0.294717	6.67171	2.53e-11	7.72e-10
Tpra1	2014	0.799755	0.119929	6.66859	2.58e-11	7.87e-10
Cotl1	1887.77	-0.710051	0.106494	-6.66754	2.6e-11	7.92e-10
Cdc6	2715.06	-0.669073	0.100512	-6.65662	2.8e-11	8.51e-10
Hivep1	1830.32	-0.724013	0.108844	-6.65181	2.9e-11	8.78e-10
Wsb2	11670.9	-0.414265	0.0622982	-6.64972	2.94e-11	8.89e-10
Gpr146	1420	1.2117	0.182342	6.64522	3.03e-11	9.15e-10
LOC100911221	1173.58	0.724713	0.109075	6.64419	3.05e-11	9.19e-10
Plaa	5812.59	-0.564267	0.0849397	-6.64315	3.07e-11	9.24e-10
Tcp11l2	415.528	0.898099	0.135244	6.64058	3.12e-11	9.39e-10
Eif4e	8025.54	-0.422233	0.0635906	-6.63986	3.14e-11	9.42e-10
Rapgef4	1132.88	-0.819146	0.123408	-6.63772	3.19e-11	9.54e-10
Pten	2237.99	-0.532011	0.080202	-6.63339	3.28e-11	9.8e-10
Ints7	4301.58	-0.517689	0.0780562	-6.63226	3.31e-11	9.86e-10
Eif4g2	52798.6	-0.449656	0.0678396	-6.62823	3.4e-11	1.01e-09
Nicn1	1624.67	0.600772	0.090658	6.6268	3.43e-11	1.02e-09
Cacnb1	2062.9	1.22588	0.185042	6.62489	3.47e-11	1.03e-09
Rlim	13701.2	-0.373815	0.0564552	-6.62145	3.56e-11	1.05e-09
Slc2a5	1032.38	1.00395	0.151834	6.61213	3.79e-11	1.12e-09
Prickle4	377.958	0.978958	0.148098	6.61019	3.84e-11	1.13e-09
LOC102552659	1327.14	0.862974	0.13059	6.60825	3.89e-11	1.15e-09
Pak2	1079.03	-1.59747	0.242042	-6.59999	4.11e-11	1.21e-09
LOC100912167	2679.18	0.891242	0.135077	6.59803	4.17e-11	1.22e-09
Taok1	2772	-0.85986	0.130321	-6.59801	4.17e-11	1.22e-09
Rad23b	22264.6	-0.449854	0.0684296	-6.57396	4.9e-11	1.43e-09
Rad18	1123.79	-0.778557	0.11853	-6.56845	5.08e-11	1.48e-09
LOC100911685	8136.03	-0.544417	0.0828926	-6.56773	5.11e-11	1.49e-09
RGD1559896	27907.2	-0.811393	0.123566	-6.56647	5.15e-11	1.5e-09
Abca3	2972.86	0.971751	0.148045	6.5639	5.24e-11	1.52e-09
Morf4l1	14176.1	-0.33654	0.0513208	-6.55759	5.47e-11	1.59e-09
Wnk4	538.874	1.27765	0.194851	6.55707	5.49e-11	1.59e-09
Nat9	5048.19	0.639887	0.0976316	6.5541	5.6e-11	1.62e-09
Id3	47451.1	-0.508476	0.077657	-6.54772	5.84e-11	1.69e-09
Fam46b	1263.84	-0.643948	0.0983744	-6.54589	5.91e-11	1.7e-09
Mustn1	261.086	1.47262	0.225364	6.53439	6.39e-11	1.84e-09
Dusp7	2324.76	-0.875896	0.134172	-6.52816	6.66e-11	1.91e-09
Rab3a	327.041	1.59274	0.24397	6.52841	6.65e-11	1.91e-09
Atp2b4	575.506	1.33828	0.205363	6.51665	7.19e-11	2.06e-09
Suco	1607.11	-0.499858	0.0769077	-6.49946	8.06e-11	2.3e-09
Prkab1	4148.22	-0.434998	0.0669405	-6.49827	8.12e-11	2.31e-09
Rgl2	3538.17	0.704222	0.108367	6.49851	8.11e-11	2.31e-09
Eif1a	6885.38	-0.497251	0.0765278	-6.49765	8.16e-11	2.31e-09
Foxf1	689.271	-1.35017	0.207793	-6.49769	8.16e-11	2.31e-09
Nectin2	9473.87	0.501142	0.0771535	6.49538	8.28e-11	2.34e-09
Acap2	5830.67	-0.704269	0.108509	-6.49043	8.56e-11	2.42e-09
Nhp2l1	5278.91	-0.546969	0.0843657	-6.48331	8.97e-11	2.53e-09
Ddx51	3066.77	0.45263	0.0698559	6.47948	9.2e-11	2.59e-09
Sema3a	4582.93	1.00748	0.155657	6.47246	9.64e-11	2.71e-09
Irgq	2301.06	0.526956	0.0814694	6.46814	9.92e-11	2.79e-09
Paqr4	1039.24	0.912905	0.141156	6.46734	9.97e-11	2.8e-09
C3ar1	966.983	-0.990256	0.153366	-6.45681	1.07e-10	2.99e-09
Heatr1	3782.93	-0.495728	0.0768411	-6.45134	1.11e-10	3.1e-09
Etf1	17542.5	-0.420257	0.0651586	-6.44975	1.12e-10	3.12e-09
Exoc3l1	2359.89	0.580454	0.0900913	6.44296	1.17e-10	3.26e-09
Ctu2	4212.72	-0.527769	0.0819393	-6.44097	1.19e-10	3.3e-09
Inpp5j	614.334	0.881483	0.136897	6.43902	1.2e-10	3.34e-09
Camlg	2987.48	-0.449291	0.0697822	-6.43847	1.21e-10	3.34e-09
Osgin1	911.635	-1.09935	0.170784	-6.43708	1.22e-10	3.37e-09
Notum	232.558	2.10678	0.327391	6.43506	1.23e-10	3.41e-09
Gpr37	24.1881	8.02421	1.24709	6.43433	1.24e-10	3.42e-09
Btbd9	2042.48	-0.530815	0.0825711	-6.42858	1.29e-10	3.54e-09
Nprl2	1415.28	0.643225	0.100063	6.42821	1.29e-10	3.55e-09
Lonrf1	878.747	-1.50434	0.234103	-6.42596	1.31e-10	3.59e-09
Mapk8	2918.26	-0.540327	0.0841753	-6.41907	1.37e-10	3.75e-09
Pmm2	5122.03	-0.542345	0.084506	-6.41783	1.38e-10	3.78e-09
Fer	5152.36	-0.436525	0.0680937	-6.41065	1.45e-10	3.95e-09
Fuz	1163.53	0.996787	0.155486	6.4108	1.45e-10	3.95e-09
Sprtn	2662.06	-0.700898	0.109374	-6.40829	1.47e-10	4e-09
Dlg1	3873.88	-1.42687	0.222758	-6.40546	1.5e-10	4.07e-09
Anxa1	59169	0.350348	0.054708	6.40396	1.51e-10	4.09e-09
Fam78a	215.842	1.57731	0.246307	6.40387	1.51e-10	4.09e-09
Pip5k1c	3093.23	0.464697	0.0725614	6.40418	1.51e-10	4.09e-09
Gnl3	6242.47	-0.495872	0.0776621	-6.38499	1.71e-10	4.63e-09
Nqo1	4117.38	-0.548725	0.0859607	-6.38344	1.73e-10	4.66e-09
LOC100909405	1062.68	0.788321	0.123512	6.38254	1.74e-10	4.68e-09
Bcat2	3391.61	0.422147	0.066204	6.37645	1.81e-10	4.86e-09
Mthfd2	12240.5	-0.918804	0.144094	-6.37643	1.81e-10	4.86e-09
RGD1564450	949.382	0.900981	0.141349	6.37414	1.84e-10	4.92e-09
RGD1560108	5954.24	0.737471	0.115706	6.37364	1.85e-10	4.93e-09
Dab2	26966.5	-1.04001	0.163277	-6.36957	1.9e-10	5.06e-09
Cc2d1a	8663.32	0.446924	0.0701692	6.36923	1.9e-10	5.06e-09
Hspa4	23684	-0.612356	0.0962439	-6.36254	1.98e-10	5.28e-09
Mrgprf	73.565	3.93588	0.618705	6.36147	2e-10	5.31e-09
Acsf2	1531.59	0.748894	0.117801	6.3573	2.05e-10	5.44e-09
Ell2	1192.85	-0.653006	0.102738	-6.35603	2.07e-10	5.48e-09
Zbtb8a	1503.42	0.692242	0.108931	6.35485	2.09e-10	5.51e-09
Zfhx3	3886.21	-0.730234	0.114939	-6.35322	2.11e-10	5.56e-09
Itpr3	8392.19	1.05402	0.166056	6.34735	2.19e-10	5.77e-09
LOC685963	615.913	0.949541	0.149646	6.34522	2.22e-10	5.84e-09
Prss35	201.926	1.77196	0.279662	6.33609	2.36e-10	6.19e-09
Wdr26	12349.6	-0.435649	0.0687893	-6.33309	2.4e-10	6.3e-09
Pla1a	1506.87	-1.72634	0.272641	-6.33192	2.42e-10	6.34e-09
Slc38a2	31372.1	-0.509621	0.0804876	-6.33168	2.43e-10	6.34e-09
LOC100910575	3485.58	-0.90224	0.142511	-6.33101	2.44e-10	6.36e-09
Rnf115	6724.71	-1.23526	0.195184	-6.32869	2.47e-10	6.44e-09
Arhgap27	54.2763	2.95613	0.467225	6.327	2.5e-10	6.49e-09
Fcho1	112.455	3.19172	0.504461	6.32699	2.5e-10	6.49e-09
Pnkd	3327.58	0.558126	0.0882332	6.32558	2.52e-10	6.54e-09
Ipo5	25932	-0.340644	0.0538647	-6.32408	2.55e-10	6.6e-09
Vamp1	1264.06	0.921443	0.145876	6.3166	2.67e-10	6.91e-09
Eif1	26789.1	-0.638859	0.101162	-6.31523	2.7e-10	6.96e-09
Prrt2	494.944	2.84658	0.450794	6.3146	2.71e-10	6.98e-09
Xylt2	2501.76	0.610137	0.0966504	6.31283	2.74e-10	7.05e-09
Ugdh	5806.86	-0.543496	0.0861813	-6.30643	2.86e-10	7.34e-09
Mycn	12886.7	-0.831515	0.131927	-6.30285	2.92e-10	7.5e-09
Cyp2s1	351.126	2.97549	0.472408	6.29856	3e-10	7.7e-09
Hprt1	6347.08	-0.492728	0.0782825	-6.29422	3.09e-10	7.9e-09
Dnajb11	10484.4	-0.596206	0.0947444	-6.29278	3.12e-10	7.96e-09
Cyr61	15582	-1.21287	0.192864	-6.28876	3.2e-10	8.16e-09
Capg	15222.2	0.457065	0.072694	6.28752	3.23e-10	8.21e-09
Adtrp	64.1069	6.93666	1.10374	6.2847	3.28e-10	8.35e-09
Gtf2a1	1988.51	-0.649781	0.103412	-6.28345	3.31e-10	8.4e-09
Crip2	13709	0.672416	0.107039	6.28199	3.34e-10	8.47e-09
Serf1	710.66	1.05209	0.167521	6.28032	3.38e-10	8.55e-09
LOC102557376	472.962	1.40033	0.223064	6.27769	3.44e-10	8.68e-09
2022-03-09	994.72	0.898138	0.143237	6.27031	3.6e-10	9.09e-09
Mex3d	4070	-0.735396	0.117325	-6.26805	3.66e-10	9.21e-09
Gabpb2	1180.9	-0.828294	0.132176	-6.26662	3.69e-10	9.28e-09
Igsf8	2834.99	0.608222	0.0971423	6.26114	3.82e-10	9.6e-09
Srfbp1	2441.93	-0.502135	0.0802105	-6.26021	3.84e-10	9.64e-09
Plcb4	1946.66	-0.558579	0.0892409	-6.25922	3.87e-10	9.69e-09
Gpx8	8795.48	-0.480781	0.076859	-6.25536	3.97e-10	9.92e-09
Mesdc1	4158.78	-0.726741	0.116239	-6.25211	4.05e-10	1.01e-08
Prdm11	201.851	1.49942	0.239922	6.24962	4.11e-10	1.03e-08
Flot1	8697.19	0.615958	0.0985748	6.24864	4.14e-10	1.03e-08
Chtf8	9468.6	-0.528932	0.0846566	-6.24797	4.16e-10	1.03e-08
Cnksr3	2166.58	-0.760576	0.121733	-6.24792	4.16e-10	1.03e-08
Rom1	833.554	0.970265	0.155339	6.24612	4.21e-10	1.04e-08
Arf4	15292.7	-0.470894	0.0754023	-6.24509	4.24e-10	1.05e-08
Slc2a10	209.837	1.28319	0.205487	6.24461	4.25e-10	1.05e-08
Cab39l	3034.86	-0.673021	0.107802	-6.24315	4.29e-10	1.06e-08
Nuak1	2108.36	-1.07867	0.172825	-6.24137	4.34e-10	1.07e-08
Ddx20	2706.58	-0.616736	0.0988258	-6.24064	4.36e-10	1.07e-08
Vkorc1	2260.23	0.599781	0.09612	6.23992	4.38e-10	1.08e-08
Pik3cb	1957.86	-0.695768	0.111522	-6.23886	4.41e-10	1.08e-08
Nup153	6579	-0.609025	0.0976903	-6.23425	4.54e-10	1.11e-08
Vac14	6630.04	-0.595236	0.095497	-6.23303	4.57e-10	1.12e-08
Egfl6	284.58	1.39318	0.223526	6.23273	4.58e-10	1.12e-08
Slc25a25	1454.12	-0.864935	0.138883	-6.22777	4.73e-10	1.15e-08
Cep170b	9360.76	0.441232	0.0708547	6.22728	4.75e-10	1.16e-08
Col4a1	25664	-0.909543	0.146105	-6.22527	4.81e-10	1.17e-08
LOC103692785	2979.74	0.545259	0.0875915	6.22503	4.81e-10	1.17e-08
Papss2	68.0502	-2.3023	0.369946	-6.22335	4.87e-10	1.18e-08
Kalrn	840.118	-1.02688	0.165038	-6.2221	4.91e-10	1.19e-08
Mmp19	519.849	-0.832774	0.133908	-6.21902	5e-10	1.21e-08
Slc4a7	1249.45	-0.859166	0.138271	-6.21363	5.18e-10	1.25e-08
Inafm1	2461.12	0.581624	0.0938139	6.19976	5.65e-10	1.36e-08
LOC103693676	1691.95	0.683391	0.110265	6.1977	5.73e-10	1.38e-08
Haus3	2128.79	-0.611222	0.0986722	-6.19447	5.85e-10	1.4e-08
Prkch	777.657	0.760839	0.122827	6.19438	5.85e-10	1.4e-08
Hpx	311.669	-2.20849	0.356629	-6.1927	5.91e-10	1.42e-08
Pabpc1	39752.3	-0.493002	0.0796366	-6.19064	5.99e-10	1.43e-08
Fbxo2	185.051	1.78311	0.28815	6.18813	6.09e-10	1.45e-08
Plscr2	4415.75	-0.680393	0.110043	-6.183	6.29e-10	1.5e-08
Ier3	7600.44	-0.776675	0.125756	-6.17605	6.57e-10	1.57e-08
Cstf2	5695.51	-0.650825	0.105438	-6.17259	6.72e-10	1.6e-08
Wt1	12616.1	0.571037	0.09251	6.17271	6.71e-10	1.6e-08
Cse1l	10640.3	-0.373983	0.0605925	-6.1721	6.74e-10	1.6e-08
Sit1	336.871	1.5219	0.246573	6.17222	6.73e-10	1.6e-08
LOC100909964	20.556	7.70841	1.24923	6.17054	6.81e-10	1.61e-08
Rbpms	3398.09	0.45303	0.0734432	6.16844	6.9e-10	1.63e-08
Mdn1	5883.46	-0.753415	0.122171	-6.16688	6.96e-10	1.64e-08
Cpd	4863.31	-0.733263	0.118929	-6.16554	7.02e-10	1.65e-08
Ifit1bl	1689.16	-0.624089	0.101297	-6.16096	7.23e-10	1.7e-08
Phyhd1	820.931	1.67631	0.272116	6.1603	7.26e-10	1.71e-08
Nfkbia	2312.76	-1.04363	0.169433	-6.15954	7.3e-10	1.71e-08
Gcsh	8313.14	-0.657416	0.106852	-6.15261	7.62e-10	1.79e-08
Elf1	2977.71	-0.785339	0.127746	-6.14764	7.86e-10	1.84e-08
Cdca4	4430.72	-0.392755	0.0638902	-6.14733	7.88e-10	1.84e-08
Xrcc1	6124.76	0.480371	0.0781474	6.14699	7.9e-10	1.84e-08
Actrt3	164.965	1.86575	0.303562	6.1462	7.94e-10	1.85e-08
LOC100911576	13075.9	-0.308547	0.0502476	-6.14053	8.22e-10	1.91e-08
Foxp4	4495.18	0.431428	0.0702786	6.13883	8.31e-10	1.93e-08
Rnf144b	623.001	1.07873	0.17579	6.13648	8.44e-10	1.96e-08
Pprc1	6325.15	-0.705403	0.115038	-6.13194	8.68e-10	2.01e-08
Cav1	8222.23	0.623529	0.10169	6.13165	8.7e-10	2.01e-08
Tra2b	13290.4	-0.352638	0.057547	-6.12782	8.91e-10	2.06e-08
LOC108348488	125.469	1.51514	0.247293	6.1269	8.96e-10	2.07e-08
Eva1b	2654.63	0.853809	0.139432	6.12347	9.16e-10	2.11e-08
LOC100360575	20.0392	7.69426	1.25681	6.12206	9.24e-10	2.12e-08
Ciart	1131.95	-1.25058	0.204312	-6.12094	9.3e-10	2.13e-08
Rab34	13694	0.468896	0.0766036	6.12108	9.29e-10	2.13e-08
Smg5	9086.71	-0.623487	0.101927	-6.11699	9.54e-10	2.18e-08
Tbc1d17	3525.09	0.767653	0.125627	6.11057	9.93e-10	2.27e-08
Wdr43	6164.08	-0.413098	0.0676119	-6.10984	9.97e-10	2.28e-08
Cenpi	1589.29	-0.546418	0.08946	-6.10796	1.01e-09	2.3e-08
Litaf	8116.55	-0.520867	0.0853149	-6.10523	1.03e-09	2.34e-08
Ppp4r1	8303.2	-0.418397	0.0685969	-6.09936	1.06e-09	2.42e-08
Nbl1	12186.4	0.858322	0.140767	6.09747	1.08e-09	2.45e-08
Plxna4	8676.76	0.704323	0.115617	6.09186	1.12e-09	2.53e-08
Ddx28	1256.92	-0.648853	0.106597	-6.08694	1.15e-09	2.61e-08
Gpn1	4130.29	-0.404067	0.0663963	-6.08569	1.16e-09	2.62e-08
Ccdc136	2194.07	1.31448	0.216104	6.08263	1.18e-09	2.67e-08
Ptcd3	5204.16	-0.399177	0.0656349	-6.08178	1.19e-09	2.68e-08
Suox	1111.26	0.787892	0.129547	6.0819	1.19e-09	2.68e-08
Hap1	1892.68	0.907618	0.149331	6.0779	1.22e-09	2.74e-08
M6pr	7520.28	-0.364741	0.060063	-6.07264	1.26e-09	2.83e-08
Mcm10	2849.05	-0.630291	0.103811	-6.07154	1.27e-09	2.84e-08
Steap1	1397.5	-0.644412	0.106218	-6.06686	1.3e-09	2.92e-08
LOC102557427	352.43	2.0131	0.332023	6.06313	1.33e-09	2.99e-08
Fam21c	7433.35	0.448632	0.0739983	6.06273	1.34e-09	2.99e-08
Stk25	7088.24	0.502567	0.0829194	6.06091	1.35e-09	3.02e-08
Abcc12	362.817	8.63142	1.42525	6.05608	1.39e-09	3.11e-08
Erbb2	1411.25	0.646937	0.106839	6.05525	1.4e-09	3.12e-08
Fads1	27550.3	-0.418482	0.0691219	-6.05426	1.41e-09	3.14e-08
Sort1	15747.5	0.781312	0.129122	6.05095	1.44e-09	3.2e-08
Cldn12	2931.28	-0.4593	0.0759285	-6.04912	1.46e-09	3.23e-08
Man2c1	7339.19	0.373795	0.0617932	6.04913	1.46e-09	3.23e-08
Kansl1l	350.796	-0.967854	0.160024	-6.0482	1.46e-09	3.24e-08
Scfd1	2895.54	-0.578644	0.0956746	-6.04804	1.47e-09	3.24e-08
LOC679894	717.074	-0.951385	0.157545	-6.03881	1.55e-09	3.42e-08
Rgs12	1797.31	0.475317	0.0787145	6.0385	1.56e-09	3.43e-08
Arl2	4406.99	0.557199	0.0922866	6.0377	1.56e-09	3.44e-08
Oplah	3710.15	0.547768	0.0907661	6.03494	1.59e-09	3.49e-08
Pdcd4	2403.66	0.761619	0.126274	6.03146	1.62e-09	3.57e-08
Ube2n	4941.62	-0.470515	0.0781118	-6.0236	1.71e-09	3.74e-08
RGD1302996	460.665	1.15463	0.191705	6.02297	1.71e-09	3.75e-08
LOC688637	3457.81	-0.52852	0.0878285	-6.01764	1.77e-09	3.87e-08
LOC108352203	34.1396	7.45091	1.23853	6.01592	1.79e-09	3.9e-08
Sipa1	4751.3	0.602954	0.100272	6.01318	1.82e-09	3.97e-08
Bmp4	4095.42	-0.549624	0.0914829	-6.00794	1.88e-09	4.09e-08
Ccdc85b	13977.1	0.945695	0.157465	6.00574	1.9e-09	4.14e-08
Oxsr1	9070.71	-0.451827	0.0752524	-6.00416	1.92e-09	4.18e-08
Acadm	1929.01	0.507495	0.0845757	6.00049	1.97e-09	4.27e-08
Myzap	879.904	1.14812	0.19153	5.99446	2.04e-09	4.42e-08
Dnase2	6354.71	0.497313	0.0829772	5.99337	2.06e-09	4.45e-08
Ltbp4	28241.4	1.32825	0.221664	5.99218	2.07e-09	4.47e-08
Pqlc3	3253.27	-0.716393	0.119597	-5.99005	2.1e-09	4.53e-08
Orc1	2153.68	-0.507093	0.0846735	-5.98881	2.11e-09	4.55e-08
Rapgefl1	562.145	1.22067	0.2041	5.98077	2.22e-09	4.78e-08
2022-03-02	3048.41	0.506478	0.0847492	5.9762	2.28e-09	4.91e-08
Txndc17	3388.48	0.57794	0.0967333	5.97457	2.31e-09	4.95e-08
Myh11	356.975	-1.11793	0.187214	-5.97139	2.35e-09	5.04e-08
Myof	32459.9	-0.5628	0.0942976	-5.96834	2.4e-09	5.13e-08
Slk	8717.37	-0.520123	0.0871776	-5.96625	2.43e-09	5.19e-08
Slc7a8	479.917	-1.39515	0.233858	-5.9658	2.43e-09	5.2e-08
Txnl4b	1608.62	-0.663266	0.111185	-5.96545	2.44e-09	5.2e-08
Lrrc8d	4778.86	-0.690347	0.115815	-5.96076	2.51e-09	5.35e-08
Nolc1	23726.6	-0.899305	0.150911	-5.95916	2.54e-09	5.39e-08
Psenen	2734.66	0.913747	0.153399	5.95668	2.57e-09	5.47e-08
Steap2	1738.86	-0.449904	0.0755647	-5.9539	2.62e-09	5.55e-08
Ivns1abp	13261.5	-0.344802	0.0579328	-5.95175	2.65e-09	5.62e-08
LOC102547059	1898.66	-0.918574	0.154344	-5.95147	2.66e-09	5.62e-08
Arsa	3238.25	0.481318	0.0809234	5.94782	2.72e-09	5.74e-08
Rest	5276.97	-0.567892	0.0955143	-5.94562	2.75e-09	5.81e-08
Ptpn13	8901.23	0.555165	0.093381	5.94516	2.76e-09	5.82e-08
Snx5	6061.67	-0.497818	0.083753	-5.94389	2.78e-09	5.86e-08
Pop1	2045.99	-0.614918	0.103492	-5.94168	2.82e-09	5.93e-08
Atp5h	18121.5	0.597482	0.100575	5.94066	2.84e-09	5.96e-08
Dars	5037.13	-0.414725	0.069866	-5.93601	2.92e-09	6.13e-08
Homer1	891.106	-0.730851	0.123202	-5.93212	2.99e-09	6.26e-08
Hpcal1	6154.37	-0.428197	0.0723198	-5.92088	3.2e-09	6.69e-08
Sox11	2265.81	-1.0011	0.169081	-5.92084	3.2e-09	6.69e-08
Stat1	9632.97	-0.897159	0.151538	-5.92036	3.21e-09	6.7e-08
Fam83h	910.438	0.624076	0.105433	5.91914	3.24e-09	6.75e-08
Ddx1	33018.5	-0.33931	0.0573379	-5.91773	3.26e-09	6.79e-08
Rbm18	2964.65	-0.514042	0.0868642	-5.91777	3.26e-09	6.79e-08
Slc7a1	9597.1	-0.649985	0.109873	-5.91576	3.3e-09	6.86e-08
Kpnb1	22610.7	-1.02154	0.172696	-5.91524	3.31e-09	6.86e-08
Mxd4	4484.4	1.03567	0.175084	5.91524	3.31e-09	6.86e-08
Plekha4	690.969	0.821114	0.139022	5.90634	3.5e-09	7.24e-08
Calcoco1	917.995	0.708413	0.120194	5.8939	3.77e-09	7.79e-08
Caprin1	26991.5	-0.502916	0.0854071	-5.88846	3.9e-09	8.04e-08
Timm13	12514.1	0.58557	0.0994547	5.8878	3.91e-09	8.07e-08
Ctsa	13593.1	0.409163	0.0695303	5.88467	3.99e-09	8.21e-08
Hnrnpc	13818.5	-0.37778	0.0642017	-5.88427	4e-09	8.22e-08
Akirin1	3190.77	-0.534062	0.0907928	-5.88221	4.05e-09	8.31e-08
Atp6v0a1	7380.75	-0.499875	0.0849909	-5.88151	4.07e-09	8.34e-08
Ddx3x	35269.4	-0.482219	0.0820197	-5.87931	4.12e-09	8.44e-08
Fnip2	3177.83	-0.526107	0.0894923	-5.8788	4.13e-09	8.46e-08
Ddc	3367.12	0.929568	0.158132	5.87842	4.14e-09	8.46e-08
LOC108352531	521.654	1.89009	0.32156	5.87786	4.16e-09	8.48e-08
Rhov	216.252	1.18347	0.201403	5.87614	4.2e-09	8.55e-08
Soat1	4371.27	-1.03947	0.176893	-5.87629	4.2e-09	8.55e-08
Ppp2r1b	3417.01	-0.403948	0.0688173	-5.86986	4.36e-09	8.87e-08
Wars	13604.1	-0.419988	0.0715533	-5.86958	4.37e-09	8.87e-08
Pigm	629.535	-0.814446	0.138768	-5.86912	4.38e-09	8.89e-08
Dhodh	2305.4	-0.952839	0.162505	-5.86343	4.53e-09	9.19e-08
Akap8l	3268.91	0.761978	0.130141	5.85503	4.77e-09	9.64e-08
LOC102550111	329.158	1.61948	0.276592	5.85512	4.77e-09	9.64e-08
Gatsl2	1355.78	0.797634	0.13641	5.84732	5e-09	1.01e-07
Cct6a	15782.2	-0.334367	0.0571915	-5.84644	5.02e-09	1.01e-07
Map7	181.532	1.2388	0.211897	5.84625	5.03e-09	1.01e-07
Ttc7a	3126.63	-0.460022	0.0787065	-5.84478	5.07e-09	1.02e-07
Tmtc1	506.259	-0.868501	0.148659	-5.84222	5.15e-09	1.03e-07
Evpl	2071.24	0.989534	0.169442	5.83995	5.22e-09	1.05e-07
Abcd3	3854.4	0.454654	0.0778591	5.83945	5.24e-09	1.05e-07
LOC688839	19.3865	7.72845	1.32395	5.8374	5.3e-09	1.06e-07
Harbi1	1193.44	-0.767636	0.131526	-5.83637	5.34e-09	1.07e-07
LOC102555341	416.813	1.2933	0.221619	5.83569	5.36e-09	1.07e-07
Mbnl1	2048.51	-1.06294	0.18217	-5.83487	5.38e-09	1.07e-07
Gnb3	152.37	1.36479	0.23414	5.82894	5.58e-09	1.11e-07
Acaa1	3868.99	0.397439	0.068266	5.82192	5.82e-09	1.16e-07
Adm2	2012.2	-0.873257	0.150352	-5.8081	6.32e-09	1.26e-07
Arid1a	10101.5	-0.428383	0.0737772	-5.80645	6.38e-09	1.27e-07
Lamb2	16183	1.13325	0.195231	5.80468	6.45e-09	1.28e-07
Tnfsf13	564.092	0.863261	0.148782	5.80219	6.55e-09	1.3e-07
Enpp5	4037.97	0.432361	0.0745326	5.80097	6.59e-09	1.3e-07
Nufip2	7654.04	-0.470343	0.0810935	-5.8	6.63e-09	1.31e-07
Gcnt2	274.674	1.38229	0.238357	5.79925	6.66e-09	1.31e-07
Vgll3	3573.96	-1.20995	0.208739	-5.79647	6.77e-09	1.33e-07
Mapk8ip1	3327.58	0.522678	0.0901875	5.79546	6.81e-09	1.34e-07
Prmt5	8064.66	-0.503346	0.0868761	-5.79384	6.88e-09	1.35e-07
Adamts7	1504.9	1.04327	0.18012	5.79209	6.95e-09	1.37e-07
RGD1563349	129.823	2.88238	0.497915	5.7889	7.09e-09	1.39e-07
Npw	191.034	3.63068	0.627312	5.78768	7.14e-09	1.4e-07
Pacs1	6780.91	0.439321	0.0759131	5.78716	7.16e-09	1.4e-07
Lrch3	3605.72	-0.649502	0.112244	-5.7865	7.19e-09	1.4e-07
LOC102550895	263.361	1.08375	0.187311	5.78585	7.21e-09	1.41e-07
Adamtsl4	1151.95	1.05557	0.182471	5.78485	7.26e-09	1.42e-07
Ccng1	8569.07	0.561904	0.0971465	5.78409	7.29e-09	1.42e-07
Mpp6	4781.98	-0.592695	0.102499	-5.78243	7.36e-09	1.43e-07
Abca7	2361.33	0.918236	0.158995	5.77524	7.68e-09	1.49e-07
Acsl5	7784.53	-0.765355	0.132635	-5.77037	7.91e-09	1.54e-07
Cys1	193.51	1.91178	0.331733	5.76301	8.26e-09	1.6e-07
Slc39a8	2371.96	-0.766256	0.133028	-5.76009	8.41e-09	1.63e-07
Hs3st5	377.641	-1.08401	0.188268	-5.7578	8.52e-09	1.65e-07
Cenpn	4021.13	-0.619945	0.107719	-5.75522	8.65e-09	1.67e-07
Cd164	12805.3	-0.433339	0.0753296	-5.75257	8.79e-09	1.7e-07
Ndufv1	16417.7	0.315528	0.0548911	5.74826	9.02e-09	1.74e-07
Ptprj	1101.92	0.872928	0.152114	5.73864	9.54e-09	1.84e-07
Ppat	6013.98	-0.489271	0.085276	-5.7375	9.61e-09	1.85e-07
Tnfsf12	1050.92	0.889414	0.155059	5.73597	9.7e-09	1.86e-07
LOC100909548	7578.93	-0.386037	0.0673464	-5.73211	9.92e-09	1.9e-07
Npl	423.451	0.965095	0.168379	5.73169	9.94e-09	1.91e-07
Triobp	8127.25	0.455798	0.0795557	5.72929	1.01e-08	1.93e-07
Stk38l	5802.26	-0.739399	0.129093	-5.72767	1.02e-08	1.95e-07
Mthfd2l	395.683	-0.89323	0.156064	-5.72347	1.04e-08	1.99e-07
Ech1	4947.47	0.640968	0.111997	5.72308	1.05e-08	2e-07
Xpo1	15267.6	-0.422996	0.0739269	-5.72182	1.05e-08	2.01e-07
Dot1l	9940.83	-0.708652	0.123865	-5.72116	1.06e-08	2.01e-07
Brd2	7326.55	-0.43756	0.0764861	-5.72078	1.06e-08	2.02e-07
Vps4a	3838.45	-0.475144	0.0830698	-5.71982	1.07e-08	2.03e-07
Atox1	4652.01	0.691624	0.121028	5.71459	1.1e-08	2.08e-07
P4ha1	14469.5	-0.324306	0.05675	-5.71464	1.1e-08	2.08e-07
Tmed5	1595.87	-0.694529	0.121577	-5.71267	1.11e-08	2.11e-07
Pfdn6	4964.18	0.515085	0.0902351	5.70825	1.14e-08	2.16e-07
Mrc2	13334.4	0.643213	0.11272	5.70628	1.15e-08	2.18e-07
Ctnnd1	8526.12	-0.369078	0.0646863	-5.70566	1.16e-08	2.19e-07
Sfxn1	4643.84	-0.754158	0.13218	-5.70552	1.16e-08	2.19e-07
Mxra8	14445.5	-0.391223	0.0686009	-5.70288	1.18e-08	2.22e-07
Smarca1	362.178	0.930888	0.163235	5.70274	1.18e-08	2.22e-07
Fads3	6593.49	-0.429872	0.0753903	-5.70195	1.18e-08	2.22e-07
Nop14	5974.22	-0.513795	0.0901685	-5.69817	1.21e-08	2.27e-07
Naa15	8816.74	-0.453952	0.0796848	-5.69685	1.22e-08	2.29e-07
Ggt7	3004.71	0.762922	0.133991	5.69384	1.24e-08	2.32e-07
Bhlhb9	1556.88	0.570406	0.100306	5.68668	1.3e-08	2.42e-07
Asun	3597.32	-0.482512	0.0848591	-5.68604	1.3e-08	2.43e-07
Smg7	5227.88	-0.544226	0.0957303	-5.68499	1.31e-08	2.44e-07
Klf15	1207.32	-1.08577	0.191038	-5.68352	1.32e-08	2.46e-07
Maf1	9249.54	0.399822	0.0703637	5.68222	1.33e-08	2.47e-07
Nrn1	1156.14	-1.35736	0.238887	-5.68201	1.33e-08	2.47e-07
Cfap43	135.504	3.10899	0.547791	5.67551	1.38e-08	2.57e-07
Cebpz	6582.33	-0.412946	0.0727731	-5.67443	1.39e-08	2.58e-07
Kidins220	9771.71	-0.568559	0.100214	-5.67347	1.4e-08	2.59e-07
Cyp2j10	44.0968	6.41813	1.13154	5.67203	1.41e-08	2.61e-07
Gart	7522.34	-0.369444	0.0651592	-5.66986	1.43e-08	2.64e-07
Edn2	78.1268	4.23844	0.748567	5.66207	1.5e-08	2.76e-07
Otud5	6465.63	0.402345	0.0711097	5.65809	1.53e-08	2.82e-07
Fam180a	417.777	1.13983	0.201622	5.65331	1.57e-08	2.9e-07
Drd4	38.3228	4.2443	0.751033	5.65129	1.59e-08	2.93e-07
LOC100360470	624.536	0.739679	0.130961	5.64806	1.62e-08	2.98e-07
Nop58	12189.4	-0.907017	0.160759	-5.64208	1.68e-08	3.08e-07
Trpm5	33.0051	4.86296	0.861909	5.64208	1.68e-08	3.08e-07
Rpl38	21444.2	0.55131	0.0977217	5.64163	1.68e-08	3.09e-07
Frmd6	2784.07	-0.524202	0.0929524	-5.63947	1.71e-08	3.12e-07
Agk	1330.43	-0.615657	0.109197	-5.63802	1.72e-08	3.15e-07
Tmem222	2588.28	-0.417389	0.0740761	-5.63459	1.75e-08	3.2e-07
Tiparp	3199.8	-0.803933	0.142805	-5.62957	1.81e-08	3.3e-07
Hn1l	6947.34	-0.598072	0.106364	-5.62288	1.88e-08	3.42e-07
Ddit4	16579.8	0.682192	0.121376	5.62049	1.9e-08	3.47e-07
Pitpnc1	4925.49	0.570871	0.101691	5.6138	1.98e-08	3.6e-07
2022-03-08	3809.74	0.440193	0.0784349	5.61221	2e-08	3.63e-07
Tfdp1	12907.1	-0.292092	0.0520672	-5.60992	2.02e-08	3.67e-07
Xpo4	3834.9	-0.554819	0.0989149	-5.60905	2.03e-08	3.69e-07
Gpr137b	1847.79	-0.840135	0.149815	-5.60782	2.05e-08	3.71e-07
Serpinb8	170.74	2.13185	0.380155	5.60784	2.05e-08	3.71e-07
Cmtm5	91.8775	4.04978	0.722557	5.60479	2.09e-08	3.77e-07
Tmem132a	33793.3	0.89431	0.159751	5.59815	2.17e-08	3.91e-07
LOC102551980	852.214	0.582693	0.104102	5.59734	2.18e-08	3.92e-07
Vwa1	297.559	1.73452	0.309979	5.5956	2.2e-08	3.96e-07
Slc7a11	3840.21	-1.00357	0.179383	-5.59458	2.21e-08	3.98e-07
Hsph1	9926.77	-0.449481	0.0803798	-5.59196	2.25e-08	4.03e-07
Kdm5c	11294.7	-0.603084	0.107851	-5.59181	2.25e-08	4.03e-07
Ddhd1	1994.26	-0.530634	0.0948985	-5.59159	2.25e-08	4.03e-07
Cant1	2798.6	0.44089	0.0788704	5.59006	2.27e-08	4.07e-07
Ncapd3	4845.89	-0.366304	0.0655526	-5.58793	2.3e-08	4.11e-07
Slc35b3	1483.32	0.496272	0.0888108	5.58797	2.3e-08	4.11e-07
Ccl20	445.661	-2.05966	0.368706	-5.58617	2.32e-08	4.14e-07
Sesn1	1346.56	0.896164	0.160421	5.58632	2.32e-08	4.14e-07
Fam173a	834.402	0.670499	0.120065	5.58449	2.34e-08	4.17e-07
Man2b2	8208.56	0.41202	0.0737795	5.58447	2.34e-08	4.17e-07
Vps37d	280.688	1.5107	0.270531	5.58418	2.35e-08	4.17e-07
Dbndd2	4526.53	0.61588	0.110321	5.58262	2.37e-08	4.21e-07
Cat	1892.53	0.490354	0.0878503	5.58169	2.38e-08	4.23e-07
Acss2	889.886	0.9935	0.178132	5.57732	2.44e-08	4.33e-07
Srprb	6472.75	-0.429176	0.0769704	-5.57586	2.46e-08	4.36e-07
Sec22c	1249.26	0.554633	0.099476	5.57554	2.47e-08	4.36e-07
Atp6v1g2	148.258	1.69841	0.304788	5.57243	2.51e-08	4.44e-07
Btaf1	6551.79	-0.510327	0.09159	-5.57186	2.52e-08	4.44e-07
Lox	26494.9	-0.849338	0.152436	-5.57178	2.52e-08	4.44e-07
Gpc1	553.756	8.0509	1.44529	5.57045	2.54e-08	4.47e-07
Sec24b	4526.8	-0.384444	0.0690335	-5.56895	2.56e-08	4.51e-07
Amot	2678.62	-0.734812	0.13213	-5.56129	2.68e-08	4.71e-07
Fam102a	1686.1	0.6571	0.118175	5.56041	2.69e-08	4.72e-07
Fam111a	7392.7	-0.500066	0.0899322	-5.56047	2.69e-08	4.72e-07
Cep131	2850.74	0.548252	0.0986045	5.56011	2.7e-08	4.72e-07
Rnf112	18.7143	7.27404	1.30944	5.55509	2.77e-08	4.85e-07
Prrc2c	9303.03	-0.533364	0.0960215	-5.55463	2.78e-08	4.86e-07
Ccdc85c	12465.3	0.387961	0.0698583	5.55354	2.8e-08	4.89e-07
Asnsd1	5969.62	-0.4179	0.0752636	-5.55248	2.82e-08	4.91e-07
Desi1	1821.87	-0.632949	0.114125	-5.54609	2.92e-08	5.08e-07
Smc4	10303.7	-0.516009	0.0930392	-5.54615	2.92e-08	5.08e-07
LOC102552640	6831.96	0.601253	0.108428	5.5452	2.94e-08	5.1e-07
Map3k12	1466.4	0.525601	0.0947829	5.54531	2.93e-08	5.1e-07
Actr3	11016.7	-0.744902	0.134343	-5.54476	2.94e-08	5.11e-07
Cpsf2	5188.98	-0.414049	0.0747303	-5.54057	3.01e-08	5.23e-07
LOC100911485	3105.94	-0.49203	0.0888271	-5.53918	3.04e-08	5.26e-07
Cyb5r1	1683.95	0.528193	0.0954229	5.53529	3.11e-08	5.37e-07
Creb5	1063.01	-1.19901	0.216712	-5.53275	3.15e-08	5.45e-07
Dact2	163.639	-3.54021	0.640127	-5.53048	3.19e-08	5.51e-07
Tfeb	3042.11	0.748489	0.135368	5.52929	3.22e-08	5.54e-07
Map2k1	8248.53	-0.536792	0.0970989	-5.5283	3.23e-08	5.57e-07
Atp11c	1966.06	-0.725055	0.131182	-5.52708	3.26e-08	5.6e-07
Hnrnpf	33939.8	-0.289339	0.0523556	-5.52641	3.27e-08	5.62e-07
Prkcg	534.547	1.08324	0.19615	5.5225	3.34e-08	5.74e-07
Amhr2	236.192	3.21804	0.583203	5.51788	3.43e-08	5.89e-07
Snd1	17973	-0.304547	0.0552236	-5.5148	3.49e-08	5.98e-07
Plekhg2	1712.9	0.608176	0.110309	5.51339	3.52e-08	6.03e-07
Slc44a2	6571.3	0.648883	0.117759	5.51024	3.58e-08	6.13e-07
LOC686050	88.8609	2.3084	0.418978	5.5096	3.6e-08	6.14e-07
Gem	398.32	-0.868226	0.157679	-5.50629	3.66e-08	6.25e-07
Slc35e3	4942.16	-0.311906	0.0567001	-5.50099	3.78e-08	6.44e-07
Nit2	1287.21	0.494778	0.0899818	5.49865	3.83e-08	6.52e-07
Hdgfrp2	10975.6	0.363717	0.0661881	5.4952	3.9e-08	6.64e-07
Cth	6438.15	-0.96899	0.176419	-5.49256	3.96e-08	6.73e-07
RGD1309821	676.564	0.64761	0.117957	5.49021	4.01e-08	6.82e-07
Mapre1	10255.3	-0.369376	0.0672913	-5.48921	4.04e-08	6.85e-07
Hsp90b1	58284.3	-0.347555	0.0633384	-5.48728	4.08e-08	6.92e-07
Dcun1d1	1687.4	-0.517981	0.0944331	-5.48516	4.13e-08	6.99e-07
Rfc5	4512.96	-0.399213	0.0728109	-5.48288	4.18e-08	7.08e-07
Myadm	7395.51	-0.565856	0.10327	-5.47936	4.27e-08	7.21e-07
Gpr19	1115.34	-0.546936	0.0998355	-5.47837	4.29e-08	7.24e-07
LOC100909539	2251.55	1.14853	0.209643	5.47849	4.29e-08	7.24e-07
Il33	634.219	-2.34676	0.428469	-5.47708	4.32e-08	7.28e-07
LOC102555063	47.0804	5.63832	1.02983	5.47502	4.37e-08	7.36e-07
Taf4b	735.488	-0.690368	0.126113	-5.47419	4.4e-08	7.39e-07
Dclre1b	1265.65	-0.789734	0.144271	-5.47398	4.4e-08	7.39e-07
Pgf	310.492	1.20103	0.219439	5.47321	4.42e-08	7.41e-07
LOC102556249	126.785	1.67872	0.306765	5.47234	4.44e-08	7.44e-07
Cd55	727.825	-0.715209	0.130704	-5.47197	4.45e-08	7.45e-07
Lmtk3	598.608	1.28003	0.233938	5.47165	4.46e-08	7.46e-07
Cebpd	863.42	-1.06135	0.193979	-5.47146	4.46e-08	7.46e-07
Crip1	1987.73	5.1267	0.93714	5.47058	4.49e-08	7.49e-07
Capn1	6731.82	0.63181	0.115511	5.46969	4.51e-08	7.52e-07
Slc16a11	333.381	1.07115	0.195919	5.4673	4.57e-08	7.61e-07
Manea	1623.27	-0.803556	0.147079	-5.46344	4.67e-08	7.77e-07
LOC690468	771.673	0.820633	0.150221	5.46285	4.69e-08	7.79e-07
Dusp1	8435.26	-0.683465	0.125157	-5.46088	4.74e-08	7.87e-07
Acsm4	438.174	2.63946	0.483397	5.46024	4.75e-08	7.89e-07
Adamts1	1060.96	-1.3878	0.254175	-5.46	4.76e-08	7.89e-07
LOC100911766	3892.51	0.613376	0.112361	5.45898	4.79e-08	7.93e-07
RGD1306148	13460.2	-0.383645	0.0702918	-5.45789	4.82e-08	7.97e-07
Lrrc8c	3100.85	-0.376073	0.0689671	-5.45293	4.95e-08	8.18e-07
Qk	872.458	-1.01075	0.185352	-5.45312	4.95e-08	8.18e-07
Senp5	2370.34	-0.620108	0.113723	-5.4528	4.96e-08	8.18e-07
Gspt1	7958.09	-0.531509	0.0974913	-5.45186	4.98e-08	8.21e-07
Hoxb6	4849.22	0.520273	0.095475	5.44931	5.06e-08	8.32e-07
Ranbp1	25551.7	-0.727604	0.133563	-5.44765	5.1e-08	8.39e-07
Creb1	2747.23	-0.46415	0.0852112	-5.44706	5.12e-08	8.41e-07
Pdcd6ip	13151	-0.528362	0.0970122	-5.44634	5.14e-08	8.44e-07
Tacc2	4280.94	-0.529271	0.097204	-5.44495	5.18e-08	8.5e-07
Pear1	1093.28	1.29908	0.238673	5.44293	5.24e-08	8.58e-07
Spry2	3866.19	-1.18448	0.217619	-5.44289	5.24e-08	8.58e-07
LOC102547700	2619.27	-1.44947	0.266587	-5.43714	5.41e-08	8.85e-07
Lmnb1	10672	-0.393002	0.0723083	-5.43509	5.48e-08	8.95e-07
Maged2	2774.05	0.627072	0.115528	5.42787	5.7e-08	9.31e-07
Ypel2	1715.65	-0.503919	0.0928457	-5.42749	5.72e-08	9.32e-07
Sft2d2	4393.58	0.407956	0.0751697	5.42714	5.73e-08	9.33e-07
Klc4	1302.71	0.552854	0.10195	5.42279	5.87e-08	9.55e-07
Dock9	1791.53	0.587441	0.10834	5.4222	5.89e-08	9.57e-07
Gfm1	2829.86	-0.420121	0.0774855	-5.42193	5.9e-08	9.57e-07
Uhrf1	10511.7	-0.44505	0.0820855	-5.42179	5.9e-08	9.57e-07
Zzz3	3941.13	-0.485929	0.0896387	-5.42098	5.93e-08	9.61e-07
Gas1	85794.9	0.659961	0.121779	5.41932	5.98e-08	9.69e-07
Gtpbp8	656.212	-0.95284	0.175847	-5.41857	6.01e-08	9.72e-07
Pacsin3	1909.58	0.573364	0.105865	5.41597	6.1e-08	9.85e-07
Hexb	7517.88	0.33726	0.062279	5.41531	6.12e-08	9.88e-07
LOC108352345	575.027	-0.928028	0.171378	-5.41509	6.13e-08	9.88e-07
Zmiz1	6981.03	-0.435826	0.080525	-5.41231	6.22e-08	1e-06
Arrdc1	2491.04	0.564204	0.104248	5.41213	6.23e-08	1e-06
Polr2a	10840.4	-0.344422	0.0636452	-5.41159	6.25e-08	1e-06
Cpt2	1118.92	0.652627	0.120645	5.40949	6.32e-08	1.01e-06
Faah	2135.83	0.617778	0.114199	5.40966	6.31e-08	1.01e-06
Senp2	4068.4	-0.604649	0.111987	-5.39928	6.69e-08	1.07e-06
Capza1	9300.24	-0.455592	0.0843858	-5.39892	6.7e-08	1.07e-06
Pold4	1344.21	0.592347	0.109728	5.39833	6.73e-08	1.07e-06
2022-09-11	7156.75	-0.849328	0.157328	-5.39846	6.72e-08	1.07e-06
Xylt1	797.653	-1.39593	0.258577	-5.39851	6.72e-08	1.07e-06
Gsk3b	8409.12	-0.600756	0.111326	-5.39635	6.8e-08	1.09e-06
Galt	1420.13	0.60371	0.111885	5.39579	6.82e-08	1.09e-06
Gprasp2	1807.9	0.566687	0.105027	5.39563	6.83e-08	1.09e-06
Chpf2	3994.56	0.587989	0.108993	5.39473	6.86e-08	1.09e-06
Podxl2	611.349	0.832834	0.154404	5.39386	6.9e-08	1.1e-06
Lrrc56	223.573	1.4761	0.273712	5.39288	6.93e-08	1.1e-06
Fgf11	101.917	1.71501	0.318094	5.39151	6.99e-08	1.11e-06
Mtch2	9417.34	-0.32618	0.0605036	-5.39109	7e-08	1.11e-06
LOC102547461	3920.73	0.590067	0.109458	5.39082	7.01e-08	1.11e-06
Ccng2	1068.49	0.615685	0.114243	5.38925	7.08e-08	1.12e-06
Man1c1	1318.5	0.779638	0.144696	5.38812	7.12e-08	1.13e-06
Abcf2	12743.7	-0.43481	0.0807133	-5.3871	7.16e-08	1.13e-06
Lhx6	316.452	1.45529	0.270268	5.38462	7.26e-08	1.15e-06
LOC685025	2026.21	-0.726021	0.134844	-5.38415	7.28e-08	1.15e-06
Tspan2	1948.14	-0.686233	0.127472	-5.38341	7.31e-08	1.15e-06
Frem1	106.185	2.2762	0.422948	5.38176	7.38e-08	1.16e-06
Ahnak2	7700.3	0.864023	0.160597	5.38009	7.44e-08	1.17e-06
Mb21d2	3160.19	-0.471173	0.0876421	-5.3761	7.61e-08	1.19e-06
Ttk	4752.11	-0.356822	0.0663717	-5.37611	7.61e-08	1.19e-06
Gls2	472.334	0.83166	0.15473	5.37491	7.66e-08	1.2e-06
Fam134a	3668.79	0.499841	0.0930344	5.37265	7.76e-08	1.21e-06
Plekhg1	300.737	1.02945	0.191607	5.37273	7.76e-08	1.21e-06
Donson	1707.72	-0.539741	0.100533	-5.36881	7.93e-08	1.24e-06
Bicd1	940.28	-0.798011	0.1487	-5.36657	8.02e-08	1.25e-06
Nutf2	15153.6	-0.695806	0.129683	-5.36543	8.08e-08	1.26e-06
Angptl4	461.221	1.10635	0.206225	5.36479	8.1e-08	1.26e-06
Sh3gl3	949.221	0.558181	0.10408	5.36302	8.18e-08	1.27e-06
Nckap5l	1968.82	0.471242	0.087893	5.36154	8.25e-08	1.28e-06
Flt1	68.1467	-3.90838	0.729116	-5.36043	8.3e-08	1.29e-06
Map1b	17612	-0.553644	0.103289	-5.36014	8.32e-08	1.29e-06
Ddah2	3551.63	0.637602	0.11901	5.35754	8.44e-08	1.31e-06
Rnf207	171.955	1.46813	0.274078	5.35663	8.48e-08	1.31e-06
Ppp1r15a	6825.79	-0.955008	0.178426	-5.3524	8.68e-08	1.34e-06
Ralgds	913.834	0.725717	0.135655	5.34973	8.81e-08	1.36e-06
Syt13	40.0401	-6.06953	1.13506	-5.34731	8.93e-08	1.38e-06
Rsl24d1	4918.43	-0.642994	0.120273	-5.34612	8.99e-08	1.39e-06
Dus4l	328.098	-0.982724	0.183884	-5.34425	9.08e-08	1.4e-06
Snx9	1806.57	-0.713053	0.133451	-5.34319	9.13e-08	1.41e-06
Sh3bp1	2210.58	0.827095	0.154852	5.34119	9.23e-08	1.42e-06
Ddx59	1471.6	-0.760293	0.142375	-5.34006	9.29e-08	1.43e-06
Ppp4r3a	6255.21	-0.308425	0.057756	-5.34013	9.29e-08	1.43e-06
Mastl	2232.18	-0.778151	0.145797	-5.33722	9.44e-08	1.45e-06
Rtn4rl1	69.0415	3.94224	0.738614	5.33735	9.43e-08	1.45e-06
Top1mt	1115.41	0.653253	0.122515	5.33203	9.71e-08	1.49e-06
Csgalnact1	539.005	0.961433	0.180331	5.3315	9.74e-08	1.49e-06
Zmynd15	528.467	-1.33447	0.250359	-5.33021	9.81e-08	1.5e-06
Csad	1026.31	1.02384	0.192101	5.3297	9.84e-08	1.5e-06
Il1r1	2983.78	-0.476716	0.0894525	-5.32927	9.86e-08	1.51e-06
Tmem255b	19.9973	5.61417	1.05472	5.3229	1.02e-07	1.56e-06
Cfd	132.354	3.05391	0.573997	5.32043	1.04e-07	1.58e-06
Tnrc18	23132	-0.368335	0.0692334	-5.3202	1.04e-07	1.58e-06
Ccdc53	2430.85	0.499879	0.094037	5.31577	1.06e-07	1.62e-06
Gtpbp10	1699.43	-0.575908	0.10835	-5.31524	1.07e-07	1.62e-06
Cops7a	4063.44	-0.347573	0.0654305	-5.3121	1.08e-07	1.65e-06
Enpp1	417.752	1.10948	0.208904	5.31093	1.09e-07	1.65e-06
Loxl3	2444.81	0.488423	0.0919734	5.31048	1.09e-07	1.66e-06
Dnajc3	3714.13	-0.364215	0.0686014	-5.30914	1.1e-07	1.67e-06
Csde1	16773.8	-0.606614	0.114299	-5.30727	1.11e-07	1.68e-06
Zfand3	8491.04	-0.82507	0.155465	-5.30711	1.11e-07	1.68e-06
Wfikkn2	286.386	1.52493	0.287353	5.3068	1.12e-07	1.69e-06
Fam65c	821.049	0.673393	0.126962	5.30391	1.13e-07	1.71e-06
COX3	197784	0.472053	0.0890821	5.29908	1.16e-07	1.75e-06
LOC108348112	6301.39	-0.396683	0.0748781	-5.29771	1.17e-07	1.77e-06
Ttc14	2598.72	-0.550152	0.103914	-5.29433	1.19e-07	1.8e-06
Ca5b	1357.26	-0.585376	0.11059	-5.29318	1.2e-07	1.81e-06
Wwp2	1831.61	-0.586163	0.110739	-5.29321	1.2e-07	1.81e-06
Ipo13	7526.47	0.361856	0.0683693	5.29267	1.21e-07	1.81e-06
Pak1ip1	3329.94	-0.629014	0.118848	-5.29259	1.21e-07	1.81e-06
Tbccd1	1198.8	-0.644547	0.121803	-5.29172	1.21e-07	1.82e-06
RGD1308706	1581.84	-0.532371	0.100624	-5.29069	1.22e-07	1.82e-06
RGD1559904	3201.32	-0.59028	0.111611	-5.2887	1.23e-07	1.84e-06
Tmem201	2784.25	-0.440641	0.0833388	-5.28734	1.24e-07	1.85e-06
Abtb1	851.23	0.749562	0.141809	5.28573	1.25e-07	1.87e-06
Gmeb1	1047.67	-0.554564	0.104914	-5.28588	1.25e-07	1.87e-06
Tcp11	18.5837	5.7745	1.09249	5.28561	1.25e-07	1.87e-06
LOC100912115	2984.53	-0.621619	0.117714	-5.28077	1.29e-07	1.92e-06
LOC103694910	1096.29	-0.617553	0.116965	-5.27981	1.29e-07	1.92e-06
Ints12	1398.46	-0.696918	0.132069	-5.27693	1.31e-07	1.95e-06
Aplp1	7459.31	0.515605	0.0977274	5.27595	1.32e-07	1.96e-06
Dnttip2	4390.38	-0.368693	0.0699024	-5.2744	1.33e-07	1.98e-06
Polr3d	3342.35	-0.779568	0.147852	-5.27263	1.34e-07	1.99e-06
Abhd1	894.396	0.887452	0.168395	5.27005	1.36e-07	2.02e-06
Gpr4	55.013	3.90506	0.741186	5.26867	1.37e-07	2.03e-06
Top2a	20521.2	-0.444761	0.0844148	-5.26876	1.37e-07	2.03e-06
Carmil3	93.1809	1.65364	0.313904	5.26797	1.38e-07	2.04e-06
Aifm2	2167.87	0.609507	0.115754	5.26552	1.4e-07	2.06e-06
Ncapg2	3721.02	-0.50201	0.0953459	-5.26515	1.4e-07	2.07e-06
Casp6	343.508	1.07757	0.204692	5.26436	1.41e-07	2.07e-06
Klhdc8b	989.773	0.990364	0.188143	5.26388	1.41e-07	2.08e-06
Basp1	12395.3	-0.919402	0.174678	-5.26341	1.41e-07	2.08e-06
Psmd8	17281.2	-0.553344	0.105256	-5.2571	1.46e-07	2.15e-06
Kmt5a	15595.8	-0.368977	0.0702257	-5.25416	1.49e-07	2.18e-06
Nup43	2611.09	-0.51447	0.0979351	-5.25317	1.49e-07	2.19e-06
Zbp1	60.611	-3.76264	0.716526	-5.25123	1.51e-07	2.21e-06
Ubap2	10768.3	-0.28599	0.0545224	-5.24537	1.56e-07	2.28e-06
Gli3	2226.05	-0.911443	0.173799	-5.24423	1.57e-07	2.3e-06
Il1rap	681.659	-0.888732	0.16948	-5.24386	1.57e-07	2.3e-06
Slc35d1	988.743	-1.00185	0.191167	-5.24071	1.6e-07	2.34e-06
Fam104b	563.47	-0.827436	0.157932	-5.2392	1.61e-07	2.35e-06
Ythdf3	4758.42	-0.432866	0.0826882	-5.23491	1.65e-07	2.41e-06
Sorbs2	396.152	2.80417	0.5358	5.23361	1.66e-07	2.42e-06
Sdc4	35591.3	-0.311452	0.0595125	-5.23339	1.66e-07	2.42e-06
Ppdpf	3297.07	0.995085	0.190174	5.23249	1.67e-07	2.43e-06
Cmtr1	8692.24	-0.918029	0.175565	-5.229	1.7e-07	2.48e-06
LOC102547619	122.497	2.03289	0.388804	5.22856	1.71e-07	2.48e-06
Ptpru	25.1234	6.0508	1.15775	5.22634	1.73e-07	2.51e-06
CYTB	122174	0.552089	0.105685	5.22393	1.75e-07	2.54e-06
Neto2	1798.42	-0.668123	0.127915	-5.22316	1.76e-07	2.55e-06
Mms22l	4938.72	-0.476282	0.091236	-5.22033	1.79e-07	2.58e-06
Psmd5	5248.06	-0.376522	0.0721581	-5.21802	1.81e-07	2.61e-06
Creld1	6041.13	0.41781	0.0800776	5.21757	1.81e-07	2.62e-06
Nup133	6662.73	-0.576157	0.110508	-5.21369	1.85e-07	2.67e-06
Acy3	630.827	1.48896	0.285625	5.21301	1.86e-07	2.68e-06
Ifrd2	5246.17	-0.411272	0.0789282	-5.21071	1.88e-07	2.71e-06
Abhd14a	2014.2	0.510734	0.0981565	5.20326	1.96e-07	2.81e-06
Cobll1	4131.96	-0.508828	0.0977909	-5.20322	1.96e-07	2.81e-06
Edem2	2147.63	0.964312	0.185326	5.20333	1.96e-07	2.81e-06
Maz	9637.56	-0.473796	0.0910608	-5.20307	1.96e-07	2.81e-06
RGD1563072	677.859	0.797752	0.153329	5.20289	1.96e-07	2.81e-06
Glb1	6741.04	0.44097	0.0847773	5.20151	1.98e-07	2.83e-06
Alg3	3779.01	-0.716946	0.137847	-5.20102	1.98e-07	2.83e-06
Epor	145.374	1.31806	0.253421	5.20107	1.98e-07	2.83e-06
Tef	2281.59	0.596738	0.114751	5.20028	1.99e-07	2.84e-06
Cd276	5085.49	0.510163	0.0981165	5.19957	2e-07	2.85e-06
Lrrc37a	34.6739	3.02878	0.582524	5.19941	2e-07	2.85e-06
Armcx2	7328.12	-0.309154	0.0594739	-5.19815	2.01e-07	2.87e-06
Impa2	1854.68	0.805568	0.154979	5.1979	2.02e-07	2.87e-06
Eif2s1	10699.5	-0.292781	0.0563312	-5.1975	2.02e-07	2.87e-06
Pomgnt1	7033.43	-0.422934	0.0814115	-5.19502	2.05e-07	2.91e-06
Tjp2	16016.2	-0.350123	0.0674022	-5.19453	2.05e-07	2.92e-06
ND1	71222.9	0.779031	0.150029	5.19255	2.07e-07	2.94e-06
B4galt5	3433.47	0.426332	0.0821455	5.18996	2.1e-07	2.98e-06
Rwdd2b	1023.51	-0.492693	0.0949867	-5.18697	2.14e-07	3.03e-06
Ndufv3	5725.64	0.641928	0.123778	5.18611	2.15e-07	3.04e-06
Atp1a1	37394.8	-0.464655	0.089609	-5.18536	2.16e-07	3.05e-06
Gmfg	1122.93	0.724421	0.139786	5.18235	2.19e-07	3.1e-06
Zfp185	1239.91	0.83876	0.16188	5.18137	2.2e-07	3.11e-06
Ext2	11204.9	0.372619	0.0720036	5.175	2.28e-07	3.22e-06
Slc29a3	1546.89	0.590864	0.114273	5.17065	2.33e-07	3.29e-06
Tmem121	1031.1	0.951865	0.184086	5.17077	2.33e-07	3.29e-06
Ptgs1	156.785	-2.08664	0.403627	-5.16971	2.34e-07	3.3e-06
Syne1	3812.82	-0.580303	0.112267	-5.16897	2.35e-07	3.31e-06
Rbm15b	3039.28	-0.4731	0.0915953	-5.16511	2.4e-07	3.37e-06
RGD1565002	2149.93	0.471591	0.0913042	5.16505	2.4e-07	3.37e-06
Coa7	1307.51	-0.445203	0.0862277	-5.1631	2.43e-07	3.41e-06
Hal	102.577	-2.71038	0.525015	-5.16248	2.44e-07	3.41e-06
Kctd10	9166.73	-0.346459	0.0671356	-5.16059	2.46e-07	3.44e-06
Xylb	4347.35	0.345388	0.0669282	5.16057	2.46e-07	3.44e-06
Gip	75.5267	1.97858	0.383728	5.15619	2.52e-07	3.52e-06
LOC102556623	599.019	0.612563	0.118834	5.15477	2.54e-07	3.55e-06
Nbn	2315.29	-0.530199	0.102866	-5.15427	2.55e-07	3.55e-06
Capn8	49.1617	3.99347	0.774971	5.15306	2.56e-07	3.57e-06
Usp36	3880.79	-0.582511	0.113063	-5.15208	2.58e-07	3.59e-06
Metrn	1056.52	0.614538	0.119345	5.14927	2.62e-07	3.64e-06
Cd82	5195.69	0.617856	0.12003	5.14749	2.64e-07	3.67e-06
LOC108348298	3230.63	-0.414933	0.0806672	-5.14377	2.69e-07	3.74e-06
Unc119	1549.11	0.647773	0.125951	5.14306	2.7e-07	3.75e-06
Gas2l3	1668.73	-0.842941	0.163935	-5.14192	2.72e-07	3.77e-06
Stard10	1434.26	1.07219	0.208543	5.14137	2.73e-07	3.78e-06
Cib2	442.412	1.24913	0.242966	5.14116	2.73e-07	3.78e-06
Trip13	3694.78	-0.405731	0.078972	-5.13766	2.78e-07	3.85e-06
Nol10	3232.85	-0.395246	0.0769661	-5.13533	2.82e-07	3.89e-06
Serbp1	33689.4	-0.364292	0.0709701	-5.13304	2.85e-07	3.94e-06
Abhd14b	4267.2	0.510907	0.0995836	5.13044	2.89e-07	3.99e-06
Rhbdd1	1742.23	-0.74141	0.144516	-5.13029	2.89e-07	3.99e-06
Dusp28	398.268	0.801219	0.15639	5.12321	3e-07	4.14e-06
Ift43	1100.64	0.631165	0.123207	5.1228	3.01e-07	4.15e-06
LOC102549107	224.626	1.56488	0.305551	5.1215	3.03e-07	4.17e-06
Eps8l2	1967.54	0.755238	0.147501	5.12022	3.05e-07	4.19e-06
Hoxd4	1090.97	0.599771	0.11714	5.12012	3.05e-07	4.19e-06
Zak	2033.18	-0.495431	0.0967639	-5.12	3.06e-07	4.19e-06
Tmem256	1725.01	0.573403	0.112011	5.11919	3.07e-07	4.21e-06
Mybl1	706.592	-0.746367	0.145836	-5.11784	3.09e-07	4.23e-06
Ece2	158.758	1.27499	0.249223	5.11588	3.12e-07	4.28e-06
F3	9928.49	-0.429388	0.0839441	-5.11517	3.13e-07	4.29e-06
Arv1	2553.07	-0.662901	0.129607	-5.11469	3.14e-07	4.29e-06
Rdh14	666.535	-1.29912	0.253991	-5.11482	3.14e-07	4.29e-06
Coq10b	1353.66	-0.545193	0.10662	-5.11341	3.16e-07	4.32e-06
LOC108351515	87.7327	2.11627	0.413938	5.11253	3.18e-07	4.33e-06
Rad51c	1066.3	-0.539771	0.10558	-5.11241	3.18e-07	4.33e-06
Tmem98	12712.2	0.455726	0.0891653	5.11103	3.2e-07	4.36e-06
Scp2	4833.67	0.471212	0.0922393	5.10859	3.25e-07	4.41e-06
Mcm8	1061.42	-0.629971	0.123322	-5.10833	3.25e-07	4.42e-06
Igsf3	6051.01	0.797441	0.156321	5.1013	3.37e-07	4.58e-06
Mt1	4728.82	-1.20062	0.235415	-5.10001	3.4e-07	4.61e-06
Pafah1b3	2529.38	0.566456	0.111089	5.0991	3.41e-07	4.63e-06
Mdc1	1380.77	-0.763992	0.149838	-5.09879	3.42e-07	4.63e-06
LOC103693936	16.4887	6.91513	1.35661	5.09735	3.44e-07	4.66e-06
Tnc	1778.37	-1.46985	0.288379	-5.09692	3.45e-07	4.67e-06
Fn1	70283.2	-0.499829	0.0980692	-5.0967	3.46e-07	4.67e-06
Ticrr	2220.2	-0.540988	0.106171	-5.09542	3.48e-07	4.69e-06
Zfp703	710.814	1.13196	0.222147	5.09556	3.48e-07	4.69e-06
Bloc1s3	1364.18	0.582734	0.114375	5.09493	3.49e-07	4.7e-06
Mtmr12	3172.01	-0.612841	0.120296	-5.09446	3.5e-07	4.71e-06
Diaph3	3701	-0.408809	0.0802605	-5.09353	3.51e-07	4.72e-06
Lin28b	214.657	1.3218	0.259491	5.09383	3.51e-07	4.72e-06
Nagpa	1258.23	0.550913	0.108158	5.09361	3.51e-07	4.72e-06
Paqr6	5294.92	0.363876	0.071447	5.09295	3.53e-07	4.73e-06
Axl	7355.07	-1.10045	0.216166	-5.09074	3.57e-07	4.78e-06
LOC682402	22450.3	-0.554673	0.108974	-5.08994	3.58e-07	4.8e-06
Hltf	3394.14	-0.415481	0.0816811	-5.08662	3.65e-07	4.88e-06
Llgl2	1448.56	0.884019	0.173843	5.08516	3.67e-07	4.92e-06
Lrsam1	1835.84	0.587691	0.115635	5.08229	3.73e-07	4.99e-06
Gaa	9971.93	0.415858	0.0818507	5.08069	3.76e-07	5.02e-06
Eif5	17066.2	-0.334133	0.0657801	-5.07955	3.78e-07	5.05e-06
Grik5	6299.47	0.57456	0.113197	5.07575	3.86e-07	5.15e-06
Rel	272.036	-0.861362	0.169736	-5.07471	3.88e-07	5.17e-06
Msra	113.855	-1.28032	0.252344	-5.07372	3.9e-07	5.2e-06
Slc31a1	2465.23	-0.583179	0.114954	-5.07316	3.91e-07	5.21e-06
Lrrc71	105.39	2.29706	0.453019	5.07057	3.97e-07	5.27e-06
Cdk6	3254.56	-0.798355	0.157491	-5.06921	3.99e-07	5.3e-06
Phf3	4075.52	-0.450223	0.0888162	-5.06916	4e-07	5.3e-06
Rin2	715.641	-0.760008	0.149946	-5.06856	4.01e-07	5.32e-06
Adamtsl5	4582.78	0.600768	0.118535	5.06827	4.01e-07	5.32e-06
Samd10	688.361	0.834029	0.164641	5.06573	4.07e-07	5.39e-06
Fam35a	662.387	-0.640511	0.126453	-5.06521	4.08e-07	5.4e-06
Tdrkh	573.875	0.879981	0.173849	5.06175	4.15e-07	5.49e-06
Pwp2	4852.07	-0.452365	0.0893925	-5.06043	4.18e-07	5.53e-06
Rhebl1	432.942	0.697491	0.137869	5.05907	4.21e-07	5.56e-06
Lin9	919.652	-0.780319	0.15425	-5.05878	4.22e-07	5.57e-06
Gstm1	2827.62	0.481654	0.0952427	5.05712	4.26e-07	5.61e-06
Prdx5	7476.4	0.417757	0.0826108	5.05693	4.26e-07	5.61e-06
Card14	1244.34	0.732483	0.144914	5.0546	4.31e-07	5.67e-06
Sbk1	402.295	1.05254	0.208232	5.05467	4.31e-07	5.67e-06
Akap9	5042.19	-0.441092	0.0872702	-5.05433	4.32e-07	5.68e-06
Atf6	6966.63	-0.455644	0.0901628	-5.05356	4.34e-07	5.69e-06
Ap3b2	859.006	0.981801	0.194369	5.05123	4.39e-07	5.76e-06
Kctd5	3076.84	-0.534209	0.105772	-5.05056	4.41e-07	5.77e-06
Tspan9	2073.16	0.896456	0.177518	5.04993	4.42e-07	5.79e-06
Tm4sf19	182.5	-1.1874	0.235225	-5.04794	4.47e-07	5.85e-06
Lcn2	109.235	1.73222	0.343175	5.04761	4.47e-07	5.85e-06
LOC102556093	1228.32	0.593636	0.117609	5.04753	4.48e-07	5.85e-06
C1galt1	3470.44	-0.481204	0.095357	-5.04635	4.5e-07	5.88e-06
LOC100912282	1030.72	0.663454	0.131529	5.04415	4.56e-07	5.94e-06
Snx27	7233.53	-0.449356	0.0891022	-5.04315	4.58e-07	5.97e-06
Trmt10a	1977.87	-0.664606	0.131795	-5.04273	4.59e-07	5.98e-06
Ikbke	1451.66	0.640645	0.127051	5.04241	4.6e-07	5.98e-06
Necap1	3163.23	-0.478313	0.0948687	-5.04183	4.61e-07	6e-06
Card19	3468.03	0.389482	0.0772706	5.04049	4.64e-07	6.03e-06
Ptgds	54.9353	3.71028	0.736171	5.03997	4.66e-07	6.05e-06
Nsun2	10533	-0.50633	0.1005	-5.03808	4.7e-07	6.1e-06
H6pd	3184.8	0.502572	0.0998156	5.035	4.78e-07	6.2e-06
Clpx	3377.66	-0.487675	0.0969112	-5.03218	4.85e-07	6.28e-06
Sox4	6489.75	-0.667664	0.132677	-5.03226	4.85e-07	6.28e-06
LOC103690156	1249.38	0.707365	0.140589	5.03143	4.87e-07	6.3e-06
C1r	13193.6	-0.695186	0.138228	-5.02928	4.92e-07	6.36e-06
C1s	4635.98	-0.55224	0.109816	-5.02879	4.94e-07	6.38e-06
Utp18	3595.23	-0.393296	0.0782118	-5.0286	4.94e-07	6.38e-06
RGD1560784	15.6008	6.68998	1.33116	5.02569	5.02e-07	6.47e-06
Fcgr3a	192.646	-1.96955	0.392085	-5.02326	5.08e-07	6.55e-06
Baz1a	3210.63	-0.525215	0.104573	-5.02245	5.1e-07	6.57e-06
Cyld	1613.63	-0.773137	0.153958	-5.02175	5.12e-07	6.59e-06
LOC100361025	4020.91	-0.424362	0.0845157	-5.0211	5.14e-07	6.61e-06
Dbf4	2048.72	-0.475955	0.0947956	-5.02086	5.14e-07	6.61e-06
Polr1b	2776.87	-0.654536	0.130391	-5.01977	5.17e-07	6.64e-06
Hif1a	6909.5	-0.415527	0.0827867	-5.01925	5.19e-07	6.65e-06
Ndufb10	4545.91	0.610739	0.121678	5.01929	5.19e-07	6.65e-06
Aldh18a1	12478.9	-0.663727	0.132283	-5.01749	5.24e-07	6.7e-06
Gusb	12927.5	0.596301	0.11886	5.01684	5.25e-07	6.72e-06
Acsl4	7516.56	-0.476046	0.0949244	-5.01499	5.3e-07	6.78e-06
Esyt1	6663.98	0.316294	0.0630699	5.01497	5.3e-07	6.78e-06
Adam33	6574.46	0.618233	0.123319	5.0133	5.35e-07	6.83e-06
Ddias	1447.15	-0.479767	0.0957008	-5.0132	5.35e-07	6.83e-06
Ablim3	81.0542	3.49529	0.697335	5.01235	5.38e-07	6.85e-06
Itgb1	92971	-0.747183	0.149111	-5.01091	5.42e-07	6.9e-06
Rnf183	130.763	2.30923	0.460946	5.00976	5.45e-07	6.94e-06
Zdhhc13	1476.36	-0.610147	0.121831	-5.00813	5.5e-07	6.99e-06
Mrto4	6080.38	-0.383273	0.0766073	-5.00308	5.64e-07	7.17e-06
Rab30	2335.62	-0.693901	0.138694	-5.0031	5.64e-07	7.17e-06
Cnbp	30572.3	-0.358388	0.0716475	-5.00211	5.67e-07	7.2e-06
LOC102553099	1259.16	-0.636085	0.127184	-5.00129	5.69e-07	7.22e-06
Ppwd1	2091.23	-0.485919	0.0972072	-4.9988	5.77e-07	7.31e-06
LOC100912181	518.557	0.682626	0.136589	4.99766	5.8e-07	7.35e-06
Nppb	167.333	-2.7324	0.546868	-4.99646	5.84e-07	7.39e-06
Rdm1	1339.36	0.516193	0.103322	4.99596	5.85e-07	7.4e-06
Snn	1919.58	0.520385	0.104164	4.99585	5.86e-07	7.4e-06
Rrn3	4239.59	-0.461736	0.0924317	-4.99543	5.87e-07	7.41e-06
LOC100365773	26.3654	5.28083	1.05745	4.99392	5.92e-07	7.46e-06
Dnajb12	4289.84	-0.346099	0.0693341	-4.99176	5.98e-07	7.54e-06
Sacs	3116.36	-0.68112	0.136662	-4.98398	6.23e-07	7.84e-06
Ets1	2808.66	-0.540446	0.108498	-4.98118	6.32e-07	7.95e-06
Cebpe	51.3397	4.35617	0.874985	4.97857	6.41e-07	8.06e-06
Exoc3l4	667.843	-1.04254	0.20942	-4.97822	6.42e-07	8.06e-06
Kif19	530.006	1.27863	0.256949	4.97622	6.48e-07	8.14e-06
Uap1	2010.2	-0.609964	0.122647	-4.97332	6.58e-07	8.26e-06
Fbxo44	85.5162	4.24833	0.854758	4.97021	6.69e-07	8.39e-06
Pfkp	3464.8	0.40301	0.0810881	4.97002	6.69e-07	8.39e-06
Tfap2a	1748.52	-0.612054	0.12316	-4.96959	6.71e-07	8.4e-06
Mak16	3350.48	-0.363519	0.0731695	-4.96818	6.76e-07	8.45e-06
Polh	2151.62	-0.7731	0.15564	-4.96722	6.79e-07	8.49e-06
Pinlyp	218.761	1.74737	0.351802	4.9669	6.8e-07	8.5e-06
Man2b1	18635.2	0.359434	0.0723968	4.96478	6.88e-07	8.58e-06
Arhgef28	1116.01	0.560312	0.112898	4.96298	6.94e-07	8.66e-06
Klc3	649.461	0.979405	0.197434	4.96067	7.02e-07	8.75e-06
Nr1d2	1411.77	-0.607317	0.122481	-4.95844	7.11e-07	8.84e-06
Zfp638	3851.5	-0.506241	0.102095	-4.95851	7.1e-07	8.84e-06
Armcx3	2519.99	-0.454027	0.091622	-4.95543	7.22e-07	8.97e-06
Tspan5	7796.39	0.390801	0.0788669	4.9552	7.23e-07	8.98e-06
Pagr1	3369.77	0.790254	0.159489	4.9549	7.24e-07	8.99e-06
A2m	33.474	4.62425	0.933596	4.95315	7.3e-07	9.06e-06
Ptgr1	828.171	0.869044	0.175512	4.95147	7.37e-07	9.13e-06
Scaf4	2628.38	-0.556709	0.112439	-4.95121	7.38e-07	9.14e-06
Brca2	1407.22	-0.669505	0.135257	-4.94987	7.43e-07	9.19e-06
Aif1l	3297.26	0.840381	0.169845	4.94794	7.5e-07	9.28e-06
Camk1	5039.75	0.374721	0.0757413	4.94738	7.52e-07	9.3e-06
Pkm	238253	-0.330545	0.0668316	-4.94595	7.58e-07	9.36e-06
Def8	3403.59	-0.382347	0.0773266	-4.94457	7.63e-07	9.42e-06
Cdh18	525.794	0.755059	0.152719	4.9441	7.65e-07	9.43e-06
Yy1	2494.82	-0.715241	0.144754	-4.94109	7.77e-07	9.57e-06
Stag1	2841.02	-0.51163	0.103576	-4.93964	7.83e-07	9.64e-06
Ogn	36.8372	3.10208	0.628085	4.93895	7.85e-07	9.66e-06
Senp1	2590.04	-0.3913	0.0792289	-4.93886	7.86e-07	9.66e-06
Psmd2	59829.3	-0.476315	0.0964881	-4.93652	7.95e-07	9.77e-06
Zfp692	1805.54	0.548657	0.111142	4.93655	7.95e-07	9.77e-06
Abtb2	174.536	-1.30664	0.264793	-4.93458	8.03e-07	9.86e-06
Minpp1	6288.85	-0.411373	0.083371	-4.93425	8.05e-07	9.87e-06
Uba52	47824.2	0.373774	0.0757608	4.93361	8.07e-07	9.89e-06
Rrp15	4098.43	-0.386809	0.0784304	-4.93188	8.14e-07	9.97e-06
Trmt6	2877.85	-0.426584	0.0865154	-4.93073	8.19e-07	1e-05
Ybx3	19548.3	-0.502121	0.101886	-4.92827	8.3e-07	1.01e-05
Ube3c	8871.72	-0.337976	0.0686238	-4.92505	8.43e-07	1.03e-05
Hoxc6	2128.8	0.482946	0.0981026	4.92286	8.53e-07	1.04e-05
Slc7a6os	3482.37	-0.485983	0.098745	-4.9216	8.58e-07	1.05e-05
Capn2	9692.74	0.276527	0.0562075	4.91976	8.67e-07	1.06e-05
Slc35e1	3510.95	-0.460803	0.0936779	-4.91901	8.7e-07	1.06e-05
Fam60a	1795.65	-0.569727	0.115879	-4.91659	8.81e-07	1.07e-05
Stam2	1157.09	-0.560403	0.113981	-4.91663	8.8e-07	1.07e-05
Ino80d	3075.25	-0.504652	0.102689	-4.91437	8.91e-07	1.08e-05
RGD1560010	1109.29	-0.557728	0.113489	-4.91436	8.91e-07	1.08e-05
Tmem150a	673.636	1.37455	0.279753	4.91344	8.95e-07	1.09e-05
Pip5k1a	5784.41	-0.896771	0.182582	-4.9116	9.03e-07	1.1e-05
Zfp295	1984.19	-0.686028	0.139676	-4.91155	9.04e-07	1.1e-05
Nhlrc2	2529.71	-0.576006	0.117285	-4.91118	9.05e-07	1.1e-05
Pla2g12a	1229.6	0.555512	0.113153	4.90938	9.14e-07	1.11e-05
Tgfb1	7769.14	0.658008	0.134077	4.90768	9.22e-07	1.11e-05
Jund	39129.7	-0.920901	0.18766	-4.90729	9.23e-07	1.12e-05
LOC108348069	2235.79	-0.661963	0.135007	-4.90317	9.43e-07	1.14e-05
Mybl2	12600.6	-0.427736	0.0872576	-4.90199	9.49e-07	1.14e-05
Tex30	6992.79	0.423521	0.0863985	4.90195	9.49e-07	1.14e-05
Sptbn2	176.06	1.1207	0.228658	4.90119	9.53e-07	1.15e-05
Cers1	572.871	0.949988	0.193894	4.89951	9.61e-07	1.16e-05
Aagab	4155.69	-0.601227	0.122733	-4.89864	9.65e-07	1.16e-05
B4gat1	1415.69	0.447795	0.091463	4.89591	9.78e-07	1.18e-05
Dusp15	76.7614	3.66045	0.74774	4.89535	9.81e-07	1.18e-05
Pzp	57.6557	1.79619	0.367061	4.89345	9.91e-07	1.19e-05
Alkbh7	831.399	0.776661	0.1588	4.89082	1e-06	1.2e-05
NEWGENE_1305243	1447.88	-1.29425	0.264626	-4.89086	1e-06	1.2e-05
Dpf1	1941.95	0.652344	0.133397	4.89025	1.01e-06	1.21e-05
LOC102550366	192.937	-0.892464	0.182512	-4.88991	1.01e-06	1.21e-05
LOC100910944	2245.61	0.679315	0.138939	4.88929	1.01e-06	1.21e-05
Tmem160	4615.88	0.654166	0.133896	4.88562	1.03e-06	1.23e-05
LOC100911660	1124.69	-0.679898	0.139171	-4.88535	1.03e-06	1.23e-05
Camta1	253.162	0.913579	0.187037	4.88448	1.04e-06	1.24e-05
LOC691658	3199.61	0.523426	0.107171	4.88401	1.04e-06	1.24e-05
LOC103694823	138.101	1.15992	0.237526	4.88332	1.04e-06	1.24e-05
Plcb3	6283.68	0.312332	0.0640103	4.8794	1.06e-06	1.27e-05
Pgam1	108428	-0.909616	0.186426	-4.87924	1.06e-06	1.27e-05
Bcam	109.94	3.27002	0.670215	4.87905	1.07e-06	1.27e-05
Pim3	4855.42	-1.19309	0.244587	-4.87797	1.07e-06	1.27e-05
Rrp1b	3391.16	-0.326849	0.0670389	-4.87552	1.09e-06	1.29e-05
LOC100912566	592.185	0.718492	0.147387	4.87487	1.09e-06	1.29e-05
Rdx	7644.23	-0.386812	0.0794018	-4.87157	1.11e-06	1.31e-05
Tyw5	939.624	-0.543858	0.111636	-4.8717	1.11e-06	1.31e-05
Rnf44	5151.98	-0.374621	0.0769128	-4.87072	1.11e-06	1.32e-05
Noc3l	1421.4	-0.765825	0.157281	-4.86917	1.12e-06	1.33e-05
Hsd17b12	4799.41	-0.419238	0.0861668	-4.86542	1.14e-06	1.35e-05
Celf1	12071.9	-0.303711	0.0624835	-4.86066	1.17e-06	1.38e-05
LOC100151767	1754.66	-0.640007	0.131667	-4.86079	1.17e-06	1.38e-05
Whsc1l1	5501.72	-0.354344	0.0729172	-4.85954	1.18e-06	1.39e-05
Usp1	7423.08	-0.420951	0.0866311	-4.85912	1.18e-06	1.39e-05
LOC102554082	58.508	3.44519	0.709376	4.85664	1.19e-06	1.41e-05
Rps6ka3	4339.99	-0.466544	0.096099	-4.85482	1.2e-06	1.42e-05
Zwilch	3528.7	-0.92962	0.191536	-4.85351	1.21e-06	1.43e-05
Bmi1	4332.68	-0.380918	0.07851	-4.85183	1.22e-06	1.44e-05
Tbc1d9	1021.56	-0.626655	0.129177	-4.85115	1.23e-06	1.44e-05
Phactr1	82.3376	1.72182	0.354967	4.85065	1.23e-06	1.45e-05
Clstn1	17279.9	0.406445	0.0838303	4.84843	1.24e-06	1.46e-05
Ctgf	4124.16	-2.46082	0.507859	-4.84548	1.26e-06	1.48e-05
Rbpj	4593.83	-0.416324	0.0859309	-4.84486	1.27e-06	1.48e-05
Pum3	6106.57	-0.329567	0.0680284	-4.84455	1.27e-06	1.49e-05
Nlrp1a	639.51	1.11493	0.230181	4.8437	1.27e-06	1.49e-05
LOC680835	4944.02	0.470486	0.0971582	4.84247	1.28e-06	1.5e-05
Ift172	2071.63	0.450146	0.0929649	4.8421	1.28e-06	1.5e-05
Arl15	772.036	-0.502505	0.103799	-4.84115	1.29e-06	1.51e-05
Ccdc9	3984.13	0.435618	0.0899894	4.84077	1.29e-06	1.51e-05
Pnpla7	1550.64	0.496342	0.102544	4.84029	1.3e-06	1.51e-05
Romo1	2287.88	0.68204	0.140949	4.83893	1.31e-06	1.52e-05
Npm3	3962.5	-0.785962	0.162431	-4.83876	1.31e-06	1.52e-05
Got1	11937.6	-0.957264	0.197852	-4.83829	1.31e-06	1.52e-05
Ppp1r12b	1774.33	0.672637	0.139031	4.83805	1.31e-06	1.52e-05
Abcg3	276.925	1.06247	0.219635	4.83743	1.32e-06	1.53e-05
Cdc45	4905.08	-0.634106	0.131117	-4.83619	1.32e-06	1.54e-05
Cul5	5002.92	-0.399943	0.0827402	-4.83372	1.34e-06	1.55e-05
Tst	385.924	1.92479	0.398542	4.82958	1.37e-06	1.59e-05
Alg10	1324.03	-1.00705	0.20854	-4.82905	1.37e-06	1.59e-05
Ppa1	9900.7	-0.343579	0.0711774	-4.82708	1.39e-06	1.6e-05
Nectin4	74.8074	-3.36503	0.697409	-4.82505	1.4e-06	1.62e-05
PVR	3814.55	-1.10286	0.22857	-4.82503	1.4e-06	1.62e-05
Gtpbp4	2271.08	-0.568521	0.117842	-4.82442	1.4e-06	1.62e-05
Leng8	9495.24	0.341569	0.0707992	4.82447	1.4e-06	1.62e-05
Mapk6	5312.46	-0.894259	0.185438	-4.82242	1.42e-06	1.64e-05
B4galt2	1113.18	0.534613	0.110867	4.82209	1.42e-06	1.64e-05
Utp6	5340.63	-0.481902	0.0999687	-4.82053	1.43e-06	1.65e-05
Crlf1	71.8017	1.82596	0.379009	4.81772	1.45e-06	1.67e-05
Ubiad1	2244.73	-0.734245	0.152409	-4.8176	1.45e-06	1.67e-05
Mettl16	2259.76	-0.657879	0.136574	-4.81702	1.46e-06	1.68e-05
Ankrd17	10085	-0.383394	0.0796037	-4.81629	1.46e-06	1.68e-05
Mbnl3	15601.4	-0.557008	0.115661	-4.81586	1.47e-06	1.68e-05
Slc16a14	582.566	0.75399	0.156567	4.81577	1.47e-06	1.68e-05
Ube2d2	3270.29	-0.371122	0.0770812	-4.81469	1.47e-06	1.69e-05
Shc3	10.0657	6.76555	1.40538	4.81404	1.48e-06	1.7e-05
Wdr4	3621	-0.529869	0.110094	-4.81289	1.49e-06	1.7e-05
Med15	7769.74	-0.431594	0.0896777	-4.81272	1.49e-06	1.7e-05
Med13	2751.12	-0.841903	0.175019	-4.81035	1.51e-06	1.72e-05
Col4a2	42782.8	-0.626999	0.130371	-4.80935	1.51e-06	1.73e-05
Stambpl1	1250.66	-0.542482	0.112803	-4.8091	1.52e-06	1.73e-05
Foxk2	5114.73	-0.499675	0.103906	-4.80889	1.52e-06	1.73e-05
Tab2	4694.3	-0.583529	0.121413	-4.80615	1.54e-06	1.75e-05
Filip1	101.605	1.56835	0.326342	4.80585	1.54e-06	1.76e-05
Klf3	3291.9	-0.464286	0.096645	-4.80404	1.55e-06	1.77e-05
Fzd1	660.584	-0.712824	0.148391	-4.8037	1.56e-06	1.77e-05
Olfml2b	585.761	0.925319	0.192664	4.80275	1.57e-06	1.78e-05
Pdpk1	3572.49	-0.475359	0.0989802	-4.80257	1.57e-06	1.78e-05
Pmm1	7922.75	0.425433	0.0886026	4.80159	1.57e-06	1.79e-05
Utp20	5944.62	-0.388305	0.0808924	-4.80027	1.58e-06	1.8e-05
Amfr	13136.9	-0.396753	0.0826837	-4.79844	1.6e-06	1.81e-05
Nsmaf	3620.05	0.360421	0.0751134	4.79835	1.6e-06	1.81e-05
Smtn	7337.73	-0.541116	0.112777	-4.79813	1.6e-06	1.81e-05
Nox1	72.9996	-5.18626	1.08106	-4.79737	1.61e-06	1.82e-05
Meis2	3909.94	0.33755	0.0703868	4.79564	1.62e-06	1.83e-05
Htatip2	5290.14	0.34863	0.0727328	4.7933	1.64e-06	1.85e-05
LOC108348085	1376.06	0.444456	0.0927649	4.79121	1.66e-06	1.87e-05
Snrpg	6953.24	0.533707	0.111392	4.79127	1.66e-06	1.87e-05
Olfml1	77.4774	4.7354	0.988399	4.79098	1.66e-06	1.87e-05
Nsmf	1936.47	0.909686	0.189914	4.78998	1.67e-06	1.88e-05
Nol8	2764.35	-0.662338	0.138282	-4.78977	1.67e-06	1.88e-05
Pde4b	181.164	-1.23166	0.257187	-4.78898	1.68e-06	1.89e-05
LOC100911534	662.003	-1.293	0.270053	-4.78796	1.68e-06	1.9e-05
Ppid	6758.12	-0.381965	0.0797956	-4.7868	1.69e-06	1.91e-05
Prmt1	15992.9	-0.365199	0.0763074	-4.78589	1.7e-06	1.91e-05
Prr36	596.387	0.619959	0.129678	4.78077	1.75e-06	1.96e-05
LOC108351961	2052.27	0.511603	0.107108	4.77651	1.78e-06	2e-05
Rcan1	2931.21	-0.668152	0.139925	-4.77506	1.8e-06	2.01e-05
Itpka	118.829	2.19006	0.458791	4.77354	1.81e-06	2.03e-05
Mast2	8405.16	-0.353475	0.0740909	-4.77083	1.83e-06	2.05e-05
Atl3	3546.86	-0.701622	0.147081	-4.77031	1.84e-06	2.06e-05
Shoc2	1330.01	-1.14421	0.239854	-4.77043	1.84e-06	2.06e-05
LOC103691114	127.244	1.17389	0.246125	4.76951	1.85e-06	2.06e-05
Glis2	2896.04	1.03729	0.217538	4.76829	1.86e-06	2.08e-05
Rubcn	3872.26	-0.422672	0.0886449	-4.76815	1.86e-06	2.08e-05
Emp1	7869.5	-0.603266	0.126691	-4.76172	1.92e-06	2.14e-05
Ddx25	1213.29	0.694499	0.145864	4.76129	1.92e-06	2.14e-05
Prkra	3550.65	0.540356	0.113525	4.75977	1.94e-06	2.16e-05
Asf1a	5081.57	-0.33766	0.0709428	-4.75961	1.94e-06	2.16e-05
Cdca5	2373.79	-0.347333	0.0729879	-4.75878	1.95e-06	2.17e-05
Zfp394	735.248	0.517561	0.10876	4.75874	1.95e-06	2.17e-05
Pdzd8	3340.74	-0.616792	0.12963	-4.7581	1.95e-06	2.17e-05
Fbxo18	7488.05	0.294239	0.0618679	4.75592	1.98e-06	2.19e-05
Gatsl3	600.188	0.712952	0.14995	4.7546	1.99e-06	2.21e-05
LOC103689978	2110.59	-0.593825	0.124954	-4.75235	2.01e-06	2.23e-05
Rnaseh2a	9590.84	0.347584	0.0731507	4.75161	2.02e-06	2.24e-05
Abcg3l1	292.55	1.19968	0.25269	4.74763	2.06e-06	2.28e-05
LOC102547634	10.3092	6.81747	1.43627	4.74666	2.07e-06	2.29e-05
Fam3d	327.565	2.34513	0.494385	4.74354	2.1e-06	2.32e-05
Psme3	10371.3	-0.468466	0.0987652	-4.74323	2.1e-06	2.32e-05
Psd	125.203	3.33212	0.702662	4.74214	2.11e-06	2.34e-05
Focad	2422.21	0.333841	0.070407	4.74158	2.12e-06	2.34e-05
Mgat4d	346.995	0.915942	0.193278	4.73899	2.15e-06	2.37e-05
Poglut1	8443.51	-0.568963	0.12011	-4.737	2.17e-06	2.39e-05
Sncaip	1179.59	-0.448715	0.0947471	-4.73592	2.18e-06	2.4e-05
Tbc1d4	597.399	0.960233	0.202772	4.73554	2.18e-06	2.4e-05
Ppp4r2	6220.48	-0.5507	0.116295	-4.73536	2.19e-06	2.41e-05
Limd1	3340.29	-0.537328	0.113484	-4.73485	2.19e-06	2.41e-05
Ampd2	6737.05	-0.445838	0.0941685	-4.73446	2.2e-06	2.41e-05
Mre11a	1783.91	-0.518747	0.109567	-4.73452	2.2e-06	2.41e-05
Sec24a	1843	-0.521518	0.110161	-4.73416	2.2e-06	2.41e-05
Dse	5311	-0.344942	0.0728793	-4.73305	2.21e-06	2.42e-05
LOC103690033	1803.5	-0.902602	0.190786	-4.73097	2.23e-06	2.45e-05
Fbxl2	386.306	2.56665	0.542913	4.72755	2.27e-06	2.49e-05
Tmem178a	1581.24	-0.89627	0.189622	-4.7266	2.28e-06	2.5e-05
Tmem18	565.223	-0.981296	0.207635	-4.72606	2.29e-06	2.5e-05
Stam	2479.27	-0.538672	0.114001	-4.72518	2.3e-06	2.51e-05
Tlr2	31.3551	-3.29653	0.697951	-4.72316	2.32e-06	2.54e-05
Rnf4	13317.6	-0.274987	0.0582247	-4.72285	2.33e-06	2.54e-05
Sec13	6706.82	-0.300489	0.063623	-4.72296	2.32e-06	2.54e-05
ND2	75229.4	0.733661	0.155382	4.72166	2.34e-06	2.55e-05
LOC100364335	7715.53	-0.72855	0.154324	-4.72091	2.35e-06	2.56e-05
Kcnd1	797.949	0.710194	0.15052	4.71827	2.38e-06	2.59e-05
Laptm4b	10823.5	0.605753	0.128393	4.71795	2.38e-06	2.59e-05
Adamts10	3587.59	0.606531	0.128613	4.71593	2.41e-06	2.62e-05
Tcte1	41.6226	3.47528	0.737446	4.71259	2.45e-06	2.66e-05
Ecm1	3695.93	0.458487	0.0973125	4.71149	2.46e-06	2.67e-05
Dusp8	758.316	-1.00831	0.214048	-4.7107	2.47e-06	2.68e-05
Rcan3	364.815	0.68236	0.144875	4.71	2.48e-06	2.68e-05
Sertad2	3402.9	-0.517335	0.109838	-4.70998	2.48e-06	2.68e-05
Thg1l	1938.9	-0.590143	0.125362	-4.70752	2.51e-06	2.72e-05
Kyat1	1674.61	0.479092	0.101821	4.70523	2.54e-06	2.74e-05
Gpr137	1026.23	0.548856	0.116696	4.70331	2.56e-06	2.77e-05
Rars	12391.4	-0.39766	0.0845675	-4.70228	2.57e-06	2.78e-05
Pik3c2a	3400.39	-0.530503	0.11296	-4.69637	2.65e-06	2.86e-05
Ccnj	767.9	-1.00763	0.214564	-4.69619	2.65e-06	2.86e-05
LOC100911545	38.7942	4.28697	0.912984	4.69556	2.66e-06	2.87e-05
LOC100911370	488.6	-0.744835	0.158679	-4.69398	2.68e-06	2.89e-05
Mthfsd	861.054	-0.897312	0.191406	-4.68801	2.76e-06	2.97e-05
Kif20b	6033.59	-0.356728	0.0761023	-4.68748	2.77e-06	2.98e-05
Rrp8	775.631	-0.81534	0.173988	-4.68617	2.78e-06	2.99e-05
Pnpt1	2668.67	-0.727561	0.155269	-4.6858	2.79e-06	3e-05
Atxn7l3b	5995.25	-0.405742	0.0866145	-4.68446	2.81e-06	3.02e-05
Sema3f	9938.36	0.591137	0.126225	4.6832	2.82e-06	3.03e-05
Adamts5	1231.08	-0.817556	0.17466	-4.68084	2.86e-06	3.07e-05
Trip10	5150.47	0.555763	0.118768	4.67941	2.88e-06	3.09e-05
Angptl8	298.365	-1.43207	0.306137	-4.67787	2.9e-06	3.11e-05
Gm2a	12025.8	-0.710398	0.151868	-4.67773	2.9e-06	3.11e-05
Ankfy1	7441.92	-0.353843	0.0756584	-4.67686	2.91e-06	3.12e-05
Ogfod1	727.755	-0.887031	0.189687	-4.6763	2.92e-06	3.12e-05
Xpc	1647.46	0.475381	0.101697	4.67449	2.95e-06	3.15e-05
Nfatc4	258.581	1.44029	0.308212	4.67304	2.97e-06	3.17e-05
Epb41l4a	2668.62	0.627236	0.13426	4.67179	2.99e-06	3.19e-05
Adam15	6705.79	0.614719	0.131602	4.67105	3e-06	3.2e-05
Orc6	2832.9	-0.476775	0.102084	-4.6704	3.01e-06	3.21e-05
Fam98c	2193.35	0.539473	0.115524	4.6698	3.01e-06	3.21e-05
Ngrn	3596.88	-0.299134	0.0640646	-4.66926	3.02e-06	3.22e-05
Mau2	5915.31	0.325908	0.069816	4.6681	3.04e-06	3.23e-05
Uba2	12786.4	-0.460095	0.0985645	-4.66796	3.04e-06	3.24e-05
Dgat1	3109.07	0.370535	0.0794174	4.66567	3.08e-06	3.27e-05
Dnah17	159.312	1.27896	0.274157	4.66507	3.09e-06	3.28e-05
Cdk2ap1	20574.1	-0.406884	0.087253	-4.66327	3.11e-06	3.3e-05
Tango6	1718.12	-0.487589	0.104695	-4.65722	3.21e-06	3.4e-05
Pla2g16	2442.48	0.433535	0.0931006	4.65662	3.21e-06	3.41e-05
Rint1	1839.74	-0.34347	0.0737798	-4.65533	3.23e-06	3.43e-05
Ripk2	3863.71	-0.806464	0.17329	-4.65384	3.26e-06	3.45e-05
LOC103690019	2139.49	-0.545512	0.117258	-4.65225	3.28e-06	3.47e-05
Acot2	1631.35	-0.881272	0.189436	-4.65209	3.29e-06	3.47e-05
Larp7	4903.66	-0.415115	0.0892775	-4.64972	3.32e-06	3.51e-05
Raph1	1899.28	-0.510838	0.109898	-4.64827	3.35e-06	3.53e-05
Ckap5	12249.7	-0.368544	0.0793089	-4.64694	3.37e-06	3.56e-05
Pggt1b	1698.13	-0.685737	0.147598	-4.64598	3.38e-06	3.57e-05
Cdc42ep5	1064.3	0.493627	0.106277	4.64472	3.41e-06	3.59e-05
Ssfa2	3733.11	-0.696287	0.149948	-4.64351	3.43e-06	3.61e-05
Cog4	3352.07	-0.40775	0.0878316	-4.64241	3.44e-06	3.63e-05
Doc2a	175.413	1.1089	0.239243	4.63502	3.57e-06	3.75e-05
Tecpr1	2167	0.452499	0.0976479	4.63398	3.59e-06	3.77e-05
LOC108348175	1347.66	-0.583112	0.125873	-4.63255	3.61e-06	3.8e-05
Usp16	2907.6	-0.503766	0.108758	-4.632	3.62e-06	3.8e-05
LOC103690016	397.445	1.02396	0.221088	4.63147	3.63e-06	3.81e-05
Sv2a	5801.6	0.417752	0.0902074	4.63102	3.64e-06	3.82e-05
Ier2	7823.43	-0.516599	0.111574	-4.63011	3.65e-06	3.83e-05
Rcbtb2	971.091	0.594085	0.128382	4.62747	3.7e-06	3.88e-05
Ccdc8	546.068	0.915226	0.197837	4.62615	3.73e-06	3.9e-05
Pa2g4	13903.6	-0.315024	0.0681186	-4.62465	3.75e-06	3.93e-05
Dixdc1	850.66	0.585703	0.126666	4.62399	3.76e-06	3.94e-05
LOC102554967	85.4818	-1.5447	0.334165	-4.62257	3.79e-06	3.96e-05
Prdx6	14237.9	-0.592395	0.128172	-4.62189	3.8e-06	3.97e-05
Cped1	190.723	1.42343	0.307986	4.62174	3.81e-06	3.97e-05
Wisp1	1466.65	-0.888855	0.19234	-4.62128	3.81e-06	3.98e-05
Nrf1	3382.3	-0.294165	0.0636681	-4.62029	3.83e-06	3.99e-05
Il20rb	856.622	1.16698	0.252615	4.61959	3.85e-06	4e-05
LOC100910056	643.444	-0.814386	0.1763	-4.61933	3.85e-06	4.01e-05
Ttll1	940.765	0.625839	0.13555	4.61704	3.89e-06	4.05e-05
Cep170	3969.4	-0.370413	0.0803248	-4.61144	4e-06	4.16e-05
Mgst3	533.95	1.22673	0.266026	4.61133	4e-06	4.16e-05
Nid2	6812.96	0.476008	0.103277	4.60902	4.05e-06	4.2e-05
Vegfb	5917.21	0.389592	0.0845441	4.60815	4.06e-06	4.22e-05
Cops2	8314.58	-0.279291	0.0606351	-4.60609	4.1e-06	4.25e-05
Epb4.1l5	659.655	-0.867051	0.188244	-4.606	4.1e-06	4.25e-05
Suz12	7220.23	-0.452665	0.0983373	-4.60319	4.16e-06	4.31e-05
Phldb2	6898.74	-0.920991	0.200121	-4.60217	4.18e-06	4.33e-05
Sfpq	17704.6	-0.458963	0.0997558	-4.60087	4.21e-06	4.35e-05
Rtcb	9157.15	-0.262345	0.0571022	-4.5943	4.34e-06	4.49e-05
Ndufa8	7681.08	0.525009	0.114293	4.59354	4.36e-06	4.5e-05
RGD1311595	1915.89	-0.502653	0.109424	-4.59364	4.36e-06	4.5e-05
Tmx2	2954.28	-0.74452	0.162165	-4.59113	4.41e-06	4.55e-05
Tmco1	4079.52	-0.338476	0.073753	-4.58932	4.45e-06	4.59e-05
Ptpn9	9842.86	-0.395692	0.0862536	-4.58754	4.49e-06	4.62e-05
Bcl7b	3432.28	-0.620218	0.135209	-4.5871	4.49e-06	4.63e-05
Sgk1	1823.79	-1.1103	0.242129	-4.58557	4.53e-06	4.66e-05
LOC685152	7138.63	-0.376189	0.0820472	-4.58504	4.54e-06	4.67e-05
Rapgef6	1416	-0.643815	0.140439	-4.58431	4.55e-06	4.68e-05
Gnb5	433.633	0.659949	0.14403	4.58202	4.61e-06	4.73e-05
Igsf23	49.6199	1.96644	0.429316	4.5804	4.64e-06	4.77e-05
Eif3a	23860.1	-0.594315	0.129783	-4.57928	4.67e-06	4.79e-05
Asxl2	2624.76	-0.494934	0.108092	-4.57883	4.68e-06	4.79e-05
Cep350	1502.55	-0.860227	0.187874	-4.57876	4.68e-06	4.79e-05
Ramp2	1589.2	0.582081	0.127145	4.57807	4.69e-06	4.81e-05
Sh2d4a	1937.71	0.741547	0.16202	4.57688	4.72e-06	4.83e-05
Exoc8	752.275	-1.1065	0.241767	-4.5767	4.72e-06	4.83e-05
Gabbr1	4305.8	0.312192	0.068242	4.57478	4.77e-06	4.87e-05
Dmrt2	3795.96	-1.81324	0.396376	-4.57455	4.77e-06	4.88e-05
Sfi1	2315.97	0.580577	0.126934	4.57384	4.79e-06	4.88e-05
Tmed2	15520.5	-0.274578	0.0600313	-4.57391	4.79e-06	4.88e-05
Usp14	7920.58	-0.282567	0.0617796	-4.5738	4.79e-06	4.88e-05
LOC102555989	75.8956	2.09198	0.457399	4.57365	4.79e-06	4.89e-05
Zmynd19	3061.08	-0.563792	0.12328	-4.57325	4.8e-06	4.89e-05
Gsg2	1776.62	-0.390421	0.0853864	-4.57241	4.82e-06	4.91e-05
Nptx1	696.193	0.620313	0.135701	4.57117	4.85e-06	4.93e-05
Hivep3	387.49	-0.976862	0.213717	-4.57082	4.86e-06	4.94e-05
Tulp4	3608.66	-0.740843	0.162103	-4.57019	4.87e-06	4.95e-05
Nek6	7108.59	-0.361383	0.0790911	-4.5692	4.9e-06	4.97e-05
Abhd2	1527.89	-0.739087	0.161782	-4.5684	4.91e-06	4.99e-05
RGD1311084	42.7525	3.32545	0.727946	4.56826	4.92e-06	4.99e-05
Paip1	5941.69	-0.389715	0.0853324	-4.56702	4.95e-06	5.01e-05
Hectd1	9475.98	-0.354677	0.0776662	-4.56669	4.95e-06	5.02e-05
Thap12	3229.49	-0.379907	0.0831889	-4.5668	4.95e-06	5.02e-05
Gas6	44253.6	0.707076	0.154867	4.5657	4.98e-06	5.04e-05
Bysl	5367.99	-0.341607	0.0748227	-4.56556	4.98e-06	5.04e-05
ND6	7958.3	0.993551	0.217665	4.5646	5e-06	5.06e-05
Ccdc126	807.518	-0.526333	0.115349	-4.56296	5.04e-06	5.09e-05
Chd1	5572.64	-0.430254	0.0942952	-4.56284	5.05e-06	5.09e-05
Mfsd2a	1452.36	-0.56957	0.124866	-4.56145	5.08e-06	5.12e-05
Pld2	1388.66	0.678954	0.148842	4.56157	5.08e-06	5.12e-05
Ranbp10	4381.42	-0.488785	0.107189	-4.56001	5.12e-06	5.15e-05
Dld	9400.87	-0.456109	0.10006	-4.55836	5.16e-06	5.19e-05
Lyrm1	393.428	-1.06425	0.233483	-4.55814	5.16e-06	5.19e-05
Bcl6	950.197	-0.711818	0.156188	-4.55745	5.18e-06	5.2e-05
Mylk3	191.009	1.64325	0.360566	4.55742	5.18e-06	5.2e-05
Usp44	103.281	-1.21914	0.267575	-4.55627	5.21e-06	5.23e-05
Tceal1	533.268	0.691996	0.151886	4.55603	5.21e-06	5.23e-05
Mtap	9465.65	-0.277895	0.0610051	-4.55527	5.23e-06	5.25e-05
Pnp	18909.9	-0.487576	0.107047	-4.55476	5.24e-06	5.26e-05
Ttll12	7855.47	-0.432033	0.0949018	-4.55242	5.3e-06	5.31e-05
LOC108348044	678.339	-0.627509	0.138023	-4.5464	5.46e-06	5.47e-05
LOC501110	175.356	1.22024	0.26861	4.54282	5.55e-06	5.56e-05
Nek8	316.137	0.769607	0.169422	4.54254	5.56e-06	5.56e-05
Zfp462	3387.63	-0.467105	0.102842	-4.54197	5.57e-06	5.57e-05
Galr2	273.357	0.898574	0.197871	4.54121	5.59e-06	5.59e-05
Med13l	6647.78	-0.427197	0.0940855	-4.54052	5.61e-06	5.6e-05
Camk2b	517.903	0.747561	0.164696	4.53903	5.65e-06	5.64e-05
Vopp1	1544.36	0.618716	0.136307	4.53913	5.65e-06	5.64e-05
Tcea1	5130.72	-0.325536	0.0717273	-4.53853	5.66e-06	5.65e-05
Krba1	1646.39	0.619917	0.136593	4.53841	5.67e-06	5.65e-05
Sgsm3	2623.32	0.367821	0.0810536	4.538	5.68e-06	5.65e-05
Polr3b	3134.06	-0.430963	0.0949999	-4.53646	5.72e-06	5.69e-05
Hdac7	10647.6	0.485703	0.107083	4.53575	5.74e-06	5.71e-05
Hspa4l	4355.65	-0.878467	0.193682	-4.53561	5.74e-06	5.71e-05
Mob1b	1287.21	-0.833232	0.183802	-4.5333	5.81e-06	5.77e-05
Iffo1	1351.48	0.705082	0.15559	4.53165	5.85e-06	5.81e-05
Usp29	197.538	-1.13431	0.250338	-4.53111	5.87e-06	5.82e-05
Ogdhl	725.621	0.626515	0.13832	4.52945	5.91e-06	5.86e-05
Otud6b	2653.61	-0.478071	0.105604	-4.52702	5.98e-06	5.93e-05
LOC102546816	38.8444	3.54312	0.782745	4.52653	6e-06	5.94e-05
Phyh	2086.06	0.775116	0.171272	4.52564	6.02e-06	5.96e-05
Krr1	2498.24	-0.359319	0.0794001	-4.52542	6.03e-06	5.96e-05
Inf2	9494.94	0.597143	0.132026	4.5229	6.1e-06	6.03e-05
Galnt11	934.908	0.639541	0.141433	4.52188	6.13e-06	6.05e-05
Msln	37909.3	0.284073	0.0628627	4.51895	6.21e-06	6.14e-05
Otud4	11308.2	-0.449302	0.0994323	-4.51867	6.22e-06	6.14e-05
Lamc2	404.186	-1.04294	0.230817	-4.51849	6.23e-06	6.14e-05
Ccdc186	1979.24	-0.720306	0.15942	-4.5183	6.23e-06	6.14e-05
Kansl2	3535.94	-0.453379	0.100354	-4.51778	6.25e-06	6.15e-05
Dlx3	459.589	-2.22567	0.492754	-4.51681	6.28e-06	6.18e-05
Cadm1	5528.81	-0.391286	0.0866338	-4.51656	6.29e-06	6.18e-05
Prodh1	87.8798	1.69159	0.374597	4.51576	6.31e-06	6.2e-05
Aatk	37.0642	3.38898	0.75063	4.51484	6.34e-06	6.23e-05
Lsg1	4721.64	-0.499196	0.110573	-4.51462	6.34e-06	6.23e-05
Wasl	3472.83	-0.310398	0.0687927	-4.51208	6.42e-06	6.3e-05
Slc38a3	42.9052	4.26491	0.945379	4.51132	6.44e-06	6.32e-05
Rnf122	807.075	0.675152	0.149678	4.51069	6.46e-06	6.33e-05
Hykk	424.3	1.32894	0.294679	4.50979	6.49e-06	6.36e-05
Muc15	40.4481	-2.12956	0.472369	-4.50825	6.54e-06	6.4e-05
Dapk3	9923.35	0.431103	0.0957141	4.50407	6.67e-06	6.52e-05
Smim14	3209.74	-0.616478	0.136894	-4.50333	6.69e-06	6.54e-05
Dnhd1	546.817	-0.597324	0.132662	-4.5026	6.71e-06	6.56e-05
Deaf1	3725.64	0.454771	0.101026	4.50152	6.75e-06	6.59e-05
Phlda2	129.531	1.54506	0.343321	4.50032	6.78e-06	6.62e-05
Klhdc2	6782.5	-0.409057	0.0909041	-4.49988	6.8e-06	6.63e-05
Hyal1	391.767	1.11454	0.247744	4.49876	6.84e-06	6.67e-05
Abhd3	385.296	0.895569	0.199168	4.49655	6.91e-06	6.73e-05
Xbp1	4714.1	-0.355768	0.0791595	-4.49433	6.98e-06	6.8e-05
Eif3b	28501.7	-0.389952	0.0867711	-4.49402	6.99e-06	6.8e-05
Id2	4507.98	-0.82452	0.183513	-4.49298	7.02e-06	6.83e-05
Hes6	3523.04	0.627331	0.139639	4.49252	7.04e-06	6.84e-05
Prrt1	1040.32	1.02523	0.228203	4.49264	7.03e-06	6.84e-05
Tas1r1	349.484	0.959374	0.213597	4.49152	7.07e-06	6.87e-05
Atp10a	539.061	-0.709822	0.158043	-4.49131	7.08e-06	6.87e-05
Zbtb20	463.979	-1.19233	0.265485	-4.49114	7.08e-06	6.87e-05
Mif4gd	1626.03	0.437347	0.0974229	4.48916	7.15e-06	6.93e-05
LOC683674	5750.78	-0.347596	0.0774361	-4.48882	7.16e-06	6.94e-05
Arhgap9	280.159	-1.68059	0.374553	-4.48691	7.23e-06	7e-05
Irs2	3420.25	-0.708858	0.158057	-4.48484	7.3e-06	7.06e-05
Glb1l2	252.96	-0.776276	0.173144	-4.48342	7.35e-06	7.1e-05
Arhgap8	351.944	0.686346	0.153164	4.48111	7.43e-06	7.17e-05
Asap1	1049.97	-0.847641	0.18916	-4.48108	7.43e-06	7.17e-05
Cers4	209.821	5.90117	1.31687	4.48121	7.42e-06	7.17e-05
Folr1	348.383	2.46779	0.550726	4.48097	7.43e-06	7.17e-05
LOC100909847	449.122	0.745959	0.166487	4.48058	7.44e-06	7.18e-05
Tmf1	3603.93	-0.550525	0.12289	-4.47983	7.47e-06	7.2e-05
Tpm4	12335.1	-0.986619	0.220287	-4.47879	7.51e-06	7.23e-05
Abhd17c	4794.38	-0.363054	0.0810913	-4.47709	7.57e-06	7.28e-05
Gfod2	1040.02	-0.563263	0.125807	-4.47719	7.56e-06	7.28e-05
Usp25	2154.64	-0.599204	0.133836	-4.47715	7.56e-06	7.28e-05
Wdr89	447.953	-0.942863	0.210633	-4.47633	7.59e-06	7.3e-05
Ly6l	58.6925	4.40371	0.984794	4.47171	7.76e-06	7.45e-05
Txnl1	10029.5	-0.254924	0.0570118	-4.47142	7.77e-06	7.46e-05
Nrip1	987.563	-0.654196	0.146398	-4.46861	7.87e-06	7.55e-05
Smpd4	6036.85	-0.515083	0.115285	-4.4679	7.9e-06	7.57e-05
RGD1309104	2702.71	-0.397144	0.0888937	-4.46763	7.91e-06	7.58e-05
Hmgb2	14958.9	-0.239642	0.053644	-4.46726	7.92e-06	7.59e-05
Dnttip1	3432.62	0.399464	0.0894345	4.46655	7.95e-06	7.61e-05
Maml2	1149.54	-0.584511	0.130893	-4.46556	7.99e-06	7.64e-05
Il2rb	16.0436	5.23332	1.1723	4.46413	8.04e-06	7.69e-05
Cmtm7	7406.26	-0.319146	0.0715269	-4.4619	8.12e-06	7.76e-05
Hexdc	1022.19	0.584935	0.13111	4.4614	8.14e-06	7.78e-05
Mpp1	6543.55	0.772676	0.173199	4.4612	8.15e-06	7.78e-05
LOC108348055	639.586	0.838712	0.188023	4.4607	8.17e-06	7.79e-05
Mrps10	817.153	-0.57183	0.128205	-4.46028	8.19e-06	7.8e-05
Ifitm6	36.4658	2.71732	0.609409	4.45894	8.24e-06	7.85e-05
Mib2	7592.55	0.389318	0.0873321	4.4579	8.28e-06	7.88e-05
Atp6v1h	4397.31	-0.270777	0.0607459	-4.45754	8.29e-06	7.89e-05
Ttc39b	1078.35	-0.904442	0.202946	-4.45657	8.33e-06	7.92e-05
Mybpc2	77.1311	3.19705	0.717422	4.4563	8.34e-06	7.93e-05
Fam76a	2489.1	-0.448025	0.100568	-4.45495	8.39e-06	7.97e-05
Bzw1	17121.4	-0.300438	0.0674509	-4.45417	8.42e-06	8e-05
Fbxl16	99.3362	1.58171	0.355225	4.4527	8.48e-06	8.05e-05
Nutm1	522.702	-1.43863	0.323212	-4.45103	8.55e-06	8.11e-05
Plcl1	970.991	0.713783	0.160442	4.44885	8.63e-06	8.18e-05
LOC100910848	1119.82	-0.705168	0.158531	-4.44814	8.66e-06	8.21e-05
Rab3c	11.5622	6.49629	1.46113	4.44606	8.75e-06	8.28e-05
Gatad2a	11084.9	-0.391099	0.0880001	-4.44431	8.82e-06	8.34e-05
Chuk	2870.96	-0.84166	0.189455	-4.44254	8.89e-06	8.41e-05
Calr	110081	-0.29899	0.0673052	-4.44229	8.9e-06	8.41e-05
Kctd3	2779.27	-0.315299	0.0709786	-4.44218	8.91e-06	8.41e-05
Uqcr11	5984.79	0.527883	0.118853	4.44149	8.93e-06	8.44e-05
Lrp5	4232.69	0.513731	0.11569	4.44058	8.97e-06	8.47e-05
Coro1b	24686.6	0.275778	0.062126	4.43901	9.04e-06	8.52e-05
Acp1	2589.99	-0.432284	0.0973862	-4.43887	9.04e-06	8.52e-05
Cox10	1519.35	-0.530505	0.119537	-4.438	9.08e-06	8.55e-05
Nop56	11621.1	-0.382262	0.0861382	-4.43777	9.09e-06	8.56e-05
Chst2	946.438	0.688019	0.155071	4.43681	9.13e-06	8.59e-05
Eif3j	4899.92	-0.291312	0.0656841	-4.43504	9.21e-06	8.66e-05
Gstm3	1990.97	-0.794093	0.17906	-4.43479	9.22e-06	8.66e-05
Trim68	37.8727	4.24307	0.956889	4.43423	9.24e-06	8.68e-05
Mitf	479.386	-0.773221	0.174389	-4.4339	9.25e-06	8.69e-05
Arhgap5	3409.01	-0.563158	0.127039	-4.43296	9.29e-06	8.72e-05
Sik2	2943.31	-0.36904	0.0833127	-4.42958	9.44e-06	8.85e-05
Nup35	3265.09	-0.430757	0.0973034	-4.42695	9.56e-06	8.96e-05
Srp54a	4734.18	-0.336291	0.0759679	-4.42676	9.57e-06	8.96e-05
Epdr1	3522.25	-0.439021	0.0991874	-4.42618	9.59e-06	8.98e-05
Cdc42bpg	1561.22	0.634109	0.143313	4.42466	9.66e-06	9.04e-05
Spg11	2424.94	-0.412176	0.0931647	-4.42416	9.68e-06	9.05e-05
Rpl7l1	15822.5	-0.321057	0.0726052	-4.42196	9.78e-06	9.14e-05
Scrn3	728.205	-0.442761	0.100179	-4.41968	9.88e-06	9.23e-05
Abcb1a	274.429	-1.58669	0.359099	-4.41853	9.94e-06	9.28e-05
Hmg20b	5928.56	0.317224	0.0718102	4.41754	9.98e-06	9.32e-05
Dlk2	100.603	1.88314	0.426338	4.417	1e-05	9.33e-05
Lamb1	22635.4	-0.609914	0.138096	-4.4166	1e-05	9.35e-05
Adck5	2384.21	0.437436	0.0990544	4.41612	1e-05	9.36e-05
RGD1561113	1674.78	0.43926	0.0994978	4.41477	1.01e-05	9.41e-05
Rbfa	2009.75	0.363364	0.0823109	4.41453	1.01e-05	9.42e-05
Grk5	1350.58	-0.675888	0.15316	-4.41297	1.02e-05	9.48e-05
Tmed8	1445.72	0.542523	0.122977	4.41157	1.03e-05	9.54e-05
Lmf2	5177.93	0.477432	0.108228	4.41135	1.03e-05	9.54e-05
Wdr77	3198.8	-0.578615	0.131201	-4.41013	1.03e-05	9.59e-05
Zfp639	1605.72	-0.510625	0.115809	-4.40919	1.04e-05	9.63e-05
Dgcr2	1871.77	-0.83172	0.188656	-4.40865	1.04e-05	9.64e-05
Nup160	3647.12	-0.564664	0.128082	-4.4086	1.04e-05	9.64e-05
Dusp18	1466.9	0.52185	0.118417	4.40686	1.05e-05	9.72e-05
Ccser2	3246.98	-0.527354	0.119716	-4.40506	1.06e-05	9.79e-05
Dnai2	122.713	6.30969	1.43243	4.40489	1.06e-05	9.79e-05
Tceb3	3130.3	-0.634764	0.144146	-4.40361	1.06e-05	9.85e-05
Fgfr2	587.961	0.540377	0.12283	4.39938	1.09e-05	0.000100344
Alg2	2395.96	-0.352638	0.0801624	-4.39905	1.09e-05	0.000100444
Rundc3a	397.887	0.892824	0.202978	4.39862	1.09e-05	0.000100589
Kif26b	1627.81	1.44938	0.329524	4.39841	1.09e-05	0.000100627
Ddx54	7122.75	-0.381292	0.0866983	-4.39792	1.09e-05	0.000100801
Aimp1	6210.38	-0.27501	0.0625452	-4.39699	1.1e-05	0.000101123
Utp15	3520.84	-0.340088	0.0773452	-4.39702	1.1e-05	0.000101123
Ccdc107	2025.77	0.611102	0.138987	4.39682	1.1e-05	0.000101142
Slc19a2	1021.83	1.08206	0.246256	4.39405	1.11e-05	0.000102386
Uqcrb	2639.75	0.592897	0.135012	4.39143	1.13e-05	0.00010357
Gin1	640.258	-0.675199	0.153769	-4.39099	1.13e-05	0.000103723
Tmem151b	66.3592	4.13075	0.941137	4.3891	1.14e-05	0.000104569
Caskin2	3142.58	0.495008	0.112882	4.38517	1.16e-05	0.000106417
E2f8	2201.42	-0.450599	0.10278	-4.38411	1.16e-05	0.000106819
LOC501116	2647.89	-1.29636	0.295691	-4.38418	1.16e-05	0.000106819
Nudt14	1405.56	0.611526	0.139539	4.38248	1.17e-05	0.000107562
Yeats2	8422.11	-0.515707	0.117694	-4.38176	1.18e-05	0.000107844
Yipf5	5752.69	-0.363353	0.0829257	-4.38167	1.18e-05	0.000107844
LOC100911798	6069	-0.350086	0.0799375	-4.3795	1.19e-05	0.000108865
Cpox	4799.93	0.523928	0.119642	4.37914	1.19e-05	0.000108983
Akr7a2	4154.52	0.573561	0.131036	4.37712	1.2e-05	0.000109941
Afap1	2172.33	-1.04086	0.237829	-4.37652	1.21e-05	0.000110123
Ehd3	2705.99	-0.359763	0.0822013	-4.37661	1.21e-05	0.000110123
Sod2	4325.05	-0.499231	0.114113	-4.37488	1.21e-05	0.000110892
Hif1an	1100.06	-0.838415	0.191656	-4.37459	1.22e-05	0.000110919
Swap70	3159.65	-0.485709	0.111027	-4.37469	1.22e-05	0.000110919
Mrps33	2602.02	0.408648	0.0934246	4.3741	1.22e-05	0.000111109
Nat14	556.797	0.647499	0.148038	4.37386	1.22e-05	0.00011117
Slain2	4236.53	-0.306532	0.0700897	-4.37342	1.22e-05	0.000111283
Tfb1m	708.216	-0.549426	0.125629	-4.3734	1.22e-05	0.000111283
Rnd2	1495.39	0.538821	0.123261	4.37138	1.23e-05	0.000112256
Olr1	1047.93	-1.33781	0.306062	-4.37105	1.24e-05	0.000112362
Rin1	727.41	-0.648383	0.148343	-4.37083	1.24e-05	0.000112415
LOC103694321	106.668	-1.18436	0.270987	-4.37052	1.24e-05	0.000112512
Eaf1	3197.72	-0.83444	0.190972	-4.36944	1.25e-05	0.000113011
Phpt1	5090.51	0.438092	0.100294	4.36808	1.25e-05	0.000113653
Sars	45915.2	-0.520854	0.119263	-4.36725	1.26e-05	0.000114025
Ddx18	4914.84	-0.612296	0.140231	-4.36635	1.26e-05	0.000114432
Acsm1	204.956	1.14188	0.26157	4.36549	1.27e-05	0.000114824
Atg3	5848.91	-0.314487	0.072053	-4.36467	1.27e-05	0.000115193
LOC680432	335.353	-0.76335	0.174916	-4.36411	1.28e-05	0.000115364
Nynrin	2022.13	0.885132	0.20282	4.36414	1.28e-05	0.000115364
Rbm19	2881.9	-0.567105	0.129972	-4.36329	1.28e-05	0.000115732
Ankrd13b	4963.98	0.38727	0.0887602	4.36311	1.28e-05	0.000115766
Gdi2	19792	-0.25341	0.0581897	-4.35489	1.33e-05	0.000120132
Kcne2	335.035	1.08498	0.249157	4.35462	1.33e-05	0.000120213
Tmem158	420.147	-0.784872	0.180257	-4.35419	1.34e-05	0.000120382
Hspa9	23531.1	-0.670964	0.154147	-4.35276	1.34e-05	0.00012104
Tnfaip3	450.556	-1.62665	0.373696	-4.35287	1.34e-05	0.00012104
Tfe3	3084.99	-0.508696	0.116879	-4.35234	1.35e-05	0.000121208
Ift46	3173.11	0.519043	0.119332	4.34957	1.36e-05	0.00012262
Vamp2	3633.35	0.512911	0.117921	4.34961	1.36e-05	0.00012262
Taf13	3222.59	-0.539313	0.124005	-4.34914	1.37e-05	0.000122794
Ppp2r2a	6503.8	-0.280819	0.0645742	-4.34877	1.37e-05	0.000122931
Bmt2	434.932	-0.836455	0.192538	-4.34435	1.4e-05	0.000125365
Tfrc	28310.4	-0.801625	0.18454	-4.3439	1.4e-05	0.000125554
Lat2	56.7813	-1.79435	0.413193	-4.34266	1.41e-05	0.000126177
Tmem50b	1836.51	0.832074	0.191608	4.34258	1.41e-05	0.000126177
Pomk	2737.29	0.467707	0.107709	4.34234	1.41e-05	0.000126247
Pigq	1277.28	0.396806	0.0914425	4.3394	1.43e-05	0.000127878
Efna3	204.215	1.05145	0.242329	4.33894	1.43e-05	0.000128078
Nudt8	419.97	0.91077	0.209941	4.33822	1.44e-05	0.00012843
Plekha3	1400.6	-0.734079	0.169236	-4.33761	1.44e-05	0.00012872
Tor1aip1	3117.98	-0.417842	0.096335	-4.33738	1.44e-05	0.000128782
Ckap4	16395.2	-0.379415	0.0874788	-4.33722	1.44e-05	0.000128809
Pttg1ip	8404.35	0.349554	0.0806179	4.33593	1.45e-05	0.000129494
Exosc10	6449.88	-0.327634	0.0755708	-4.33546	1.45e-05	0.000129707
Ube4b	9930.48	-0.297824	0.0687208	-4.33382	1.47e-05	0.000130603
Etv6	1081	-0.875203	0.201965	-4.33343	1.47e-05	0.000130701
Grb14	872.902	1.21375	0.28009	4.33342	1.47e-05	0.000130701
Wdr81	2590.5	0.588326	0.135806	4.3321	1.48e-05	0.000131422
Atp6ap2	1843.54	-0.841527	0.194273	-4.33166	1.48e-05	0.000131612
Slc35b1	5493.43	-0.318933	0.0736399	-4.33098	1.48e-05	0.000131951
Hsd17b8	1447.18	0.567656	0.13109	4.33027	1.49e-05	0.000132307
Prr15l	11.3783	6.17191	1.42545	4.32981	1.49e-05	0.000132509
Adcy6	3946.45	0.590234	0.136369	4.3282	1.5e-05	0.000133409
Pdk3	4688.04	-0.387513	0.0895576	-4.32696	1.51e-05	0.000134029
Plk1	10199.3	-0.261173	0.0603597	-4.32695	1.51e-05	0.000134029
Rnasel	148.117	1.76262	0.407392	4.3266	1.51e-05	0.000134167
ND4	37723	0.742906	0.17174	4.32575	1.52e-05	0.000134616
Rraga	4826.92	-0.331884	0.0767396	-4.32481	1.53e-05	0.000135122
RGD1306215	1748.3	0.404071	0.0934544	4.32372	1.53e-05	0.000135715
Arhgap18	3354.07	0.561312	0.129828	4.3235	1.54e-05	0.000135746
Ccdc50	10418.2	-0.671385	0.155294	-4.32332	1.54e-05	0.000135746
Pigt	15763.7	0.323942	0.0749284	4.32336	1.54e-05	0.000135746
Lyar	4280.29	-0.383775	0.0888134	-4.32114	1.55e-05	0.000137023
Nenf	4088.37	0.406823	0.0941778	4.31973	1.56e-05	0.000137828
Fat1	13422.3	-0.376878	0.0872656	-4.31874	1.57e-05	0.000138375
Wdr12	5895.92	-0.312775	0.0724572	-4.31669	1.58e-05	0.000139595
Sesn3	2958.73	0.318344	0.073767	4.31553	1.59e-05	0.000140251
Adcy3	436.362	-0.935587	0.216804	-4.31535	1.59e-05	0.000140293
Nsmce4a	2860.42	-0.373294	0.0865218	-4.31445	1.6e-05	0.000140789
Rasl10a	339.608	0.812531	0.188362	4.31367	1.61e-05	0.000141216
Copb2	5756.31	-0.269604	0.0625128	-4.31278	1.61e-05	0.000141713
Snapc1	1018.99	-0.528623	0.122583	-4.31238	1.62e-05	0.000141895
Mtmr2	6577.3	-0.325643	0.0755218	-4.31191	1.62e-05	0.000142119
Nipsnap1	1566.12	0.565179	0.131104	4.31093	1.63e-05	0.000142673
Grhpr	1419.46	0.595266	0.13809	4.31071	1.63e-05	0.000142745
Plcg1	11741.5	0.422683	0.0980894	4.30916	1.64e-05	0.000143672
Sorbs1	537.891	0.764274	0.177504	4.30567	1.66e-05	0.000145878
Rps15al4	773.036	0.894452	0.207758	4.30526	1.67e-05	0.000146071
Gpx7	4026.28	0.415974	0.0966249	4.30504	1.67e-05	0.000146141
Mllt11	1206.79	-0.857454	0.199224	-4.30397	1.68e-05	0.00014677
Cbx6	12070	0.724875	0.168487	4.30225	1.69e-05	0.000147837
Pla2g6	2400.79	0.288786	0.0671326	4.30173	1.69e-05	0.000148109
LOC103693255	143.171	1.43556	0.333757	4.30123	1.7e-05	0.000148367
Tex10	3133.76	-0.277133	0.0644499	-4.29998	1.71e-05	0.000149128
Zbtb42	651.2	0.87669	0.203942	4.29872	1.72e-05	0.000149901
Pxmp4	526.679	0.65522	0.152435	4.29835	1.72e-05	0.000150069
Fam127b	2233.98	0.587695	0.136771	4.29693	1.73e-05	0.000150957
Mtpn	3825.86	-0.638781	0.148768	-4.29382	1.76e-05	0.000153008
Rell1	3117.31	-0.415134	0.0967184	-4.29219	1.77e-05	0.000154027
Spns1	4436.63	0.442605	0.103121	4.29211	1.77e-05	0.000154027
Ndel1	4752.37	-0.499932	0.116491	-4.2916	1.77e-05	0.000154306
Numbl	2655.47	0.748778	0.174537	4.29008	1.79e-05	0.000155279
Pank1	1893.39	-0.538993	0.125688	-4.28834	1.8e-05	0.000156422
Sec22b	4782.65	-0.553989	0.12924	-4.2865	1.82e-05	0.000157639
Pde7a	1567.4	-0.583595	0.136158	-4.28616	1.82e-05	0.000157799
Cul1	7951.75	-0.314544	0.0733966	-4.28554	1.82e-05	0.000158155
Ap2m1	54477.8	-0.474142	0.110645	-4.28526	1.83e-05	0.000158276
RGD1304587	1663.41	0.448897	0.104771	4.28455	1.83e-05	0.000158695
Fam63b	772.833	0.579432	0.135283	4.28312	1.84e-05	0.000159642
Hm13	9849.59	-0.30545	0.071327	-4.28238	1.85e-05	0.000160085
LOC102553193	540.971	0.651581	0.152158	4.28225	1.85e-05	0.000160096
LOC102550046	98.9441	1.15336	0.26949	4.27979	1.87e-05	0.000161794
RGD1562652	544.451	0.889453	0.207893	4.27842	1.88e-05	0.000162707
Clock	2208.86	-0.54185	0.126658	-4.27807	1.89e-05	0.000162879
LOC100911615	1546.22	0.424995	0.0993801	4.27646	1.9e-05	0.000163976
Deptor	1677.13	0.66843	0.156323	4.27596	1.9e-05	0.000164257
Prmt3	2974.09	-0.562476	0.131548	-4.27583	1.9e-05	0.000164268
RGD1561715	588.266	-0.52455	0.122705	-4.27489	1.91e-05	0.000164882
Fam57b	443.123	0.772816	0.180809	4.27421	1.92e-05	0.000165296
Dhx15	10828.7	-0.341274	0.0798485	-4.27402	1.92e-05	0.000165357
Zdhhc7	5699.35	-0.359564	0.0841322	-4.2738	1.92e-05	0.00016543
Aass	38.9586	2.20393	0.515867	4.27229	1.93e-05	0.00016647
Daam1	1467.94	-0.532252	0.124595	-4.27185	1.94e-05	0.000166713
Ilvbl	2445.19	0.358796	0.0840018	4.27129	1.94e-05	0.000167046
Tnnt2	895.656	2.8938	0.677569	4.27086	1.95e-05	0.000167195
Topors	2813.9	-0.447188	0.104706	-4.27087	1.95e-05	0.000167195
Casz1	562.805	0.841326	0.197002	4.27064	1.95e-05	0.000167273
Nr4a2	156.79	-0.975407	0.228413	-4.27037	1.95e-05	0.000167395
Akr1b1	18618.6	-0.35559	0.0832785	-4.26989	1.96e-05	0.000167664
Ctps1	11285.6	-0.280233	0.0656476	-4.26874	1.97e-05	0.000168445
Nf1	2587.03	-0.578964	0.135669	-4.26746	1.98e-05	0.000169326
Nploc4	7192.67	-0.492076	0.115335	-4.26649	1.99e-05	0.00016998
Rab3gap2	3214.36	-0.458955	0.107575	-4.26636	1.99e-05	0.000169991
Fancm	2305.19	-0.430311	0.100879	-4.26562	1.99e-05	0.000170466
Exoc5	2467.41	-0.479406	0.112412	-4.26472	2e-05	0.000171071
LOC103693699	358.143	-1.17122	0.274697	-4.26369	2.01e-05	0.000171764
Tmem14c	5487.23	0.303883	0.0712741	4.26358	2.01e-05	0.000171764
Arid5b	1991.04	-1.01192	0.237382	-4.26282	2.02e-05	0.000172264
LOC103691872	857.969	-0.509816	0.1196	-4.26267	2.02e-05	0.000172295
Cacna1g	339.082	1.06792	0.250706	4.25967	2.05e-05	0.000174535
Urod	5775.22	0.502952	0.118083	4.2593	2.05e-05	0.00017473
Mvb12a	6490.17	0.375554	0.088183	4.2588	2.06e-05	0.000175035
Tmprss2	40.2618	-4.34991	1.02166	-4.25768	2.07e-05	0.000175826
Fbxo25	1064.76	0.463764	0.108935	4.25727	2.07e-05	0.000176059
Churc1	2047.22	0.378088	0.0888273	4.25644	2.08e-05	0.000176622
LOC102552016	33.8453	3.84334	0.903586	4.25343	2.11e-05	0.000178917
Ptpn2	2319.23	-0.556133	0.130753	-4.25332	2.11e-05	0.000178917
Vangl2	559.223	0.86762	0.204063	4.25172	2.12e-05	0.000180107
Nbeal2	934.236	0.686326	0.161474	4.25038	2.13e-05	0.000181095
Tmem240	170.186	1.18238	0.278206	4.25003	2.14e-05	0.000181292
C2cd2l	1877.62	-0.333501	0.0784877	-4.24908	2.15e-05	0.000181963
LOC100910732	4395.52	-0.615814	0.144946	-4.24858	2.15e-05	0.000182231
Ppp1r16a	2395.35	0.53827	0.126696	4.24853	2.15e-05	0.000182231
Nfx1	8540.26	-0.224013	0.0527345	-4.24795	2.16e-05	0.000182612
Nras	7825.35	-0.319913	0.0753274	-4.24697	2.17e-05	0.000183317
Hmmr	2703.14	-0.821789	0.193549	-4.24589	2.18e-05	0.000184105
Ttc9	152.824	1.19676	0.281891	4.24546	2.18e-05	0.000184365
Slc26a7	288.264	1.04491	0.246188	4.24437	2.19e-05	0.000185169
Ddb1	63340.1	-0.212478	0.0500653	-4.24402	2.2e-05	0.000185272
P4hb	63340.5	-0.244158	0.0575284	-4.24413	2.19e-05	0.000185272
Vax2	1135.25	0.582022	0.137158	4.24345	2.2e-05	0.000185651
Acaa2	3791.79	0.588491	0.138738	4.24173	2.22e-05	0.000186902
Ikbkap	5377.84	-0.316229	0.0745522	-4.24172	2.22e-05	0.000186902
Brd4	10613.2	-0.346543	0.0817421	-4.23947	2.24e-05	0.000188594
Gsdmd	8738.29	0.352628	0.0831766	4.23951	2.24e-05	0.000188594
Uso1	8809.93	-0.282697	0.066709	-4.23777	2.26e-05	0.000189932
Myo1e	1176.65	-0.43193	0.101943	-4.23697	2.27e-05	0.000190509
Lig3	5065.56	-0.395898	0.0934509	-4.23642	2.27e-05	0.000190881
Ppp1r35	731.824	0.565437	0.133491	4.23578	2.28e-05	0.000191333
Kit	156.604	1.2	0.283388	4.23447	2.29e-05	0.000192353
Ttyh2	218.511	1.12312	0.26532	4.2331	2.3e-05	0.000193432
Dbi	12046.6	0.794971	0.187824	4.23254	2.31e-05	0.000193818
LOC102547504	188.41	-0.793114	0.187392	-4.23238	2.31e-05	0.000193852
G2e3	2465.99	-0.388864	0.0918842	-4.23211	2.32e-05	0.000193991
Pcdhb19	382.262	0.896139	0.211762	4.23183	2.32e-05	0.000194064
Stk24	1905.52	-0.493158	0.116536	-4.2318	2.32e-05	0.000194064
Kpna1	4189.89	-0.570735	0.134875	-4.23159	2.32e-05	0.000194148
Ptdss2	2466.95	0.300018	0.0709033	4.23137	2.32e-05	0.000194241
Ahi1	2009.76	-0.732485	0.173127	-4.23092	2.33e-05	0.00019453
LOC100911453	2789.77	-0.718046	0.169731	-4.2305	2.33e-05	0.000194793
Pitpnm1	2538.79	0.824439	0.194894	4.23019	2.33e-05	0.000194972
Btbd10	1706.23	-0.650314	0.153838	-4.22726	2.37e-05	0.000197426
Cdk17	1603.74	-0.465184	0.110052	-4.22694	2.37e-05	0.000197607
[truncated: 18,201 more rows]
