# Supplementary material for: The role of ZNF143 overexpression in rat liver cell proliferation
Source: BMC Genomics. 2022 Jul 2;23:483. doi: 10.1186/s12864-022-08714-2 (PMC9250731; doi:10.1186/s12864-022-08714-2)
Supplement: Supplementary file 11 — Additional file 11: TableS4. A list of net_node_gene from Fig. 4A. [file 12864_2022_8714_MOESM11_ESM.xlsx]

## Sheet: net node_genes
name	member	core	cluster
A2m	1	NA	2
Abcg3	1	NA	2
Abcg3l1	1	NA	2
Ablim3	1	NA	2
Adamts7	1	NA	2
Adcy4	1	1	2
Aldh1a2	1	1	2
Amt	1	NA	2
Ap1g2	1	NA	2
Arhgap27	1	0	2
Arhgef25	1	0	2
Arhgef40	1	0	2
As3mt	1	NA	2
Atp2b4	1	0	2
Atp6v1g2	1	NA	2
Bmp1	1	1	2
Capn8	1	NA	2
Casp6	1	NA	2
Cbx7	1	0	2
Ccdc114	1	0	2
Ccdc136	1	0	2
Chst10	1	NA	2
Col1a1	1	NA	2
Col27a1	1	-1	2
Cox4i2	1	0	2
Cped1	1	0	2
Csad	1	1	2
Cyb561	1	NA	2
Dlk2	1	NA	2
Dmkn	1	NA	2
Drd4	1	NA	2
Ece2	1	0	2
Edn2	1	0	2
Egfl6	1	0	2
Emilin1	1	0	2
Emilin2	1	0	2
Ephb6	1	1	2
Espn	1	1	2
Fads6	1	NA	2
Fam20c	1	1	2
Fam210b	1	0	2
Fam69b	1	NA	2
Fam78a	1	1	2
Fbxl16	1	0	2
Fbxo41	1	1	2
Fcho1	1	NA	2
Fgf11	1	NA	2
Fgfr3	1	1	2
Fkbp1b	1	0	2
Frem1	1	0	2
Fstl3	1	NA	2
Fzd2	1	0	2
Garnl3	1	0	2
Gcnt6	1	0	2
Gnb3	1	NA	2
Gpc1	1	NA	2
Gpm6a	1	NA	2
Gpr37	1	1	2
Grb14	1	1	2
Icam5	1	0	2
Itpka	1	0	2
Itpr3	1	1	2
Kcnip4	1	0	2
Kit	1	0	2
Klhdc8a	1	NA	2
Krt7	1	NA	2
Lhx6	1	NA	2
LOC100911545	1	NA	2
LOC102546816	1	NA	2
LOC102547619	1	0	2
LOC102547925	1	NA	2
LOC102550046	1	NA	2
LOC102550111	1	1	2
LOC102552016	1	NA	2
LOC102554501	1	1	2
LOC102554909	1	-1	2
LOC102555134	1	NA	2
LOC102555341	1	NA	2
LOC102555989	1	NA	2
LOC102557376	1	NA	2
LOC103689977	1	NA	2
LOC103690800	1	NA	2
LOC103694874	1	NA	2
LOC108348488	1	0	2
LOC108351405	1	NA	2
LOC302022	1	NA	2
LOC367746	1	NA	2
LOC688839	1	NA	2
Lrrc37a	1	NA	2
Lrrc43	1	NA	2
Lrrc56	1	-1	2
Lrrc71	1	NA	2
Ltbp3	1	0	2
Lypd1	1	NA	2
Mafa	1	0	2
Map2k6	1	0	2
Map7	1	0	2
Mapk12	1	0	2
Mdp1	1	NA	2
Mmp11	1	NA	2
Mogat2	1	NA	2
Mpp2	1	0	2
Mr1	1	0	2
Mustn1	1	1	2
Mybpc2	1	NA	2
Myl9	1	1	2
Mylk3	1	-1	2
Myzap	1	0	2
Nebl	1	0	2
Nol4l	1	0	2
Nrbp2	1	0	2
Nrep	1	0	2
Obsl1	1	NA	2
Olfml1	1	0	2
Olfml2a	1	0	2
P3h3	1	0	2
Padi3	1	NA	2
Pcdh18	1	NA	2
Pcsk5	1	1	2
Plxdc1	1	1	2
Pmp22	1	1	2
Prickle2	1	0	2
Pzp	1	NA	2
Qrich2	1	NA	2
Qsox1	1	NA	2
Rapgefl1	1	0	2
Rbfox3	1	NA	2
Rbm20	1	-1	2
RGD1310507	1	0	2
RGD1565367	1	-1	2
Rnf112	1	NA	2
Rnf207	1	0	2
Ropn1l	1	0	2
Rtn4rl1	1	NA	2
Sbspon	1	1	2
Sema4f	1	0	2
Serpind1	1	NA	2
Shc3	1	1	2
Slc18b1	1	NA	2
Slc26a7	1	0	2
Slc2a10	1	0	2
Syngr1	1	1	2
Tbx10	1	NA	2
Tmem151b	1	NA	2
Trpm5	1	NA	2
Trpv4	1	1	2
Ttll3	1	0	2
Uchl1	1	0	2
Vwa1	1	1	2
Wipf3	1	-1	2
Wipi1	1	0	2
Ybx2	1	0	2
Aamdc	2	0	1
Aatk	2	0	1
Acbd4	2	0	1
Acsm4	2	NA	1
Actrt3	2	NA	1
Acy3	2	NA	1
Adck3	2	0	1
Adora2a	2	NA	1
Adtrp	2	-1	1
Aldh1l1	2	NA	1
Amhr2	2	1	1
Angptl4	2	1	1
Ankrd13d	2	0	1
Aox1	2	0	1
Apoc1	2	0	1
Arl4d	2	0	1
Asic1	2	0	1
B3gnt8	2	1	1
Bcam	2	NA	1
Bicdl2	2	0	1
C1qtnf1	2	0	1
C2cd4d	2	NA	1
Cacna1g	2	0	1
Cacnb1	2	0	1
Camsap3	2	NA	1
Capn12	2	0	1
Capn6	2	NA	1
Car11	2	0	1
Car6	2	NA	1
Carmil3	2	NA	1
Carns1	2	0	1
Caskin1	2	0	1
Casq1	2	NA	1
Catip	2	1	1
Cbr3	2	-1	1
Ccdc27	2	1	1
Ccdc88b	2	0	1
Cebpe	2	NA	1
Cfd	2	NA	1
Chchd10	2	NA	1
Chrna2	2	NA	1
Cib2	2	0	1
Cldn19	2	NA	1
Cmtm5	2	NA	1
Comp	2	0	1
Cpz	2	0	1
Crlf1	2	NA	1
Csdc2	2	NA	1
Ctnna2	2	-1	1
Cxxc5	2	0	1
Cyhr1	2	NA	1
Cyp2e1	2	0	1
Cyp4f17	2	0	1
Cyp4f6	2	NA	1
Cys1	2	1	1
Dao	2	1	1
Dbp	2	0	1
Decr2	2	0	1
Dhh	2	NA	1
Dhrs3	2	0	1
Dnm1	2	0	1
Doc2a	2	0	1
Dusp15	2	NA	1
Dyrk1b	2	0	1
Efemp2	2	1	1
Efna3	2	NA	1
Emc9	2	0	1
Ephx1	2	NA	1
Epor	2	-1	1
Fam129c	2	0	1
Fam131c	2	NA	1
Fam171a2	2	0	1
Fam180a	2	NA	1
Fam3d	2	-1	1
Fbxl2	2	NA	1
Fbxo2	2	NA	1
Fbxo44	2	0	1
Fcgrt	2	0	1
Fgf9	2	NA	1
Flt3lg	2	0	1
Folr1	2	0	1
Fut2	2	1	1
Fxyd1	2	NA	1
Gas7	2	0	1
Gcnt2	2	NA	1
Gdf1	2	0	1
Gip	2	0	1
Gng2	2	NA	1
Gpr146	2	NA	1
Gpr4	2	NA	1
Gsta1	2	NA	1
Gsta4	2	0	1
Gstt1	2	0	1
Hapln2	2	1	1
Hes7	2	0	1
Hid1	2	NA	1
Hipk4	2	NA	1
Hmgcs2	2	0	1
Hoxb8	2	NA	1
Hsf4	2	NA	1
Htra1	2	1	1
Ifitm1	2	NA	1
Ifitm6	2	0	1
Igfbp2	2	NA	1
Igfbp6	2	1	1
Igsf23	2	-1	1
Il17rc	2	0	1
Il20rb	2	0	1
Il2rb	2	NA	1
Il3ra	2	0	1
Islr	2	NA	1
Itga2b	2	0	1
Kank3	2	0	1
Kcnh2	2	1	1
Kcp	2	NA	1
Kif19	2	-1	1
Krt17	2	NA	1
Lamb2	2	0	1
Lcn2	2	NA	1
LOC100909539	2	1	1
LOC100909546	2	NA	1
LOC100909835	2	NA	1
LOC100910558	2	0	1
LOC100911585	2	NA	1
LOC100911827	2	-1	1
LOC102546594	2	-1	1
LOC102548155	2	1	1
LOC102549107	2	NA	1
LOC102549131	2	NA	1
LOC102549211	2	NA	1
LOC102549572	2	0	1
LOC102550895	2	-1	1
LOC102551009	2	0	1
LOC102552958	2	NA	1
LOC102554082	2	0	1
LOC102555044	2	NA	1
LOC102556194	2	NA	1
LOC103691114	2	NA	1
LOC103691970	2	0	1
LOC103692515	2	NA	1
LOC103692987	2	NA	1
LOC103694331	2	NA	1
LOC103694823	2	NA	1
LOC103694872	2	NA	1
LOC103694884	2	NA	1
LOC108348061	2	NA	1
LOC108348157	2	NA	1
LOC108348825	2	NA	1
LOC108349515	2	NA	1
LOC108349553	2	NA	1
LOC108350414	2	-1	1
LOC108351252	2	NA	1
LOC108351513	2	NA	1
LOC108351515	2	1	1
LOC108351970	2	NA	1
LOC108352132	2	NA	1
LOC108353066	2	NA	1
LOC501110	2	0	1
LOC688925	2	NA	1
Lrrc23	2	NA	1
Ly6l	2	1	1
Mamstr	2	0	1
MGC114427	2	NA	1
Mgst3	2	NA	1
Mrgprf	2	1	1
Mxd4	2	0	1
Ndrg2	2	NA	1
Nfatc4	2	0	1
Notum	2	NA	1
Nov	2	NA	1
Npr1	2	-1	1
Npw	2	NA	1
Ogn	2	NA	1
Paqr7	2	NA	1
Pcsk4	2	NA	1
Pde4c	2	1	1
Pdk2	2	0	1
Pdlim4	2	0	1
Pdxp	2	NA	1
Pgc	2	NA	1
Pgf	2	0	1
Phlda2	2	NA	1
Phyhd1	2	0	1
Pi16	2	0	1
Pianp	2	0	1
Pik3ip1	2	0	1
Pinlyp	2	NA	1
Plppr3	2	NA	1
Prkcg	2	1	1
Prodh1	2	0	1
Prph	2	NA	1
Prr15l	2	1	1
Prrt1	2	NA	1
Psd	2	NA	1
Ptgds	2	NA	1
Pth1r	2	NA	1
Ptn	2	0	1
Ptprv	2	NA	1
Pycard	2	NA	1
Rab26	2	NA	1
Rab3a	2	0	1
Rapgef3	2	NA	1
Rasip1	2	0	1
RGD1302996	2	NA	1
RGD1307315	2	0	1
RGD1309651	2	-1	1
RGD1311084	2	0	1
RGD1563714	2	0	1
RGD1563815	2	NA	1
RGD1564463	2	NA	1
Rhov	2	NA	1
Rhpn1	2	0	1
Rnf183	2	NA	1
Rspo1	2	0	1
Sag	2	-1	1
Sbsn	2	1	1
Sdsl	2	NA	1
Selm	2	1	1
Sema6c	2	0	1
Serf1	2	NA	1
Serpinb7	2	1	1
Serpinf1	2	NA	1
Sit1	2	NA	1
Slc16a11	2	NA	1
Slc22a17	2	0	1
Slc22a18	2	0	1
Slc25a45	2	0	1
Slc2a5	2	0	1
Slc2a8	2	1	1
Slc38a3	2	1	1
Slc39a4	2	NA	1
Slc4a3	2	0	1
Smarcd3	2	0	1
Sox8	2	NA	1
Spatc1l	2	NA	1
Ssc5d	2	0	1
Stard10	2	0	1
Sult5a1	2	NA	1
Svbp	2	0	1
Svip	2	0	1
Syt5	2	0	1
Tcea3	2	0	1
Tcp11	2	0	1
Tcte1	2	NA	1
Tekt2	2	NA	1
Tmem139	2	NA	1
Tmem150a	2	0	1
Tmem176b	2	NA	1
Tmem205	2	0	1
Tmem229b	2	NA	1
Tmem240	2	0	1
Tmem255b	2	NA	1
Tnnt2	2	NA	1
Traf1	2	0	1
Trappc6a	2	0	1
Tssc4	2	1	1
Tst	2	0	1
Unc13d	2	0	1
Vash1	2	NA	1
Vill	2	0	1
Vps37d	2	NA	1
Wfikkn2	2	NA	1
Wnk4	2	1	1
Wnt5b	2	0	1
Wnt6	2	0	1
Ypel3	2	NA	1
Zfp579	2	1	1
Acsm1	3	NA
Actr3b	3	0
Adamtsl4	3	0
Adgrg1	3	0
Arhgap4	3	NA
Camk2n1	3	0
Cndp1	3	0
Dnaaf3	3	0
Il27ra	3	NA
Kcne2	3	0
Kifc3	3	0
Large2	3	NA
Lmtk3	3	-1
LOC102547670	3	NA
Manba	3	-1
Pear1	3	0
Prrt4	3	NA
Zfp703	3	0
LOC100359930	4	NA
LOC102551473	4	NA
LOC103691238	4	NA
Btn2a2	5	0
Ddx19a	5	-1
Etv5	5	0
Fam101b	5	NA
Fam26e	5	0
Foxf1	5	NA
Gfod1	5	0
Greb1	5	0
Hoxc13	5	1
Ifrd1	5	0
LOC102549759	5	NA
Msra	5	0
Shc4	5	0
Srrm4	5	NA
Terf2	5	-1
Tnfrsf21	5	1
Trappc3l	5	1
Trpm1	5	-1
Wif1	5	0
Adamts1	6	0
Ccnj	6	NA
Cdh2	6	0
Creb5	6	0
Iffo2	6	0
Krt80	6	0
LOC103691744	6	NA
LOC103693591	6	NA
LOC103694585	6	1
LOC108349463	6	NA
LOC108350151	6	NA
Myh10	6	0
Plcxd2	6	0
Prmt6	6	NA
RGD1563991	6	NA
Rnd3	6	-1
Rnf115	6	0
Slc7a11	6	0
Sox11	6	0
Thbs1	6	0
Vgll3	6	0
Zfp238	6	0
Cyp2b1	7	NA
LOC502684	7	0
Pcdhb10	7	NA
Rnasel	7	0
Adcy5	8	0	5
Afap1	8	0	5
Alg10	8	0	5
Amph	8	-1	5
Arid5b	8	0	5
Axl	8	0	5
Bach1	8	NA	5
Ccnd2	8	NA	5
Chm	8	0	5
Cmtr2	8	0	5
Ctdspl2	8	0	5
Dab2	8	NA	5
Dlg1	8	-1	5
Exoc8	8	NA	5
Fign	8	1	5
Gnl3l	8	-1	5
Il1rl1	8	NA	5
Jade3	8	NA	5
Kalrn	8	1	5
Kpnb1	8	0	5
LOC100909712	8	0	5
LOC100910054	8	-1	5
LOC100910750	8	NA	5
LOC100911233	8	NA	5
LOC100911693	8	NA	5
LOC102553014	8	NA	5
LOC102555439	8	0	5
LOC102556092	8	1	5
LOC103693699	8	0	5
LOC103694069	8	NA	5
LOC103695171	8	NA	5
LOC501116	8	NA	5
Lonrf1	8	0	5
Maml3	8	-1	5
Mbnl1	8	-1	5
Mkl2	8	0	5
NEWGENE_1305243	8	0	5
Nkrf	8	NA	5
Nrp2	8	0	5
Nuak1	8	0	5
Pak2	8	NA	5
Pde4b	8	0	5
Piga	8	0	5
Qk	8	NA	5
Rabl3	8	NA	5
Rassf8	8	-1	5
RGD1564247	8	NA	5
Shoc2	8	NA	5
Slc35d1	8	-1	5
Sntb2	8	1	5
Soat1	8	-1	5
Tcf4	8	0	5
Top1	8	0	5
Tspyl4	8	NA	5
Urb2	8	NA	5
Usp22	8	0	5
Xpr1	8	0	5
Xylt1	8	0	5
Zfp469	8	-1	5
Aass	9	0	3
Abcc12	9	1	3
Abi3bp	9	NA	3
Adgrb2	9	1	3
Afap1l2	9	0	3
Agrn	9	1	3
Apc2	9	0	3
Arhgef16	9	1	3
Axin2	9	NA	3
Bmper	9	1	3
C1H19orf84	9	NA	3
Cers4	9	0	3
Cfap43	9	0	3
Col16a1	9	1	3
Crip1	9	0	3
Cux2	9	NA	3
Cyp2s1	9	NA	3
Dnah17	9	0	3
Dnai2	9	0	3
Dsg2	9	NA	3
Enpp1	9	0	3
Fam131b	9	NA	3
Fam167a	9	1	3
Filip1	9	1	3
Gpr153	9	NA	3
Grhl2	9	0	3
Grik2	9	1	3
Hyal1	9	0	3
Hykk	9	0	3
Igf2r	9	0	3
Il22ra1	9	1	3
Iqca1l	9	NA	3
Kcnh3	9	0	3
Kcnip3	9	0	3
Kif26b	9	1	3
Lgr6	9	NA	3
Lin28b	9	0	3
LOC100360575	9	NA	3
LOC100365773	9	NA	3
LOC100909964	9	NA	3
LOC100912305	9	NA	3
LOC102551533	9	NA	3
LOC102552482	9	NA	3
LOC102553528	9	NA	3
LOC102554622	9	1	3
LOC102555063	9	1	3
LOC102555860	9	NA	3
LOC102556249	9	0	3
LOC102557427	9	NA	3
LOC102557590	9	NA	3
LOC103690016	9	NA	3
LOC103690668	9	NA	3
LOC103690914	9	NA	3
LOC103692584	9	NA	3
LOC103693175	9	1	3
LOC103693255	9	NA	3
LOC103693936	9	0	3
LOC108348438	9	NA	3
LOC108349608	9	NA	3
LOC108349707	9	NA	3
LOC108352203	9	NA	3
LOC108352531	9	NA	3
LOC108352782	9	NA	3
LOC365085	9	NA	3
LOC680933	9	NA	3
LOC686050	9	NA	3
Lpar2	9	1	3
Lrp2	9	0	3
Ltbp4	9	0	3
Mcam	9	1	3
Mctp1	9	-1	3
Mmp15	9	1	3
Nacc2	9	0	3
Nefm	9	NA	3
Nlrp1a	9	NA	3
Notch3	9	1	3
Npnt	9	NA	3
Ntng2	9	NA	3
Ott	9	NA	3
Parm1	9	1	3
Pcdha4	9	NA	3
Pdgfb	9	NA	3
Phactr1	9	0	3
Pkhd1l1	9	1	3
Plekhg1	9	0	3
Podxl	9	NA	3
Prdm11	9	-1	3
Prkag2	9	0	3
Prrt2	9	NA	3
Prss35	9	NA	3
Ptpru	9	0	3
Ptx3	9	NA	3
Rab3c	9	1	3
RGD1560556	9	NA	3
RGD1563349	9	NA	3
Rhbdl3	9	1	3
Rnf144b	9	0	3
Rnf182	9	NA	3
Sbk1	9	0	3
Scube3	9	NA	3
Sema3a	9	1	3
Serinc5	9	0	3
Serpinb8	9	0	3
Sfmbt1	9	0	3
She	9	NA	3
Slc25a23	9	0	3
Slco5a1	9	NA	3
Smtnl2	9	1	3
Socs3	9	0	3
Sorbs2	9	NA	3
Sptbn2	9	NA	3
Ssx1	9	NA	3
Stx1b	9	NA	3
Tcf7	9	NA	3
Tlr3	9	NA	3
Tmem64	9	0	3
Trim68	9	0	3
Trpv6	9	NA	3
Tspan13	9	1	3
Ttc9	9	NA	3
Ttyh2	9	0	3
Tyro3	9	0	3
Wnt11	9	0	3
Wnt2b	9	NA	3
Wnt4	9	1	3
Zfp143	9	0	3
Mgarp	10	NA
Nol3	10	0
LOC102547634	11	NA
RGD1560784	11	NA
Bmp6	12	0
Isg20l2	12	0
LOC102547304	13	NA
LOC103693531	13	NA
Dlx3	14	NA
Olr1	14	NA
Fmnl1	15	NA
LOC100911486	15	1
Abcb1a	16	-1	4
Abtb2	16	0	4
Adm	16	NA	4
Ago4	16	NA	4
Angptl8	16	0	4
Ap1s2	16	0	4
Arhgap9	16	NA	4
Bdkrb1	16	-1	4
Bdkrb2	16	0	4
Bmp2	16	NA	4
Bst2	16	NA	4
C3	16	NA	4
Ccdc155	16	0	4
Ccl2	16	NA	4
Ccl20	16	NA	4
Ccl7	16	NA	4
Cd109	16	NA	4
Cdt1	16	-1	4
Cebpd	16	0	4
Ch25h	16	NA	4
Ciart	16	-1	4
Clec12a	16	NA	4
Col7a1	16	NA	4
Csf1r	16	0	4
Ctgf	16	NA	4
Cxcl1	16	0	4
Cxcl16	16	-1	4
Cxcl3	16	NA	4
Cyr61	16	0	4
Dact2	16	NA	4
Dclk2	16	NA	4
Dll4	16	NA	4
Dmrt2	16	0	4
Dusp8	16	-1	4
Edn1	16	-1	4
Exosc6	16	0	4
Fam110c	16	NA	4
Fcgr3a	16	-1	4
Fhl2	16	1	4
Flt1	16	0	4
Fundc2	16	0	4
Gadd45b	16	0	4
Grhl1	16	0	4
Gzmk	16	0	4
Hal	16	-1	4
Hcn3	16	NA	4
Hist2h3c2	16	0	4
Hpx	16	NA	4
Hs3st5	16	NA	4
Il33	16	-1	4
Inhba	16	0	4
Jph2	16	0	4
Jph3	16	-1	4
Klf15	16	0	4
Klf4	16	NA	4
Krt25	16	NA	4
Lamc2	16	-1	4
Lat2	16	-1	4
LOC100364194	16	NA	4
LOC100909629	16	NA	4
LOC100909660	16	1	4
LOC100910851	16	NA	4
LOC100911534	16	0	4
LOC100911855	16	NA	4
LOC102546845	16	0	4
LOC102547700	16	0	4
LOC102548839	16	-1	4
LOC102550357	16	NA	4
LOC102550409	16	-1	4
LOC102551227	16	-1	4
LOC102551884	16	-1	4
LOC102554967	16	0	4
LOC102556385	16	NA	4
LOC103692890	16	NA	4
LOC103692950	16	-1	4
LOC103694321	16	NA	4
LOC108351029	16	NA	4
LOC108353169	16	NA	4
LOC497899	16	NA	4
LOC691931	16	0	4
Ltbp2	16	NA	4
Lypd6b	16	0	4
Lyrm1	16	0	4
2022-03-03	16	0	4
Mcf2	16	NA	4
Mnda	16	NA	4
Mt1	16	0	4
Mtus2	16	0	4
Mycbpap	16	0	4
Myh11	16	NA	4
Nectin4	16	0	4
Neurl3	16	0	4
Nfkbia	16	0	4
Nfkbiz	16	0	4
Nox1	16	NA	4
Nppb	16	-1	4
Nrn1	16	NA	4
Nt5c1b	16	-1	4
Optn	16	0	4
Osgin1	16	-1	4
Papss2	16	NA	4
Parp12	16	0	4
Pim3	16	0	4
Pla1a	16	-1	4
Pla2g2a	16	NA	4
Plcg2	16	-1	4
Plekha6	16	NA	4
Ppp1r14c	16	0	4
Prom2	16	NA	4
Prrx2	16	NA	4
Ptgs1	16	NA	4
PVR	16	0	4
Rasl11b	16	0	4
Rdh14	16	0	4
RGD1310209	16	0	4
Rrp12	16	NA	4
Scara5	16	0	4
Sdcbp2	16	0	4
Sema4b	16	0	4
Sgk1	16	0	4
Slc3a2	16	0	4
Slc43a2	16	0	4
Slc5a2	16	NA	4
Slc7a5	16	0	4
Slc7a8	16	-1	4
Slpi	16	NA	4
Sod3	16	NA	4
Spp1	16	0	4
Spry2	16	-1	4
Tlr2	16	NA	4
Tlr6	16	0	4
Tmem144	16	0	4
Tmem154	16	NA	4
Tmem56	16	NA	4
Tmprss2	16	NA	4
Tnc	16	0	4
Tnfaip3	16	0	4
Tnfrsf26	16	0	4
Tnfsf18	16	NA	4
Trim29	16	0	4
Tuba8	16	NA	4
Upk1a	16	0	4
Xkrx	16	NA	4
Zbp1	16	NA	4
Zbtb32	16	0	4
Zc3h12a	16	NA	4
Zmynd15	16	NA	4
LOC102551241	17	NA
Mrvi1	17	0
Abca2	18	1
Glis2	18	0
Megf6	18	0
Pcnx2	18	0
Slc19a2	18	NA
Neb	19	-1
Syt13	19	NA
Zbtb20	19	1
Agtr1a	20	NA
Camkv	20	NA
Cyp2j10	20	NA
LOC102549007	21	NA
LOC292543	21	-1
Ntm	21	1
Stc1	21	NA
Bcor	22	0
Cd44	22	0
Exoc3l4	22	0
Mef2c	22	-1
Nutm1	22	NA
Plpp3	22	-1
RGD1564899	22	NA
Itgal	23	0
Osm	23	NA
Chrnb1	24	0
Procr	24	NA
Cyp26b1	25	NA
Tm4sf19	25	NA
Usp44	25	-1
Cmah	26	-1
Cpne9	27	NA
Il1rl2	28	-1
Il1rn	29	NA
LOC102550048	30	NA
Muc15	31	NA
Ostn	32	0
Pcdhga7	33	NA
Tmem35	34	NA
Usp29	35	1
Wdfy4	36	0
RT1-Db1	NA	0
